# Supplementary material for: Transcriptome Analysis Reveals Signature of Adaptation to Landscape Fragmentation
Source: PLoS One. 2014 Jul 2;9(7):e101467. doi: 10.1371/journal.pone.0101467 (PMC4079591; doi:10.1371/journal.pone.0101467)
Supplement: Table S3 — The significantly enriched GO and KEGG enrichment categories based on Fisher's exact test. (XLSX) [file pone.0101467.s007.xlsx]

## Sheet: Sheet1
Table S3. The significantly enriched GO and KEGG enrichment categories based on Fisher's exact test.
GO - Biological process
GO term	description	significant	annotated	P value	associated genes: MCINX_
GO:0071241	cellular response to inorganic substance	11	25	3.9e-05	000876 002039 005122 006032 006241 006246 007677 011686 011687 015705 016089
GO:0046324	regulation of glucose import	3	3	0.0015	002031 006653 006991
GO:0060602	branch elongation of an epithelium	3	3	0.0015	000082 003783 006032
GO:0006987	activation of signaling protein activity...	4	6	0.0021	002328 003208 009415 016461
GO:0032069	regulation of nuclease activity	4	6	0.0021	002328 003208 009415 016461
GO:0032075	positive regulation of nuclease activity	4	6	0.0021	002328 003208 009415 016461
GO:0071248	cellular response to metal ion	7	18	0.0025	005122 006032 006241 006246 007677 011686 011687
GO:0006885	regulation of pH	6	14	0.0029	000294 003056 008339 008458 010051 012027
GO:0035967	cellular response to topologically incor...	6	14	0.0029	002328 003208 009415 010992 010993 016461
GO:0043038	amino acid activation	14	57	0.0039	000951 001794 004541 004796 006960 007140 008582 008663 009455 013926 014112 014335 014347 016107
GO:0055067	monovalent inorganic cation homeostasis	6	15	0.0043	000294 003056 008339 008458 010051 012027
GO:0051145	smooth muscle cell differentiation	5	11	0.0049	000082 003783 004005 006032 006918
GO:0010035	response to inorganic substance	24	122	0.005	000727 000876 001022 001023 002039 003419 005122 006032 006241 006246 006653 006991 007060 007677 009205 009455 011686 011687 012027 012966 013522 013933 015705 016089
GO:0001101	response to acid	8	25	0.0051	002031 005122 005937 006241 006653 006991 010051 014027
GO:0010827	regulation of glucose transport	3	4	0.0054	002031 006653 006991
GO:0015810	aspartate transport	3	4	0.0054	006651 006653 006991
GO:0071391	cellular response to estrogen stimulus	3	4	0.0054	006032 011686 011687
GO:0071392	cellular response to estradiol stimulus	3	4	0.0054	006032 011686 011687
GO:0006397	mRNA processing	26	137	0.0059	000111 000949 001620 001931 003283 004125 005012 006183 006269 007245 007541 007730 007773 008238 008780 009961 010253 010470 010509 010868 010869 011104 011500 012015 012016 015913
GO:0006412	translation	55	349	0.0073	000256 000951 001164 001328 001650 001794 002031 002210 002948 003484 003715 004297 004796 005012 005263 005371 005645 006206 006255 006287 006459 006473 006545 006754 006833 006960 007039 007140 007504 008056 008484 008582 008590 008663 008788 008983 009455 011410 011550 012208 012261 012356 012498 012526 013926 014033 014112 014335 014336 014347 015059 015113 015455 016107 016132
GO:0016071	mRNA metabolic process	31	174	0.0073	000111 000149 000949 001620 001931 002700 003283 004125 005012 005371 006183 006269 007245 007541 007730 007773 008238 008484 008780 009961 010253 010470 010509 010868 010869 011094 011104 011500 012015 012016 015913
GO:0043043	peptide biosynthetic process	5	12	0.0076	004541 012526 015617 016341 016648
GO:0015813	L-glutamate transport	4	8	0.008	006651 006653 006991 014364
GO:0030004	cellular monovalent inorganic cation hom...	4	8	0.008	003056 008458 010051 012027
GO:0030641	regulation of cellular pH	4	8	0.008	003056 008458 010051 012027
GO:0042274	ribosomal small subunit biogenesis	4	8	0.008	001048 006287 008590 009292
GO:0051453	regulation of intracellular pH	4	8	0.008	003056 008458 010051 012027
GO:0006418	tRNA aminoacylation for protein translat...	13	56	0.0089	000951 001794 004796 006960 007140 008582 008663 009455 013926 014112 014335 014347 016107
GO:0043039	tRNA aminoacylation	13	56	0.0089	000951 001794 004796 006960 007140 008582 008663 009455 013926 014112 014335 014347 016107
GO:0032355	response to estradiol stimulus	5	13	0.0112	005122 006032 011686 011687 016648
GO:0003401	axis elongation	3	5	0.0124	000082 003783 006032
GO:0010677	negative regulation of cellular carbohyd...	3	5	0.0124	002328 007677 009515
GO:0040036	regulation of fibroblast growth factor r...	3	5	0.0124	000082 003208 006032
GO:0045912	negative regulation of carbohydrate meta...	3	5	0.0124	002328 007677 009515
GO:0046323	glucose import	3	5	0.0124	002031 006653 006991
GO:0060412	ventricular septum morphogenesis	3	5	0.0124	000082 006032 006918
GO:0071243	cellular response to arsenic-containing ...	3	5	0.0124	002039 015705 016089
GO:2000272	negative regulation of receptor activity	3	5	0.0124	003419 011686 011687
GO:0015800	acidic amino acid transport	4	9	0.0132	006651 006653 006991 014364
GO:0035690	cellular response to drug	4	9	0.0132	002554 007677 011686 011687
GO:0046685	response to arsenic-containing substance	4	9	0.0132	002039 013933 015705 016089
GO:0035966	response to topologically incorrect prot...	7	24	0.0148	002328 003208 009415 010238 010992 010993 016461
GO:0006805	xenobiotic metabolic process	6	19	0.0158	002039 002639 008322 015617 015705 016648
GO:0071466	cellular response to xenobiotic stimulus	6	19	0.0158	002039 002639 008322 015617 015705 016648
GO:0043434	response to peptide hormone stimulus	16	81	0.019	002031 002328 004005 004954 006032 006246 006898 007867 007875 008066 008268 010051 011686 011687 015455 016000
GO:0006690	icosanoid metabolic process	6	20	0.0205	006070 006072 014069 014070 016341 016648
GO:0033559	unsaturated fatty acid metabolic process	6	20	0.0205	006070 006072 014069 014070 016341 016648
GO:0043200	response to amino acid stimulus	6	20	0.0205	002031 005937 006653 006991 010051 014027
GO:0070887	cellular response to chemical stimulus	44	285	0.0214	000082 000361 000753 000876 001022 001023 002031 002039 002328 002554 002639 003120 003208 003419 004005 004965 005012 005122 005279 005937 006032 006241 006246 007677 007867 007875 008066 008268 008322 009415 010051 010992 010993 011686 011687 011950 013420 014027 015617 015705 016000 016089 016461 016648
GO:0006826	iron ion transport	5	15	0.0215	010051 010421 012277 012308 014438
GO:0034976	response to endoplasmic reticulum stress	5	15	0.0215	000817 002328 003208 009415 016461
GO:0040006	protein-based cuticle attachment to epit...	3	6	0.0226	004541 008259 009024
GO:0060411	cardiac septum morphogenesis	3	6	0.0226	000082 006032 006918
GO:0070307	lens fiber cell development	3	6	0.0226	000082 007060 009205
GO:0035264	multicellular organism growth	7	26	0.023	000082 006653 006714 006991 008462 010338 012178
GO:0007565	female pregnancy	6	21	0.026	004954 006032 011686 011687 014069 014070
GO:0015711	organic anion transport	6	21	0.026	000294 006651 006653 006991 008477 014364
GO:0006835	dicarboxylic acid transport	4	11	0.0287	006651 006653 006991 012429
GO:0071277	cellular response to calcium ion	4	11	0.0287	006032 006246 011686 011687
GO:0008380	RNA splicing	19	107	0.0322	000949 001620 001931 003283 004125 006183 006269 007245 007730 008780 009961 010253 010470 010868 010869 011104 011500 012015 012016
GO:0009410	response to xenobiotic stimulus	6	22	0.0324	002039 002639 008322 015617 015705 016648
GO:0006520	cellular amino acid metabolic process	36	232	0.0326	000304 000951 001696 001794 002056 002328 003019 003691 003862 004541 004796 005230 006247 006653 006960 006991 007097 007140 007519 007987 008582 008663 009139 009455 011094 013813 013926 014112 014335 014347 014460 015617 015700 016107 016341 016648
GO:0009266	response to temperature stimulus	8	34	0.0338	000727 002031 002465 002975 005599 006666 008462 015455
GO:0006399	tRNA metabolic process	20	115	0.0348	000452 000949 000951 001794 001871 002697 002784 004796 006960 007140 008582 008663 009455 012015 012016 013926 014112 014335 014347 016107
GO:0071495	cellular response to endogenous stimulus	24	144	0.0352	000082 000361 000753 002031 002328 003120 003208 004005 004965 005279 005937 006032 007867 007875 008066 008268 010051 011686 011687 011950 013420 014027 016000 016089
GO:0002067	glandular epithelial cell differentiatio...	2	3	0.036	000082 006714
GO:0006398	histone mRNA 3'-end processing	2	3	0.036	007541 007773
GO:0006421	asparaginyl-tRNA aminoacylation	2	3	0.036	004796 006960
GO:0007638	mechanosensory behavior	2	3	0.036	006653 006991
GO:0009448	gamma-aminobutyric acid metabolic proces...	2	3	0.036	006653 006991
GO:0009649	entrainment of circadian clock	2	3	0.036	000764 001665
GO:0021545	cranial nerve development	2	3	0.036	006653 006991
GO:0030513	positive regulation of BMP signaling pat...	2	3	0.036	010972 012878
GO:0032008	positive regulation of TOR signaling cas...	2	3	0.036	005937 014027
GO:0040020	regulation of meiosis	2	3	0.036	002465 006032
GO:0042116	macrophage activation	2	3	0.036	001931 006032
GO:0042219	cellular modified amino acid catabolic p...	2	3	0.036	002056 016648
GO:0044060	regulation of endocrine process	2	3	0.036	011686 011687
GO:0044246	regulation of multicellular organismal m...	2	3	0.036	006032 008462
GO:0044253	positive regulation of multicellular org...	2	3	0.036	006032 008462
GO:0046843	dorsal appendage formation	2	3	0.036	001575 001577
GO:0048067	cuticle pigmentation	2	3	0.036	004541 008259
GO:0048821	erythrocyte development	2	3	0.036	001931 008047
GO:0060231	mesenchymal to epithelial transition	2	3	0.036	003783 006032
GO:0060601	lateral sprouting from an epithelium	2	3	0.036	000082 006032
GO:0070228	regulation of lymphocyte apoptosis	2	3	0.036	006032 006277
GO:0071276	cellular response to cadmium ion	2	3	0.036	005122 006241
GO:0071320	cellular response to cAMP	2	3	0.036	011686 011687
GO:0071425	hemopoietic stem cell proliferation	2	3	0.036	006032 007475
GO:2000106	regulation of leukocyte apoptosis	2	3	0.036	006032 006277
GO:0018342	protein prenylation	3	7	0.0363	001886 002957 010905
GO:0033077	T cell differentiation in thymus	3	7	0.0363	001931 006032 014148
GO:0042023	DNA endoreduplication	3	7	0.0363	002465 006988 009501
GO:0045851	pH reduction	3	7	0.0363	008458 010051 012027
GO:0048286	lung alveolus development	3	7	0.0363	000082 006032 007959
GO:0051452	intracellular pH reduction	3	7	0.0363	008458 010051 012027
GO:0071418	cellular response to amine stimulus	3	7	0.0363	005937 014027 016089
GO:0030968	endoplasmic reticulum unfolded protein r...	4	12	0.0392	002328 003208 009415 016461
GO:0034620	cellular response to unfolded protein	4	12	0.0392	002328 003208 009415 016461
GO:0006518	peptide metabolic process	7	29	0.0404	004541 012526 013813 015029 015617 016341 016648
GO:0034660	ncRNA metabolic process	32	206	0.0416	000149 000452 000949 000951 001048 001794 001871 002697 002784 004796 005012 006287 006960 007140 008356 008582 008590 008663 009455 010253 010421 012015 012016 012988 013833 013926 014112 014335 014347 015923 015985 016107
GO:0042254	ribosome biogenesis	18	103	0.0419	000149 001048 006287 006545 006833 008356 008590 009292 010253 010421 011253 012015 012016 012988 013833 015438 015923 015985
GO:0009719	response to endogenous stimulus	37	245	0.0438	000082 000361 000753 001701 002031 002288 002328 003093 003120 003208 004005 004954 004965 005122 005279 005937 006032 006246 006653 006898 006991 007867 007875 008066 008268 010051 011686 011687 011950 012027 013420 014027 015455 015894 016000 016089 016648
GO:0040007	growth	31	200	0.0455	000082 001931 002031 002554 003208 003783 006032 006241 006653 006714 006960 006991 007060 007475 007676 007677 008066 008462 008983 009205 010051 010338 010531 012124 012178 012200 012641 013420 013813 014027 015225
GO:0010038	response to metal ion	13	69	0.0458	000727 000876 005122 006032 006241 006246 007677 009455 011686 011687 012027 012966 013522
GO:0016050	vesicle organization	6	24	0.048	001993 002990 005455 006704 011277 013339
GO:0071375	cellular response to peptide hormone sti...	12	63	0.0499	002031 002328 004005 006032 007867 007875 008066 008268 010051 011686 011687 016000
GO - Cellular component
GO term	description	significant	annotated	P value	associated genes: MCINX_
GO:0005622	intracellular	590	4827	0.0013	000063 000078 000082 000091 000111 000149 000157 000167 000173 000186 000245 000246 000255 000256 000281 000293 000294 000297 000316 000361 000368 000371 000452 000498 000536 000554 000594 000598 000691 000715 000727 000733 000753 000780 000817 000876 000882 000949 000951 000998 001048 001080 001164 001192 001261 001265 001309 001328 001344 001352 001393 001419 001485 001494 001506 001565 001597 …
GO:0031902	late endosome membrane	8	26	0.0068	001638 001766 004655 005901 005937 010739 011277 014027
GO:0005737	cytoplasm	391	3127	0.0076	000063 000091 000149 000157 000167 000186 000245 000246 000255 000256 000281 000293 000294 000361 000368 000452 000498 000536 000594 000691 000715 000727 000733 000753 000817 000876 000951 000998 001048 001164 001192 001261 001265 001309 001328 001344 001419 001494 001565 001597 001638 001650 001701 001748 001766 001794 001814 001820 001871 001886 001889 001893 001993 002003 002008 002031 002039 …
GO:0005770	late endosome	12	49	0.0079	001638 001766 004655 004965 005901 005937 006032 010739 011277 011686 011687 014027
GO:0030173	integral to Golgi membrane	3	5	0.0126	000281 009515 010114
GO:0044424	intracellular part	515	4238	0.0126	000063 000082 000091 000111 000149 000157 000167 000173 000186 000245 000246 000255 000256 000281 000293 000294 000297 000361 000368 000452 000498 000536 000594 000598 000691 000715 000727 000733 000753 000817 000876 000949 000951 000998 001048 001164 001192 001261 001265 001309 001328 001344 001352 001393 001419 001494 001506 001565 001597 001620 001634 001638 001650 001656 001660 001701 001706 …
GO:0005623	cell	731	6228	0.0147	000063 000078 000082 000091 000111 000116 000149 000157 000167 000173 000186 000193 000198 000225 000245 000246 000255 000256 000259 000281 000293 000294 000297 000316 000334 000361 000368 000371 000452 000498 000536 000554 000594 000598 000691 000715 000717 000727 000733 000753 000780 000817 000876 000882 000934 000949 000951 000998 001048 001080 001133 001147 001164 001192 001261 001265 001309 …
GO:0044464	cell part	731	6228	0.0147	000063 000078 000082 000091 000111 000116 000149 000157 000167 000173 000186 000193 000198 000225 000245 000246 000255 000256 000259 000281 000293 000294 000297 000316 000334 000361 000368 000371 000452 000498 000536 000554 000594 000598 000691 000715 000717 000727 000733 000753 000780 000817 000876 000882 000934 000949 000951 000998 001048 001080 001133 001147 001164 001192 001261 001265 001309 …
GO:0042175	nuclear outer membrane-endoplasmic retic...	43	274	0.019	000246 000498 000998 001344 002061 002378 003208 004207 004932 004955 004965 006146 006714 007247 007562 008322 008404 008417 008456 008464 009515 010238 010421 010648 011236 011277 012349 012678 012697 013339 013376 013959 014256 014299 014325 014478 014796 015029 015076 015636 015819 016461 016648
GO:0030529	ribonucleoprotein complex	50	328	0.0201	000256 001328 001650 001660 002031 003283 004297 005012 006183 006255 006269 006287 006473 006545 006754 006833 007039 007074 007245 007504 007541 007697 008356 008484 008590 008780 008983 009961 010253 010421 010470 010868 010869 011104 011410 011500 011561 012015 012016 012261 012356 012498 012526 014336 014454 014967 015438 015923 015985 016046
GO:0015030	Cajal body	5	15	0.022	005923 008066 008356 010253 015923
GO:0031228	intrinsic to Golgi membrane	3	6	0.023	000281 009515 010114
GO:0005681	spliceosomal complex	13	63	0.0243	003283 006183 006269 007074 007245 008780 009961 010253 010470 010868 010869 011104 011500
GO:0005789	endoplasmic reticulum membrane	42	271	0.0245	000246 000498 000998 001344 002061 002378 003208 004207 004932 004955 006146 006714 007247 007562 008322 008404 008417 008456 008464 009515 010238 010421 010648 011236 011277 012349 012678 012697 013339 013376 013959 014256 014299 014325 014478 014796 015029 015076 015636 015819 016461 016648
GO:0015935	small ribosomal subunit	9	38	0.0249	004297 006287 007504 007697 008590 008983 011410 012498 012526
GO:0005768	endosome	25	146	0.0253	000245 001597 001638 001766 001993 003683 004655 004965 005455 005578 005901 005923 005937 006032 006704 006747 009384 010051 010421 010739 011277 011686 011687 014027 015884
GO:0005783	endoplasmic reticulum	64	442	0.0265	000246 000498 000727 000817 000998 001344 001494 001893 002061 002378 003208 003419 004207 004565 004932 004955 004965 005578 006065 006146 006714 006767 007247 007562 008066 008322 008404 008417 008456 008464 009097 009304 009384 009515 009978 010238 010421 010648 011236 011277 012308 012349 012678 012697 012966 013339 013376 013813 013933 013959 014039 014256 014299 014325 014478 014796 015029 …
GO:0000314	organellar small ribosomal subunit	4	11	0.0292	004297 007697 008983 012526
GO:0005763	mitochondrial small ribosomal subunit	4	11	0.0292	004297 007697 008983 012526
GO:0000323	lytic vacuole	17	92	0.0307	000245 001638 002990 003311 003538 004655 004965 006763 009301 010739 011277 011686 011687 013107 013813 014027 016648
GO:0032777	Piccolo NuA4 histone acetyltransferase c...	2	3	0.0364	011178 014284
GO:0043196	varicosity	2	3	0.0364	011686 011687
GO:0046658	anchored to plasma membrane	2	3	0.0364	014928 016648
GO:0005771	multivesicular body	3	7	0.0369	001766 011686 011687
GO:0008250	oligosaccharyltransferase complex	3	7	0.0369	004932 011236 014325
GO:0005765	lysosomal membrane	8	35	0.0408	000245 001638 002990 003538 004655 010739 011277 014027
GO:0010008	endosome membrane	13	68	0.0429	000245 001638 001766 003683 004655 004965 005901 005937 010051 010421 010739 011277 014027
GO:0044440	endosomal part	13	68	0.0429	000245 001638 001766 003683 004655 004965 005901 005937 010051 010421 010739 011277 014027
GO:0044448	cell cortex part	9	42	0.0451	000293 000294 000361 002386 002465 002990 003767 011965 014364
GO:0044421	extracellular region part	30	192	0.047	001158 001494 003199 003419 003935 004672 005137 005220 005697 006032 006241 006653 006991 007389 009159 010010 010114 010972 011686 011687 011698 012027 012878 013420 013813 014464 014796 015295 016218 016648
GO:0005764	lysosome	16	90	0.0483	000245 001638 002990 003311 003538 004655 004965 006763 009301 010739 011277 011686 011687 013107 013813 014027
GO - Molecular function
GO term	description	significant	annotated	P value	associated genes: MCINX_
GO:0004812	aminoacyl-tRNA ligase activity	14	56	0.0031	000951 001794 003469 004796 006960 007140 008582 008663 009455 013926 014112 014335 014347 016107
GO:0016875	ligase activity, forming carbon-oxygen b...	14	56	0.0031	000951 001794 003469 004796 006960 007140 008582 008663 009455 013926 014112 014335 014347 016107
GO:0016876	ligase activity, forming aminoacyl-tRNA ...	14	56	0.0031	000951 001794 003469 004796 006960 007140 008582 008663 009455 013926 014112 014335 014347 016107
GO:0003796	lysozyme activity	4	7	0.0043	000818 000819 003391 011858
GO:0016702	oxidoreductase activity, acting on singl...	8	25	0.0048	000617 001931 003691 007519 011231 011769 014796 015700
GO:0003993	acid phosphatase activity	6	18	0.0116	003028 007184 011758 011759 013094 014183
GO:0015300	solute:solute antiporter activity	6	18	0.0116	000293 000294 002198 003056 003547 008339
GO:0016835	carbon-oxygen lyase activity	10	41	0.014	003862 005122 005499 009515 009516 011094 012026 012027 014890 016089
GO:0005525	GTP binding	34	210	0.0195	000743 003767 004954 004965 005646 005963 006214 006215 006401 006704 007710 007894 008056 008066 008186 008344 009292 009303 009318 009320 009789 010530 010737 010739 011609 012208 012976 013744 013869 014364 014478 014903 015308 015455
GO:0005310	dicarboxylic acid transmembrane transpor...	4	10	0.0196	006651 006653 006991 012429
GO:0005451	monovalent cation:hydrogen antiporter ac...	3	6	0.0222	003056 003547 008339
GO:0015385	sodium:hydrogen antiporter activity	3	6	0.0222	003056 003547 008339
GO:0017153	sodium:dicarboxylate symporter activity	3	6	0.0222	006651 006653 006991
GO:0030515	snoRNA binding	3	6	0.0222	008356 010421 015923
GO:0016701	oxidoreductase activity, acting on singl...	8	32	0.0231	000617 001931 003691 007519 011231 011769 014796 015700
GO:0015299	solute:hydrogen antiporter activity	4	11	0.028	002198 003056 003547 008339
GO:0016755	transferase activity, transferring amino...	4	11	0.028	000063 015617 016341 016648
GO:0048029	monosaccharide binding	4	11	0.028	003311 006763 007677 007875
GO:0019001	guanyl nucleotide binding	34	216	0.0284	000743 003767 004954 004965 005646 005963 006214 006215 006401 006704 007710 007894 008056 008066 008186 008344 009292 009303 009318 009320 009789 010530 010737 010739 011609 012208 012976 013744 013869 014364 014478 014903 015308 015455
GO:0032561	guanyl ribonucleotide binding	34	216	0.0284	000743 003767 004954 004965 005646 005963 006214 006215 006401 006704 007710 007894 008056 008066 008186 008344 009292 009303 009318 009320 009789 010530 010737 010739 011609 012208 012976 013744 013869 014364 014478 014903 015308 015455
GO:0042302	structural constituent of cuticle	21	121	0.0298	000211 000213 000214 000217 002386 002848 002856 003958 004221 007431 007482 007484 008821 008825 010097 012755 012882 013201 013204 015329 015717
GO:0005198	structural molecule activity	56	388	0.0318	000211 000213 000214 000217 000256 001328 001650 002386 002848 002856 003419 003958 004201 004221 004297 004998 005963 006124 006287 006473 006545 006754 006833 007039 007060 007431 007482 007484 007504 008020 008590 008821 008825 008983 009205 009318 009320 010097 011410 011609 012261 012279 012356 012498 012526 012755 012882 013201 013204 014336 014364 014464 015308 015329 015717 016218
GO:0003840	gamma-glutamyltransferase activity	2	3	0.0355	016341 016648
GO:0003917	DNA topoisomerase type I activity	2	3	0.0355	001733 003107
GO:0004446	inositol-hexakisphosphate phosphatase ac...	2	3	0.0355	011758 011759
GO:0004663	Rab geranylgeranyltransferase activity	2	3	0.0355	001886 010905
GO:0004816	asparagine-tRNA ligase activity	2	3	0.0355	004796 006960
GO:0005314	high-affinity glutamate transmembrane tr...	2	3	0.0355	006653 006991
GO:0005452	inorganic anion exchanger activity	2	3	0.0355	000293 000294
GO:0015301	anion:anion antiporter activity	2	3	0.0355	000293 000294
GO:0052826	inositol hexakisphosphate 2-phosphatase ...	2	3	0.0355	011758 011759
GO:0070815	peptidyl-lysine 5-dioxygenase activity	2	3	0.0355	001931 014796
GO:0005313	L-glutamate transmembrane transporter ac...	3	7	0.0356	006651 006653 006991
GO:0015172	acidic amino acid transmembrane transpor...	3	7	0.0356	006651 006653 006991
GO:0016209	antioxidant activity	9	41	0.0367	001022 001023 001265 002039 002729 003419 005664 013522 015705
GO:0015297	antiporter activity	6	23	0.0386	000293 000294 002198 003056 003547 008339
GO:0016628	oxidoreductase activity, acting on the C...	7	29	0.0391	002639 006070 006072 007677 008417 013005 013294
GO:0016757	transferase activity, transferring glyco...	28	177	0.0413	000246 000281 000449 001147 001344 001748 002784 003208 003378 004932 004954 005350 005524 005702 006146 006767 007681 007875 008074 009304 009394 010114 011029 011306 013573 014325 014340 015636
GO:0051213	dioxygenase activity	8	36	0.0445	000617 001931 003691 007519 011231 011769 014796 015700
GO:0016874	ligase activity	40	271	0.0465	000951 001419 001794 001807 002056 002499 003088 003417 003469 003836 004323 004541 004796 004898 006095 006096 006247 006750 006960 007140 007475 008582 008663 009305 009429 009455 010917 010992 010993 011010 011943 011953 013277 013324 013926 014112 014335 014347 015619 016107
KEGG pathways
KEGG entry	pathway name	significant	annotated	P value	associated genes: MCINXTMP_
map00740	Riboflavin metabolism	3	5	0.0141704	006404 013094 007184
map00310	Lysine degradation	7	26	0.0283908	006228 005952 012562 004631 008411 015700 014796
map00514	Other types of O-glycan biosynthesis	5	16	0.03391	005350 006767 010114 000281 006146
map00120	Primary bile acid biosynthesis	2	3	0.039644	002345 006520
