# Supplementary material for: Transcriptome Analysis Reveals Signature of Adaptation to Landscape Fragmentation
Source: PLoS One. 2014 Jul 2;9(7):e101467. doi: 10.1371/journal.pone.0101467 (PMC4079591; doi:10.1371/journal.pone.0101467)
Supplement: Table S4 — The 1,841 genes differentially expressed between populations from fragmented landscapes vs. continuous landscapes. (XLSX) [file pone.0101467.s008.xlsx]

## Sheet: Sheet1
Table S4. The 1841 genes differentially expressed between populations from fragmented landscapes vs. continuous landscapes.
1841 genes for which FL-CL FDR<0.05 both in permutation test of normalized log2 count differences and edgeR likelihood ratio test using count data with negative binomial distribution and gene-wise dispersion parameter. Based on balanced 4x15-individual data set.
	Avarage log2 expression				FDR corrected P value
GeneID: MCINX_	Åland	Uppland	Saaremaa	Öland	permutation test	edgeR	Description	GO term	KEGG entry	Dmel Flybase ID
014340	2.35249	2.87087	0.0598435	0.357596	0	1.86e-21	Uncharacterized protein (Fragment)	GO:0003674 GO:0003824 GO:0008150 GO:0008152 GO:0016740 GO:0016757 GO:0016758
003564	2.68764	1.79025	4.83525	3.33778	0	9.81e-19	LOC100124872 protein	GO:0000166 GO:0003674 GO:0003774 GO:0003777 GO:0003824 GO:0005488 GO:0005524 GO:0006928 GO:0007017 GO:0007018 GO:0008150 GO:0008152 GO:0009987 GO:0016462 GO:0016787 GO:0016817 GO:0016818 GO:0017076 GO:0017111 GO:0030554 GO:0032553 GO:0032555 GO:0032559 GO:0035639
015005	4.40809	3.67856	1.87766	2.99248	0	9.81e-19	Aminoglycoside phosphotransferase domain-containing protein 1	GO:0003674 GO:0003824 GO:0005575 GO:0005622 GO:0005623 GO:0005737 GO:0006793 GO:0006796 GO:0008150 GO:0008152 GO:0009987 GO:0016301 GO:0016310 GO:0016740 GO:0016772 GO:0044237 GO:0044424 GO:0044464		FBgn0086909
008940	4.34286	3.95934	1.08718	2.66799	0	1.26e-17
004932	5.66274	4.51808	3.73974	3.4769	0	2.77e-17	Ribophorin ii	GO:0003674 GO:0003824 GO:0004576 GO:0004579 GO:0005575 GO:0005622 GO:0005623 GO:0005737 GO:0005783 GO:0005789 GO:0005975 GO:0006464 GO:0006486 GO:0006487 GO:0008150 GO:0008152 GO:0008250 GO:0009058 GO:0009059 GO:0009100 GO:0009101 GO:0009987 GO:0012505 GO:0016020 GO:0016740 GO:0016757 GO:0016758 GO:0018193 GO:0018196 GO:0018279 GO:0019538 GO:0031090 GO:0032991 GO:0034645 GO:0042175 GO:0043170 GO:…	map00510 map00513 map04141	FBgn0034277
009951	5.45729	5.06069	2.16699	3.97841	0	5.81e-17	Protein phosphatase 1A (formerly 2C), magnesium-dependent, alpha isoform	GO:0000287 GO:0003674 GO:0003824 GO:0004721 GO:0004722 GO:0005488 GO:0005515 GO:0005575 GO:0005622 GO:0005623 GO:0006464 GO:0006470 GO:0006793 GO:0006796 GO:0007154 GO:0007165 GO:0007166 GO:0008150 GO:0008152 GO:0008287 GO:0009987 GO:0016311 GO:0016787 GO:0016788 GO:0016791 GO:0019538 GO:0023052 GO:0030145 GO:0032991 GO:0042578 GO:0043167 GO:0043169 GO:0043170 GO:0043234 GO:0043412 GO:0044237 GO:…		FBgn0035143;FBgn0035425
001748	2.24351	1.98053	4.34383	3.35245	0	9.18e-16	Upp2	GO:0003674 GO:0003824 GO:0004850 GO:0005575 GO:0005622 GO:0005623 GO:0005737 GO:0005829 GO:0005856 GO:0005882 GO:0006139 GO:0006206 GO:0006213 GO:0006725 GO:0006753 GO:0006807 GO:0008150 GO:0008152 GO:0008655 GO:0009056 GO:0009058 GO:0009112 GO:0009116 GO:0009117 GO:0009119 GO:0009163 GO:0009164 GO:0009166 GO:0009987 GO:0016740 GO:0016757 GO:0016763 GO:0018130 GO:0032991 GO:0034641 GO:0034654 GO:…	map00240 map00983	FBgn0039464
006638	3.35899	3.16648	1.02338	1.77194	0	9.18e-16	Histidine triad nucleotide binding protein	GO:0003674 GO:0003824 GO:0005488 GO:0005515 GO:0005575 GO:0005622 GO:0005623 GO:0005634 GO:0005737 GO:0005739 GO:0005886 GO:0006629 GO:0006694 GO:0006915 GO:0008150 GO:0008152 GO:0008202 GO:0008219 GO:0008610 GO:0009058 GO:0009987 GO:0012501 GO:0016020 GO:0016265 GO:0016787 GO:0043226 GO:0043227 GO:0043229 GO:0043231 GO:0044237 GO:0044238 GO:0044424 GO:0044444 GO:0044464 GO:0071944
003863	0.260131	0.644397	2.75862	1.43784	0	9.78e-16
006596	5.59278	5.97994	4.56207	4.41816	0	5.56e-15
007954	0.355964	0.26157	3.19251	0.537622	0	3.48e-14
002038	3.87967	3.99863	2.51553	3.19697	0	6.03e-14	Putative zinc finger protein 35	GO:0003674 GO:0003676 GO:0005488 GO:0005575 GO:0005622 GO:0005623 GO:0008270 GO:0043167 GO:0043169 GO:0044464 GO:0046872 GO:0046914
000211	3.68051	1.33604	0.572636	0.989885	0	3.75e-13	Cuticular protein 3, RR-2 family	GO:0003674 GO:0005198 GO:0042302
010010	4.21883	1.70218	0.640912	1.14198	0	4.66e-13	Hexamerin 2	GO:0003674 GO:0005215 GO:0005344 GO:0005575 GO:0005576 GO:0005615 GO:0006810 GO:0008150 GO:0015669 GO:0015671 GO:0022892 GO:0044421 GO:0045735 GO:0051179 GO:0051234
001696	5.93192	5.45691	3.49326	5.10278	0	6.39e-13	CG6287	GO:0000166 GO:0003674 GO:0003824 GO:0004617 GO:0005488 GO:0006082 GO:0006520 GO:0006563 GO:0006564 GO:0006807 GO:0008150 GO:0008152 GO:0008652 GO:0009058 GO:0009069 GO:0009070 GO:0009308 GO:0009309 GO:0009987 GO:0016053 GO:0016491 GO:0016614 GO:0016616 GO:0019752 GO:0034641 GO:0042180 GO:0043436 GO:0044106 GO:0044237 GO:0044238 GO:0044249 GO:0044271 GO:0044281 GO:0044283 GO:0046394 GO:0048037 GO:…	map00260 map00680	FBgn0032350
016245	3.72891	3.69067	2.07729	2.34325	0	7.46e-13	Putative UNC93A protein	GO:0003674 GO:0005575 GO:0005623 GO:0005886 GO:0006810 GO:0008150 GO:0009987 GO:0016020 GO:0016021 GO:0031224 GO:0044425 GO:0044464 GO:0051179 GO:0051234 GO:0055085 GO:0071944
008047	2.28763	1.62016	0.553629	0.688017	0	1.93e-12	Macrophage erythroblast attacher	GO:0002376 GO:0002520 GO:0003674 GO:0003779 GO:0005488 GO:0005515 GO:0005575 GO:0005622 GO:0005623 GO:0005634 GO:0005737 GO:0005856 GO:0005886 GO:0007049 GO:0007275 GO:0008092 GO:0008150 GO:0009987 GO:0016020 GO:0016363 GO:0021700 GO:0030097 GO:0030099 GO:0030154 GO:0030218 GO:0031974 GO:0031981 GO:0032501 GO:0032502 GO:0034101 GO:0034399 GO:0042592 GO:0043226 GO:0043227 GO:0043228 GO:0043229 GO:…		FBgn0051357
004586	0.391311	0.405169	3.05626	0.598041	0	2.49e-12
006003	6.16497	4.26061	3.11073	2.78862	0	3.6e-12
005346	4.89286	4.79892	2.99552	3.107	0	7.54e-12	Kalirin
009304	5.15729	5.26769	3.53792	4.341	0	7.54e-12	Probable dolichol-phosphate mannosyltransferase	GO:0000030 GO:0003674 GO:0003824 GO:0004582 GO:0005575 GO:0005622 GO:0005623 GO:0005737 GO:0005783 GO:0008150 GO:0008152 GO:0016740 GO:0016757 GO:0016758 GO:0043226 GO:0043227 GO:0043229 GO:0043231 GO:0044424 GO:0044444 GO:0044464	map00510	FBgn0032799
006149	4.82756	3.48907	2.26067	2.18352	0	1.34e-11	Pickpocket 28 long form	GO:0003674 GO:0005215 GO:0005216 GO:0005261 GO:0005272 GO:0005575 GO:0005623 GO:0006810 GO:0006811 GO:0006812 GO:0006814 GO:0008150 GO:0008324 GO:0009987 GO:0015075 GO:0015267 GO:0015672 GO:0016020 GO:0022803 GO:0022838 GO:0022857 GO:0022891 GO:0022892 GO:0030001 GO:0034220 GO:0035725 GO:0044464 GO:0051179 GO:0051234 GO:0055085
000554	5.71388	5.78262	7.8751	6.44344	0	3.85e-11	BRCA1-associated RING domain protein 1	GO:0003674 GO:0005488 GO:0005575 GO:0005622 GO:0005623 GO:0008270 GO:0043167 GO:0043169 GO:0044464 GO:0046872 GO:0046914
011306	0.599836	0.768053	2.06485	1.70941	0	4.17e-11	Ecdysteroid UDP-glucosyltransferase	GO:0003674 GO:0003824 GO:0008150 GO:0008152 GO:0009987 GO:0016740 GO:0016757 GO:0016758 GO:0016999 GO:0017144 GO:0044237
005901	7.32619	7.43447	5.4073	6.91013	0	9.55e-11	Charged multivesicular body protein 4b	GO:0003674 GO:0005575 GO:0005622 GO:0005623 GO:0005737 GO:0005768 GO:0005770 GO:0005829 GO:0006810 GO:0008104 GO:0008150 GO:0010008 GO:0015031 GO:0016020 GO:0031090 GO:0031902 GO:0033036 GO:0043226 GO:0043227 GO:0043229 GO:0043231 GO:0044422 GO:0044424 GO:0044440 GO:0044444 GO:0044446 GO:0044464 GO:0045184 GO:0051179 GO:0051234	map04144	FBgn0086656
001261	5.73753	6.15225	5.08178	4.78654	0	9.69e-11	Ubiquitin-like protein 5	GO:0005575 GO:0005622 GO:0005623 GO:0005737 GO:0044424 GO:0044464		FBgn0022224
009501	4.32944	4.29467	3.22593	3.27568	0	1.1e-10	MKIAA0178	GO:0000075 GO:0000279 GO:0000775 GO:0000776 GO:0000793 GO:0003674 GO:0003682 GO:0005488 GO:0005515 GO:0005575 GO:0005622 GO:0005623 GO:0005634 GO:0005694 GO:0005737 GO:0006275 GO:0006950 GO:0006974 GO:0006996 GO:0007049 GO:0007059 GO:0007062 GO:0007126 GO:0007154 GO:0007165 GO:0008150 GO:0008156 GO:0008278 GO:0009314 GO:0009628 GO:0009889 GO:0009890 GO:0009892 GO:0009987 GO:0010556 GO:0010558 GO:…	map04110 map04111 map04113 map04114
001206	3.5809	2.74987	1.75829	2.08562	0	1.24e-10	CG18619	GO:0001071 GO:0003674 GO:0003676 GO:0003677 GO:0003700 GO:0005488 GO:0005515 GO:0006139 GO:0006351 GO:0006355 GO:0006807 GO:0008150 GO:0008152 GO:0009058 GO:0009059 GO:0009889 GO:0009987 GO:0010467 GO:0010468 GO:0010556 GO:0016070 GO:0019219 GO:0019222 GO:0031323 GO:0031326 GO:0032774 GO:0034641 GO:0034645 GO:0043170 GO:0043565 GO:0044237 GO:0044238 GO:0044249 GO:0044260 GO:0046983 GO:0050789 GO:…		FBgn0032202
008601	11.7148	11.1742	10.0555	10.3459	0	1.27e-10	Mitochondrial ATP synthase coupling factor 6	GO:0000276 GO:0003674 GO:0005215 GO:0005575 GO:0005622 GO:0005623 GO:0005737 GO:0005739 GO:0005740 GO:0005743 GO:0005753 GO:0006139 GO:0006163 GO:0006164 GO:0006753 GO:0006754 GO:0006807 GO:0006810 GO:0006811 GO:0006812 GO:0006818 GO:0008150 GO:0008152 GO:0008324 GO:0009058 GO:0009117 GO:0009141 GO:0009142 GO:0009144 GO:0009145 GO:0009150 GO:0009152 GO:0009165 GO:0009199 GO:0009201 GO:0009205 GO:…	map00190 map05010 map05012 map05016	FBgn0016119;FBgn0035585
000149	4.91765	4.58557	6.29834	5.16554	0	1.3e-10	ATP-dependent RNA helicase DBP2, putative	GO:0000166 GO:0000184 GO:0000956 GO:0003674 GO:0003676 GO:0003723 GO:0003824 GO:0004386 GO:0005488 GO:0005524 GO:0005575 GO:0005622 GO:0005623 GO:0005634 GO:0005737 GO:0006139 GO:0006163 GO:0006195 GO:0006200 GO:0006364 GO:0006396 GO:0006401 GO:0006402 GO:0006753 GO:0006807 GO:0008026 GO:0008150 GO:0008152 GO:0009056 GO:0009057 GO:0009117 GO:0009141 GO:0009143 GO:0009144 GO:0009146 GO:0009150 GO:…	map03040 map05202
007519	9.53796	9.85241	8.69539	8.07457	0	1.45e-10	4-hydroxyphenylpyruvate dioxygenase (Fragment)	GO:0003674 GO:0003824 GO:0003868 GO:0005488 GO:0006082 GO:0006520 GO:0006725 GO:0006807 GO:0008150 GO:0008152 GO:0009072 GO:0009308 GO:0009987 GO:0016491 GO:0016701 GO:0016702 GO:0019752 GO:0034641 GO:0042180 GO:0043167 GO:0043169 GO:0043436 GO:0044106 GO:0044237 GO:0044238 GO:0044281 GO:0046872 GO:0051213 GO:0055114	map00130 map00350 map00360
009162	6.70274	6.76921	5.57111	5.6381	0	2.09e-10
013201	4.99549	2.42624	1.8138	2.34591	0	2.48e-10	Cuticular protein RR-2 motif 83	GO:0003674 GO:0005198 GO:0042302
001225	2.14985	2.38427	0.85056	0.717086	0	2.74e-10	Hypothetical protein
007192	6.88794	7.13331	8.56533	8.67881	0	2.74e-10	Putative elbow	GO:0003674 GO:0003676 GO:0005488 GO:0005575 GO:0005622 GO:0005623 GO:0008270 GO:0043167 GO:0043169 GO:0044464 GO:0046872 GO:0046914
014243	0.385781	0.482097	2.45332	0.900844	0	2.74e-10	ATP synthase subunit beta		map00190 map05010 map05012 map05016
014578	4.97799	4.39027	4.3705	2.21948	0	2.74e-10	Putative WD-repeat containing protein			FBgn0035268
001634	3.13901	3.30088	2.14242	2.31393	0	3.09e-10	TFB2	GO:0003674 GO:0005575 GO:0005622 GO:0005623 GO:0005634 GO:0006139 GO:0006259 GO:0006281 GO:0006351 GO:0006355 GO:0006807 GO:0006950 GO:0006974 GO:0008150 GO:0008152 GO:0009058 GO:0009059 GO:0009889 GO:0009987 GO:0010467 GO:0010468 GO:0010556 GO:0016070 GO:0019219 GO:0019222 GO:0031323 GO:0031326 GO:0032774 GO:0033554 GO:0034641 GO:0034645 GO:0043170 GO:0043226 GO:0043227 GO:0043229 GO:0043231 GO:…	map03022 map03420	FBgn0261109
006182	9.17937	8.71863	7.21164	8.37325	0	3.43e-10
005011	2.80803	2.92171	1.31685	2.09321	0	4.04e-10	CG13606			FBgn0039161
010365	2.97526	2.78903	0.636813	1.90458	0	4.65e-10	CG6972			FBgn0039008
005301	0.453753	0.337645	1.29304	2.80656	0	4.97e-10	Probable NADH-ubiquinone oxidoreductase 24 kDa subunit, mitochondrial	GO:0000166 GO:0003674 GO:0003824 GO:0003954 GO:0005488 GO:0005575 GO:0005622 GO:0005623 GO:0005737 GO:0005739 GO:0005740 GO:0005743 GO:0005746 GO:0005747 GO:0006091 GO:0006119 GO:0006120 GO:0006793 GO:0006796 GO:0006810 GO:0007275 GO:0007399 GO:0007507 GO:0008137 GO:0008150 GO:0008152 GO:0009888 GO:0009987 GO:0014706 GO:0015980 GO:0016020 GO:0016310 GO:0016491 GO:0016651 GO:0016655 GO:0019866 GO:…
011858	5.21137	3.86387	2.86509	2.44934	0	4.99e-10	LYZ	GO:0003674 GO:0003796 GO:0003824 GO:0004553 GO:0005575 GO:0005576 GO:0006950 GO:0006952 GO:0007586 GO:0008150 GO:0008152 GO:0008219 GO:0009056 GO:0009607 GO:0009617 GO:0009987 GO:0016265 GO:0016787 GO:0016798 GO:0016998 GO:0019835 GO:0032501 GO:0042742 GO:0043170 GO:0044036 GO:0050896 GO:0051704 GO:0051707 GO:0071554 GO:0071840	map04970	FBgn0034539;FBgn0034538
010870	2.50772	3.02155	1.12511	1.56737	0	5.44e-10	V1g209903
001944	4.60346	3.93082	2.84468	3.04335	0	5.88e-10	Hypothetical protein
009107	3.80853	4.00934	2.32849	3.44311	0	7.95e-10	CG17514	GO:0003674 GO:0005488
001192	1.81724	2.08884	3.58306	3.15362	0	8.5e-10	Solute carrier family 25 (mitochondrial carrier; phosphate carrier), member 23	GO:0003674 GO:0005488 GO:0005509 GO:0005575 GO:0005622 GO:0005623 GO:0005737 GO:0005739 GO:0005740 GO:0005743 GO:0006810 GO:0008150 GO:0009987 GO:0016020 GO:0016021 GO:0019866 GO:0031090 GO:0031224 GO:0031966 GO:0031967 GO:0031975 GO:0043167 GO:0043169 GO:0043226 GO:0043227 GO:0043229 GO:0043231 GO:0044422 GO:0044424 GO:0044425 GO:0044429 GO:0044444 GO:0044446 GO:0044464 GO:0046872 GO:0051179 GO:…
003691	2.62347	4.43937	2.44887	1.89822	0	1.13e-09	Tryptophan 2,3-dioxygenase	GO:0003674 GO:0003824 GO:0004833 GO:0005488 GO:0005506 GO:0006082 GO:0006520 GO:0006568 GO:0006569 GO:0006575 GO:0006576 GO:0006586 GO:0006725 GO:0006807 GO:0008150 GO:0008152 GO:0009056 GO:0009063 GO:0009072 GO:0009074 GO:0009308 GO:0009310 GO:0009987 GO:0016054 GO:0016491 GO:0016701 GO:0016702 GO:0019439 GO:0019441 GO:0019752 GO:0034641 GO:0042180 GO:0042402 GO:0042430 GO:0042436 GO:0043167 GO:…	map00380	FBgn0003965
005023	2.71804	2.78967	0.953509	2.28845	0	1.13e-09	Pancreatic lipase-related protein 2 (Fragment)	GO:0003674 GO:0003824 GO:0004806 GO:0005488 GO:0005509 GO:0005575 GO:0005576 GO:0006629 GO:0008150 GO:0008152 GO:0009056 GO:0016042 GO:0016298 GO:0016787 GO:0016788 GO:0043167 GO:0043169 GO:0044238 GO:0046872 GO:0052689		FBgn0032029
005524	4.86071	4.63369	2.52192	4.46701	0	1.13e-09	Ecdysteroid UDP-glucosyltransferase	GO:0003674 GO:0003824 GO:0008150 GO:0008152 GO:0016740 GO:0016757 GO:0016758
013278	4.75134	4.35589	2.95384	3.756	0	1.13e-09	Putative Parcxpwfx02		map04144	FBgn0016038
000352	1.40346	3.01685	0.78824	0.421209	0	1.73e-09
014032	2.77114	2.20147	4.66783	2.95677	0	1.73e-09	Mps one binder kinase activator-like 2	GO:0003674 GO:0003824 GO:0005488 GO:0005575 GO:0005622 GO:0005623 GO:0005634 GO:0006793 GO:0006796 GO:0007154 GO:0007165 GO:0008150 GO:0008152 GO:0009987 GO:0016301 GO:0016310 GO:0016740 GO:0016772 GO:0023052 GO:0035329 GO:0035556 GO:0043167 GO:0043169 GO:0043226 GO:0043227 GO:0043229 GO:0043231 GO:0044237 GO:0044424 GO:0044464 GO:0046872 GO:0050789 GO:0050794 GO:0050896 GO:0051716 GO:0065007		FBgn0259481
014799	5.90567	5.13197	4.32782	3.63989	0	1.73e-09	Diapausin	GO:0001906 GO:0002376 GO:0003674 GO:0005246 GO:0005575 GO:0005576 GO:0006950 GO:0006952 GO:0006955 GO:0006959 GO:0008150 GO:0008200 GO:0009607 GO:0009620 GO:0016247 GO:0016248 GO:0019730 GO:0019732 GO:0019855 GO:0031640 GO:0050832 GO:0050896 GO:0051704 GO:0051707
013417	9.66072	9.92301	8.02796	9.50322	0	1.78e-09	Putative fatbody protein 3Rev-G1
013978	0.657569	1.60023	0.0667667	0.586595	0	1.84e-09	Hypothetical protein	GO:0003674 GO:0005488 GO:0031409
007314	3.71107	3.04387	0.499516	2.45521	0	1.85e-09
011667	0.198758	0.483475	2.08246	0.970939	0	5.36e-09	Rap1 GTPase-activating protein 1	GO:0003674 GO:0005096 GO:0005575 GO:0005622 GO:0005623 GO:0006140 GO:0008047 GO:0008150 GO:0009894 GO:0009966 GO:0019219 GO:0019222 GO:0023051 GO:0030234 GO:0030695 GO:0030811 GO:0031323 GO:0031329 GO:0033121 GO:0033124 GO:0043085 GO:0043087 GO:0043547 GO:0044093 GO:0044464 GO:0048583 GO:0050789 GO:0050790 GO:0050794 GO:0051056 GO:0051171 GO:0051336 GO:0051345 GO:0060589 GO:0065007 GO:0065009 GO:…
000157	4.96282	4.94804	3.53836	4.57403	0	5.48e-09	Proline synthetase co-transcribed bacterial homolog protein	GO:0003674 GO:0005488 GO:0005575 GO:0005622 GO:0005623 GO:0005737 GO:0005739 GO:0008150 GO:0019842 GO:0030170 GO:0043226 GO:0043227 GO:0043229 GO:0043231 GO:0044424 GO:0044444 GO:0044464 GO:0048037 GO:0070279		FBgn0039751
014525	1.55352	1.58322	3.74506	1.98888	0	5.51e-09	Probable Rho GTPase-activating protein CG5521
011749	4.05159	3.89069	2.80607	2.9763	0	5.68e-09	Hypothetical protein
004440	3.56689	3.59947	2.15868	2.93235	0	5.99e-09
004235	1.81677	1.5107	0.128127	1.19238	0	6.9e-09
006146	3.18981	3.7284	5.26721	4.39118	0	7e-09	Beta 1,3-galactosyltransferase-like	GO:0003674 GO:0003824 GO:0005575 GO:0005622 GO:0005623 GO:0005737 GO:0005783 GO:0005789 GO:0005975 GO:0005996 GO:0006004 GO:0006066 GO:0008150 GO:0008152 GO:0009987 GO:0012505 GO:0016020 GO:0016021 GO:0016740 GO:0016757 GO:0019318 GO:0031090 GO:0031224 GO:0042175 GO:0043226 GO:0043227 GO:0043229 GO:0043231 GO:0044237 GO:0044238 GO:0044262 GO:0044281 GO:0044422 GO:0044424 GO:0044425 GO:0044432 GO:…	map00514	FBgn0031765
007574	5.42032	5.39083	3.9002	4.53402	0	7.42e-09	Ubiquitin-like modifier-activating enzyme 5	GO:0000166 GO:0003674 GO:0003824 GO:0005488 GO:0005524 GO:0005575 GO:0005622 GO:0005623 GO:0005634 GO:0005737 GO:0006464 GO:0008150 GO:0008152 GO:0008641 GO:0009987 GO:0016234 GO:0016235 GO:0016491 GO:0016614 GO:0016616 GO:0017076 GO:0019538 GO:0030554 GO:0032446 GO:0032553 GO:0032555 GO:0032559 GO:0035639 GO:0043167 GO:0043169 GO:0043170 GO:0043226 GO:0043227 GO:0043229 GO:0043231 GO:0043412 GO:…		FBgn0030305
012998	3.65894	3.2598	2.23821	2.55271	0	8.18e-09	Putative class D atypical G-protein coupled receptor GPRfz5	GO:0003674 GO:0004871 GO:0004872 GO:0004888 GO:0004930 GO:0005575 GO:0005623 GO:0007154 GO:0007165 GO:0007166 GO:0007186 GO:0007275 GO:0008150 GO:0009987 GO:0016020 GO:0016021 GO:0016055 GO:0023052 GO:0031224 GO:0032501 GO:0032502 GO:0038023 GO:0044425 GO:0044464 GO:0050789 GO:0050794 GO:0050896 GO:0051716 GO:0060089 GO:0065007
013974	4.03661	4.00739	2.85332	3.03894	0	9.65e-09	Bilin-binding protein	GO:0003674 GO:0005215 GO:0005488 GO:0005575 GO:0005576 GO:0006464 GO:0006810 GO:0008150 GO:0008152 GO:0009987 GO:0018298 GO:0019538 GO:0031409 GO:0043170 GO:0043412 GO:0044237 GO:0044238 GO:0044260 GO:0044267 GO:0051179 GO:0051234
016177	6.81643	7.24511	7.98044	8.08741	0	1.21e-08
009105	4.39835	5.46091	6.77314	5.9504	0	1.32e-08
005439	0.41432	0.32143	3.204	0.846574	0	1.35e-08	Hypothetical protein
006960	5.92399	5.22575	4.48631	4.56167	0	1.44e-08	Asparaginyl-tRNA synthetase, cytoplasmic	GO:0000003 GO:0000166 GO:0002119 GO:0002164 GO:0003674 GO:0003676 GO:0003824 GO:0004812 GO:0004816 GO:0005488 GO:0005524 GO:0005575 GO:0005622 GO:0005623 GO:0005737 GO:0005829 GO:0006082 GO:0006139 GO:0006399 GO:0006412 GO:0006418 GO:0006421 GO:0006520 GO:0006807 GO:0006810 GO:0006897 GO:0006907 GO:0006915 GO:0007275 GO:0008150 GO:0008152 GO:0008219 GO:0009058 GO:0009059 GO:0009308 GO:0009790 GO:…	map00970	FBgn0086443
014690	2.67087	2.20895	0.746815	1.66763	0	1.48e-08
014272	2.7146	3.33837	1.46727	2.02407	0	2.04e-08	Uncharacterized protein (Fragment)
016170	9.50245	8.94557	8.23782	8.25718	0	2.62e-08
001993	0.305669	0.30117	2.73816	0.310733	0	3.5e-08	Stx6	GO:0000139 GO:0000267 GO:0003674 GO:0005484 GO:0005488 GO:0005515 GO:0005575 GO:0005622 GO:0005623 GO:0005624 GO:0005626 GO:0005737 GO:0005768 GO:0005769 GO:0005794 GO:0005802 GO:0005886 GO:0006810 GO:0006886 GO:0006906 GO:0006944 GO:0006996 GO:0007032 GO:0008104 GO:0008150 GO:0009987 GO:0012505 GO:0015031 GO:0016020 GO:0016021 GO:0016023 GO:0016043 GO:0016044 GO:0016050 GO:0016192 GO:0016197 GO:…	map04130	FBgn0037084
001310	1.62874	1.79195	3.80647	1.99626	0	3.63e-08
006714	2.32965	2.602	0.610263	1.43063	0	4.95e-08	Agpat6	GO:0000003 GO:0000267 GO:0002064 GO:0002065 GO:0002066 GO:0002067 GO:0002068 GO:0002069 GO:0002070 GO:0002071 GO:0003674 GO:0003824 GO:0004366 GO:0005575 GO:0005622 GO:0005623 GO:0005624 GO:0005626 GO:0005737 GO:0005783 GO:0005789 GO:0006066 GO:0006082 GO:0006576 GO:0006629 GO:0006631 GO:0006637 GO:0006638 GO:0006639 GO:0006641 GO:0006644 GO:0006650 GO:0006656 GO:0006662 GO:0006732 GO:0006807 GO:…	map00561 map00564	FBgn0034971
015567	2.86266	0.931162	0.633254	0.727997	0	5.49e-08	Hexamerin 2	GO:0003674 GO:0005215 GO:0005344 GO:0006810 GO:0008150 GO:0015669 GO:0015671 GO:0022892 GO:0051179 GO:0051234
006272	2.68988	3.223	1.69223	2.10746	0	5.73e-08
016047	4.19375	4.19679	2.97456	3.33947	0	5.73e-08	CG5147			FBgn0036775
015673	1.14695	1.17687	0.170925	0.558112	0	6.09e-08
010173	1.1811	1.25638	4.18521	1.49076	0	7.21e-08	Neuroligin-4, Y-linked
007433	3.1331	3.41925	1.54096	2.42909	0	7.51e-08	Alpha-tocopherol transfer protein-like	GO:0003674 GO:0005215 GO:0005575 GO:0005622 GO:0005623 GO:0006810 GO:0008150 GO:0044464 GO:0051179 GO:0051234
011443	5.45262	4.73545	3.55818	4.53557	0	7.65e-08	Hvpg0130
007755	0.938246	0.864288	2.65265	1.74715	0	9.5e-08
008172	1.03679	1.38462	2.23171	1.95902	0	9.5e-08
012882	3.95059	3.14615	2.76449	2.06303	0	1.13e-07	Cuticular protein CPR99	GO:0003674 GO:0005198 GO:0042302
013511	1.61293	1.16941	0.312273	0.786285	0	1.17e-07	HDAC6	GO:0003674 GO:0003824 GO:0005488 GO:0008150 GO:0008152 GO:0008270 GO:0016787 GO:0043167 GO:0043169 GO:0046872 GO:0046914
009384	5.4161	5.48307	6.33601	6.07003	0	1.26e-07	YKT6	GO:0000139 GO:0003674 GO:0003824 GO:0005484 GO:0005488 GO:0005515 GO:0005575 GO:0005622 GO:0005623 GO:0005737 GO:0005739 GO:0005768 GO:0005783 GO:0005794 GO:0005829 GO:0005886 GO:0005887 GO:0006810 GO:0006887 GO:0006888 GO:0006903 GO:0006904 GO:0006996 GO:0007033 GO:0008104 GO:0008150 GO:0008152 GO:0009987 GO:0012505 GO:0012506 GO:0015031 GO:0016020 GO:0016021 GO:0016023 GO:0016043 GO:0016044 GO:…	map04130	FBgn0260858
012861	1.27287	1.1221	2.4558	2.50713	0	1.33e-07	Peroxisomal targeting signal 2 receptor	GO:0000268 GO:0003674 GO:0004872 GO:0005048 GO:0005053 GO:0005488 GO:0005575 GO:0005622 GO:0005623 GO:0005737 GO:0005777 GO:0006605 GO:0006625 GO:0006810 GO:0006886 GO:0006996 GO:0007031 GO:0008104 GO:0008150 GO:0009987 GO:0015031 GO:0016043 GO:0016558 GO:0017038 GO:0033036 GO:0033365 GO:0034613 GO:0042277 GO:0042579 GO:0043226 GO:0043227 GO:0043229 GO:0043231 GO:0043574 GO:0044424 GO:0044444 GO:…	map04146
002639	2.61063	3.58041	1.1427	2.52921	0	1.36e-07	Akr1c13	GO:0003674 GO:0003824 GO:0005488 GO:0005496 GO:0005575 GO:0005622 GO:0005623 GO:0005737 GO:0005829 GO:0006082 GO:0006461 GO:0006629 GO:0006805 GO:0006807 GO:0007586 GO:0008150 GO:0008152 GO:0008202 GO:0008206 GO:0008289 GO:0009410 GO:0009820 GO:0009987 GO:0016043 GO:0016229 GO:0016491 GO:0016614 GO:0016616 GO:0016627 GO:0016628 GO:0019752 GO:0022607 GO:0031406 GO:0032052 GO:0032501 GO:0032787 GO:…	map00040 map00051 map00052 map00561 map00620
006401	10.2511	10.7022	11.3577	11.3718	0	1.54e-07	Sarcoplasmic reticulum glycoprotein	GO:0000166 GO:0003674 GO:0003824 GO:0003924 GO:0005488 GO:0005525 GO:0006139 GO:0006163 GO:0006184 GO:0006195 GO:0006753 GO:0006807 GO:0008150 GO:0008152 GO:0009056 GO:0009117 GO:0009141 GO:0009143 GO:0009144 GO:0009146 GO:0009150 GO:0009154 GO:0009166 GO:0009199 GO:0009203 GO:0009205 GO:0009207 GO:0009259 GO:0009261 GO:0009987 GO:0016462 GO:0016787 GO:0016817 GO:0016818 GO:0017076 GO:0017111 GO:…		FBgn0038181
000452	3.59248	3.31575	2.31383	2.7042	0	1.58e-07	TRNA (guanine) methyltransferase Trm5	GO:0003674 GO:0003824 GO:0005575 GO:0005622 GO:0005623 GO:0005634 GO:0005737 GO:0005739 GO:0005759 GO:0006139 GO:0006396 GO:0006399 GO:0006730 GO:0006807 GO:0008033 GO:0008150 GO:0008152 GO:0008168 GO:0009987 GO:0010467 GO:0016070 GO:0016740 GO:0016741 GO:0031974 GO:0032259 GO:0034470 GO:0034641 GO:0034660 GO:0043170 GO:0043226 GO:0043227 GO:0043229 GO:0043231 GO:0043233 GO:0044237 GO:0044238 GO:…		FBgn0052281
015627	5.11924	3.91646	3.00589	3.59651	0	1.6e-07	Toll-4	GO:0005575 GO:0005622 GO:0005623 GO:0007154 GO:0007165 GO:0008150 GO:0009987 GO:0023052 GO:0044464 GO:0050789 GO:0050794 GO:0050896 GO:0051716 GO:0065007
011845	4.26238	4.15588	3.04512	3.13769	0	1.76e-07	Coiled-coil domain-containing protein 42-like protein
016522	6.07987	5.31996	4.34376	4.66149	0	1.81e-07	Retinol-binding protein	GO:0003674 GO:0003824 GO:0008080 GO:0008150 GO:0008152 GO:0016407 GO:0016410 GO:0016740 GO:0016746 GO:0016747
004954	4.36376	4.36408	3.02687	4.13294	0	1.91e-07	UPRT	GO:0000003 GO:0000166 GO:0000267 GO:0003674 GO:0003824 GO:0004845 GO:0005488 GO:0005524 GO:0005525 GO:0005575 GO:0005622 GO:0005623 GO:0005625 GO:0005634 GO:0005737 GO:0006139 GO:0006213 GO:0006220 GO:0006221 GO:0006222 GO:0006753 GO:0006807 GO:0006810 GO:0006897 GO:0006907 GO:0007275 GO:0007565 GO:0007589 GO:0007595 GO:0008150 GO:0008152 GO:0008655 GO:0009058 GO:0009116 GO:0009117 GO:0009119 GO:…	map00240	FBgn0035639
006941	1.7518	2.04063	2.99654	2.92306	0	2.26e-07	CG5910			FBgn0036993
005601	3.39203	3.00829	1.83649	2.83909	0	2.28e-07	SP14D1	GO:0003674 GO:0003824 GO:0004175 GO:0004252 GO:0006508 GO:0008150 GO:0008152 GO:0008233 GO:0008236 GO:0016787 GO:0017171 GO:0019538 GO:0043170 GO:0044238 GO:0070011
004221	5.73301	4.35387	2.88076	3.96797	0	2.84e-07	Cuticular protein RR-1 motif 5	GO:0003674 GO:0005198 GO:0042302
013905	6.95808	6.3756	5.56866	5.93071	0	2.88e-07	KAZ1-type serine protease inhibitor-like protein type epsilon			FBgn0063923
012830	6.96316	6.0478	5.91692	4.80437	0	2.95e-07
010708	3.38765	2.64342	1.96009	1.93235	0	3.08e-07
004867	0.0822756	0.187353	0.773443	0.896121	0	3.5e-07
003315	5.23053	4.79069	3.23729	4.11939	0	3.69e-07	Cellular retinaldehyde-binding protein	GO:0003674 GO:0005215 GO:0005575 GO:0005622 GO:0005623 GO:0006810 GO:0008150 GO:0044464 GO:0051179 GO:0051234		FBgn0031914
003778	4.92911	5.35098	3.55396	4.33871	0	3.83e-07	Hypothetical protein		map00563
001313	3.78036	3.89107	4.95608	4.42122	0	4.2e-07	Predicted protein (Fragment)	GO:0003674 GO:0005488 GO:0008270 GO:0043167 GO:0043169 GO:0046872 GO:0046914
010868	5.22292	4.93772	4.42258	4.27773	0	4.49e-07	CG8383	GO:0000375 GO:0000377 GO:0000398 GO:0005575 GO:0005622 GO:0005623 GO:0005634 GO:0005681 GO:0006139 GO:0006396 GO:0006397 GO:0006807 GO:0008150 GO:0008152 GO:0008380 GO:0009987 GO:0010467 GO:0016070 GO:0016071 GO:0030529 GO:0032991 GO:0034641 GO:0043170 GO:0043226 GO:0043227 GO:0043229 GO:0043231 GO:0044237 GO:0044238 GO:0044260 GO:0044422 GO:0044424 GO:0044428 GO:0044446 GO:0044464 GO:0071011 GO:…
002544	0.252652	0.289906	1.2252	0.861686	0	4.6e-07
001502	4.01398	4.92084	6.11182	5.43557	0	4.66e-07	Gpatch1 protein	GO:0003674 GO:0003676 GO:0005488		FBgn0036386
005298	0.51127	0.462427	1.58645	1.75216	0	4.66e-07	Succinate dehydrogenase complex subunit D (Fragment)	GO:0003674 GO:0005488 GO:0005506 GO:0005575 GO:0005622 GO:0005623 GO:0005737 GO:0005739 GO:0005740 GO:0005743 GO:0005746 GO:0005749 GO:0006084 GO:0006091 GO:0006099 GO:0006732 GO:0006810 GO:0008150 GO:0008152 GO:0009056 GO:0009060 GO:0009109 GO:0009987 GO:0015980 GO:0016020 GO:0016021 GO:0019866 GO:0020037 GO:0022900 GO:0031090 GO:0031224 GO:0031966 GO:0031967 GO:0031975 GO:0032991 GO:0043167 GO:…
002254	7.49156	7.70433	6.59891	7.00199	0	4.72e-07	Microsomal glutathione transferase	GO:0000267 GO:0003674 GO:0003824 GO:0004364 GO:0005575 GO:0005622 GO:0005623 GO:0005624 GO:0005626 GO:0005737 GO:0005792 GO:0008150 GO:0008152 GO:0016020 GO:0016740 GO:0016765 GO:0031967 GO:0031975 GO:0042598 GO:0043226 GO:0043227 GO:0043229 GO:0043231 GO:0044422 GO:0044424 GO:0044446 GO:0044464	map00480 map00980 map00982
011113	2.90953	3.23233	4.11682	3.96397	0	4.81e-07	Low density lipoprotein receptor-related protein-like protein	GO:0003674 GO:0004872
016349	3.00515	2.59095	1.89133	1.91905	0	5.19e-07	Protein ultraspiracle
001253	7.14606	7.10588	6.46853	6.32206	0	5.31e-07	TDPOZ-T2
000504	5.7956	6.35702	7.22282	7.04871	0	5.38e-07	Hypothetical protein
011502	6.20269	6.05379	7.28623	6.88251	0	5.38e-07
011758	3.69734	3.18848	2.29649	2.62343	0	5.6e-07	Putative multiple inositol polyphosphate phosphatase	GO:0003674 GO:0003824 GO:0003993 GO:0004437 GO:0004446 GO:0006793 GO:0006796 GO:0008150 GO:0008152 GO:0009987 GO:0016311 GO:0016787 GO:0016788 GO:0016791 GO:0042578 GO:0044237 GO:0052745 GO:0052826
015566	1.63221	0.449882	0.239054	0.147785	0	5.6e-07	Hexamerin 2 precursor	GO:0003674 GO:0005215 GO:0005344 GO:0006810 GO:0008150 GO:0015669 GO:0015671 GO:0022892 GO:0051179 GO:0051234
000049	3.31766	3.24022	4.97117	3.55293	0	6.28e-07	Prune
008663	4.68108	5.02147	3.06587	3.70893	0	6.57e-07	Threonyl-tRNA synthetase, cytoplasmic, putative	GO:0000166 GO:0003674 GO:0003824 GO:0004812 GO:0004829 GO:0005488 GO:0005524 GO:0005575 GO:0005622 GO:0005623 GO:0005737 GO:0006082 GO:0006139 GO:0006399 GO:0006412 GO:0006418 GO:0006435 GO:0006520 GO:0006807 GO:0008150 GO:0008152 GO:0009058 GO:0009059 GO:0009308 GO:0009987 GO:0010467 GO:0016070 GO:0016874 GO:0016875 GO:0016876 GO:0017076 GO:0019538 GO:0019752 GO:0030554 GO:0032553 GO:0032555 GO:…
002599	0.119955	0.306822	1.66133	0.393338	0	7.73e-07	Katanin p80 WD40-containing subunit B1	GO:0000087 GO:0000278 GO:0000279 GO:0000280 GO:0000922 GO:0003674 GO:0003824 GO:0005488 GO:0005515 GO:0005575 GO:0005622 GO:0005623 GO:0005737 GO:0005813 GO:0005815 GO:0005819 GO:0005856 GO:0005874 GO:0005875 GO:0005886 GO:0006139 GO:0006163 GO:0006195 GO:0006200 GO:0006753 GO:0006807 GO:0006996 GO:0007026 GO:0007049 GO:0007067 GO:0008150 GO:0008152 GO:0008352 GO:0008568 GO:0009056 GO:0009117 GO:…
013466	0.672158	1.43375	0.338503	0.0841093	0	7.8e-07	Putative armadillo repeat containing 3	GO:0003674 GO:0005488		FBgn0033794
012093	4.86167	3.45172	3.44697	2.54532	0	9.43e-07	Protein groucho		map04310 map04330
000140	0.267989	0.144981	2.0581	0.366628	0	9.9e-07
003419	6.33882	6.7223	7.88865	6.98348	0	1e-06	Peroxidasin	GO:0000302 GO:0001959 GO:0001960 GO:0002376 GO:0003674 GO:0003824 GO:0004601 GO:0005102 GO:0005126 GO:0005152 GO:0005198 GO:0005201 GO:0005488 GO:0005506 GO:0005515 GO:0005575 GO:0005576 GO:0005578 GO:0005615 GO:0005622 GO:0005623 GO:0005737 GO:0005783 GO:0006950 GO:0006955 GO:0006979 GO:0008150 GO:0008152 GO:0009056 GO:0009966 GO:0009968 GO:0009987 GO:0010035 GO:0010469 GO:0010646 GO:0010648 GO:…		FBgn0011828
014386	1.72672	2.10406	0.558096	1.06916	0	1.02e-06	Putative uncharacterized protein (Fragment)
002975	4.16839	4.655	5.48679	5.19807	0	1.06e-06	Protein tipE	GO:0000003 GO:0002028 GO:0003674 GO:0005215 GO:0005216 GO:0005244 GO:0005248 GO:0005261 GO:0005272 GO:0005575 GO:0005623 GO:0005886 GO:0005887 GO:0006810 GO:0006811 GO:0006812 GO:0006814 GO:0006950 GO:0007610 GO:0007617 GO:0007618 GO:0007619 GO:0008049 GO:0008150 GO:0008324 GO:0009266 GO:0009408 GO:0009628 GO:0009987 GO:0010765 GO:0010959 GO:0015075 GO:0015267 GO:0015672 GO:0016020 GO:0016021 GO:…		FBgn0003710
009517	8.33373	7.46271	6.67038	7.07562	0	1.06e-06	Electron transfer flavoprotein subunit alpha, mitochondrial (Fragment)	GO:0003674 GO:0005488 GO:0009055 GO:0048037 GO:0050660 GO:0050662	map00910	FBgn0010516
010421	5.30733	4.99381	3.8983	4.30484	0	1.06e-06	Membrane magnesium transporter	GO:0000041 GO:0000139 GO:0001522 GO:0003674 GO:0003676 GO:0003723 GO:0003824 GO:0005215 GO:0005375 GO:0005381 GO:0005384 GO:0005488 GO:0005575 GO:0005622 GO:0005623 GO:0005634 GO:0005730 GO:0005732 GO:0005737 GO:0005768 GO:0005769 GO:0005783 GO:0005789 GO:0005794 GO:0005886 GO:0006139 GO:0006807 GO:0006810 GO:0006811 GO:0006812 GO:0006824 GO:0006825 GO:0006826 GO:0006828 GO:0008150 GO:0008152 GO:…		FBgn0032732
007947	8.70032	8.53976	7.32605	8.41223	0	1.11e-06	Grx2p	GO:0003674 GO:0003824 GO:0008150 GO:0008152 GO:0009055 GO:0009987 GO:0015035 GO:0015036 GO:0016491 GO:0016667 GO:0019725 GO:0042592 GO:0045454 GO:0050789 GO:0050794 GO:0055114 GO:0065007 GO:0065008		FBgn0036820;FBgn0034658
000764	2.03397	1.93669	1.02282	1.37728	0	1.14e-06	Jetlag	GO:0007610 GO:0007622 GO:0007623 GO:0007626 GO:0008150 GO:0009314 GO:0009416 GO:0009605 GO:0009628 GO:0009648 GO:0009649 GO:0042752 GO:0043153 GO:0045475 GO:0048511 GO:0048512 GO:0050789 GO:0050896 GO:0065007		FBgn0031652
005806	0.97109	0.922982	2.28501	1.35813	0	1.14e-06	Glutathione S-transferase sigma 1	GO:0003674 GO:0003824 GO:0008150 GO:0008152 GO:0016740
005649	8.86377	9.04346	7.81672	8.59917	0	1.21e-06	V-cath	GO:0003674 GO:0003824 GO:0006508 GO:0008150 GO:0008152 GO:0008233 GO:0008234 GO:0016787 GO:0019538 GO:0043170 GO:0044238 GO:0070011	map04142
016477	2.27642	1.86012	0.631235	1.00735	0	1.23e-06	Tachykinin			FBgn0037976
008074	6.52305	5.99749	4.33091	5.36415	0	1.31e-06	Ecdysteroid UDP-glucosyltransferase	GO:0003674 GO:0003824 GO:0008150 GO:0008152 GO:0009987 GO:0016740 GO:0016757 GO:0016758 GO:0016999 GO:0017144 GO:0044237
003583	2.62698	3.34189	4.26177	3.99135	0	1.33e-06	F-box only protein, putative			FBgn0033486
008693	2.74625	1.87186	1.2123	0.984047	0	1.33e-06
009516	8.41636	7.72202	6.72088	7.32405	0	1.36e-06	6-pyruvoyltetrahydropterin synthase	GO:0003674 GO:0003824 GO:0003874 GO:0005488 GO:0006725 GO:0006729 GO:0006732 GO:0006807 GO:0008150 GO:0008152 GO:0009058 GO:0009108 GO:0009987 GO:0016829 GO:0016835 GO:0016838 GO:0018130 GO:0019438 GO:0034641 GO:0042558 GO:0042559 GO:0043167 GO:0043169 GO:0044237 GO:0044249 GO:0044271 GO:0046146 GO:0046483 GO:0046872 GO:0051186 GO:0051188	map00790	FBgn0003141
006898	4.79615	3.84004	1.77494	3.17407	0	1.37e-06	Major facilitator superfamily sugar transporter-like protein (Fragment)	GO:0003674 GO:0005215 GO:0005355 GO:0005488 GO:0005575 GO:0005622 GO:0005623 GO:0005737 GO:0005886 GO:0006810 GO:0008150 GO:0008643 GO:0008645 GO:0009719 GO:0009725 GO:0009987 GO:0010033 GO:0015144 GO:0015145 GO:0015149 GO:0015749 GO:0015758 GO:0016020 GO:0016021 GO:0022857 GO:0022891 GO:0022892 GO:0031224 GO:0034219 GO:0035428 GO:0042221 GO:0043226 GO:0043227 GO:0043229 GO:0043231 GO:0043434 GO:…
004486	3.97377	3.90575	2.18528	3.83051	0	1.39e-06	Protein lethal(2)k10201	GO:0003674 GO:0003676 GO:0005488 GO:0005575 GO:0005622 GO:0005623 GO:0008270 GO:0043167 GO:0043169 GO:0044464 GO:0046872 GO:0046914		FBgn0016970
005347	1.90752	1.97164	3.05082	2.50403	0	1.51e-06	Mcf2	GO:0003674 GO:0005083 GO:0005085 GO:0005088 GO:0005089 GO:0005488 GO:0005515 GO:0005543 GO:0005575 GO:0005622 GO:0005623 GO:0007154 GO:0007165 GO:0007275 GO:0007399 GO:0008150 GO:0008289 GO:0009966 GO:0009987 GO:0016043 GO:0016358 GO:0019222 GO:0022008 GO:0023051 GO:0023052 GO:0030030 GO:0030154 GO:0030182 GO:0030234 GO:0030695 GO:0031175 GO:0032501 GO:0032502 GO:0035023 GO:0035556 GO:0044464 GO:…
001328	7.00459	6.34498	5.96595	5.91384	0	1.57e-06	60S ribosomal protein L30, putative	GO:0003674 GO:0003735 GO:0005198 GO:0005575 GO:0005622 GO:0005623 GO:0005737 GO:0005829 GO:0005840 GO:0006412 GO:0008150 GO:0008152 GO:0009058 GO:0009059 GO:0009987 GO:0010467 GO:0015934 GO:0019538 GO:0022625 GO:0022626 GO:0030529 GO:0032991 GO:0034645 GO:0043170 GO:0043226 GO:0043228 GO:0043229 GO:0043232 GO:0044237 GO:0044238 GO:0044249 GO:0044260 GO:0044267 GO:0044422 GO:0044424 GO:0044444 GO:…	map03010
007389	2.52307	2.53559	1.63955	1.38883	0	1.57e-06	Hedgehog (Fragment)	GO:0000003 GO:0003002 GO:0003674 GO:0003824 GO:0005488 GO:0005515 GO:0005575 GO:0005576 GO:0005615 GO:0005622 GO:0005623 GO:0005634 GO:0005737 GO:0005886 GO:0006508 GO:0007154 GO:0007165 GO:0007267 GO:0007275 GO:0007276 GO:0007350 GO:0007365 GO:0007367 GO:0007389 GO:0007399 GO:0008150 GO:0008152 GO:0008233 GO:0009653 GO:0009790 GO:0009880 GO:0009889 GO:0009987 GO:0010467 GO:0016015 GO:0016020 GO:…	map04340	FBgn0004644
007377	4.3472	4.85271	3.08554	3.87955	0	1.58e-06	Glucose dehydrogenase [acceptor]	GO:0003674 GO:0003824 GO:0005488 GO:0006066 GO:0008150 GO:0008152 GO:0008812 GO:0016491 GO:0016614 GO:0044281 GO:0048037 GO:0050660 GO:0050662 GO:0055114
011680	1.60677	1.47569	2.7784	2.30397	0	1.58e-06
001525	2.27219	2.47287	1.20274	1.47612	0	1.59e-06
004817	1.49627	2.11613	0.236157	1.23502	0	1.67e-06	Renilla-luciferin 2-monooxygenase	GO:0003674 GO:0003824 GO:0008150 GO:0008152
006773	3.42755	3.15906	3.89349	5.16478	0	1.67e-06	CAM53	GO:0003674 GO:0005488 GO:0005509 GO:0043167 GO:0043169 GO:0046872
007393	1.72933	1.19173	0.224135	0.531229	0	1.67e-06	CG11883	GO:0003674 GO:0003824 GO:0006139 GO:0006753 GO:0006793 GO:0006796 GO:0006807 GO:0008150 GO:0008152 GO:0008252 GO:0008253 GO:0009056 GO:0009117 GO:0009166 GO:0009987 GO:0016311 GO:0016787 GO:0016788 GO:0016791 GO:0034641 GO:0034655 GO:0042578 GO:0044237 GO:0044238 GO:0044248 GO:0044270 GO:0044281 GO:0055086
008889	1.45506	1.15306	2.79661	1.99707	0	1.83e-06	Putative cutilin-1	GO:0000902 GO:0002165 GO:0005575 GO:0005623 GO:0007275 GO:0007444 GO:0007472 GO:0007476 GO:0007552 GO:0007560 GO:0008150 GO:0009653 GO:0009791 GO:0009886 GO:0009887 GO:0009987 GO:0016020 GO:0016021 GO:0016043 GO:0031224 GO:0032501 GO:0032502 GO:0032989 GO:0035107 GO:0035114 GO:0035120 GO:0035220 GO:0044425 GO:0044464 GO:0048513 GO:0048563 GO:0048569 GO:0048707 GO:0048731 GO:0048736 GO:0048737 GO:…		FBgn0004511
015717	5.71214	5.66233	3.91933	4.86137	0	1.86e-06	Pro-resilin (Fragment)	GO:0003674 GO:0005198 GO:0042302		FBgn0033869
008109	0.294737	0.506146	2.01198	0.533508	0	1.96e-06
003493	3.32453	3.60778	2.43486	2.93114	0	1.97e-06
015257	4.6487	3.50433	2.98214	2.89459	0	2.07e-06	MBF2
003459	5.22424	5.33459	4.16704	5.09265	0	2.3e-06	Pleckstrin-like proteiny domain-containing family M member 3	GO:0003674 GO:0005488 GO:0008270 GO:0043167 GO:0043169 GO:0046872 GO:0046914		FBgn0034694
011518	1.60689	1.75252	2.95628	2.21828	0	2.34e-06
012970	0.671904	0.949433	0.110573	0.241331	0	2.35e-06	AaeL_AAEL011624	GO:0003674 GO:0003824 GO:0004175 GO:0004252 GO:0006508 GO:0008150 GO:0008152 GO:0008233 GO:0008236 GO:0016787 GO:0017171 GO:0019538 GO:0043170 GO:0044238 GO:0070011
000449	2.98702	3.33229	0.438299	1.77244	0	2.48e-06	Ecdysteroid UDP-glucosyltransferase	GO:0003674 GO:0003824 GO:0008150 GO:0008152 GO:0009987 GO:0016740 GO:0016757 GO:0016758 GO:0016999 GO:0017144 GO:0044237
016132	0.198152	0.571168	2.18277	0.58284	0	2.5e-06	Eukaryotic translation initiation factor 2 alpha kinase PEK	GO:0000166 GO:0003674 GO:0003676 GO:0003723 GO:0003743 GO:0003824 GO:0004672 GO:0005488 GO:0005524 GO:0006412 GO:0006413 GO:0006464 GO:0006468 GO:0006793 GO:0006796 GO:0008135 GO:0008150 GO:0008152 GO:0009058 GO:0009059 GO:0009987 GO:0010467 GO:0016301 GO:0016310 GO:0016740 GO:0016772 GO:0016773 GO:0017076 GO:0019538 GO:0030554 GO:0032553 GO:0032555 GO:0032559 GO:0034645 GO:0035639 GO:0043170 GO:…
002738	0.86672	0.874177	1.93304	1.8352	0	2.65e-06
011418	4.95192	4.7274	3.40285	4.0745	0	2.73e-06	Antennal esterase	GO:0003674 GO:0003824 GO:0008150 GO:0008152 GO:0016787
000304	3.78116	4.03916	2.3425	3.58388	0	2.74e-06	Putative dopa decarboxylase protein	GO:0003674 GO:0003824 GO:0005488 GO:0006082 GO:0006520 GO:0006807 GO:0008150 GO:0008152 GO:0009308 GO:0009987 GO:0016829 GO:0016830 GO:0016831 GO:0019752 GO:0019842 GO:0030170 GO:0034641 GO:0042180 GO:0043436 GO:0044106 GO:0044237 GO:0044238 GO:0044281 GO:0048037 GO:0070279
016461	7.17401	6.68197	6.15149	6.10445	0	2.8e-06	Glucose-regulated protein 78, putative	GO:0000166 GO:0001932 GO:0003674 GO:0003824 GO:0004857 GO:0004866 GO:0004869 GO:0005488 GO:0005515 GO:0005524 GO:0005575 GO:0005622 GO:0005623 GO:0005634 GO:0005737 GO:0005783 GO:0005788 GO:0005789 GO:0005793 GO:0005829 GO:0006139 GO:0006163 GO:0006195 GO:0006200 GO:0006508 GO:0006753 GO:0006807 GO:0006915 GO:0006916 GO:0006950 GO:0006983 GO:0006984 GO:0006986 GO:0006987 GO:0007154 GO:0007165 GO:…	map03060 map04141 map05020
005558	8.78693	7.61781	7.48642	7.48183	0	2.86e-06	Protein lin-52 homolog		map03010	FBgn0010412;FBgn0039129
004500	1.03883	1.01377	0.338889	0.38415	0	3.11e-06
012573	4.23043	4.52064	5.35995	5.10632	0	3.21e-06	Dihydropyridine-sensitive l-type calcium channel
016115	2.05406	2.13321	1.17314	1.53015	0	3.3e-06
014353	0.0151645	0.0598994	0.446808	0.518412	0	3.38e-06
014534	4.35747	3.56103	5.62514	4.40756	0	3.42e-06	Rel family protein 2A	GO:0001071 GO:0003674 GO:0003700 GO:0005575 GO:0005622 GO:0005623 GO:0005634 GO:0006139 GO:0006351 GO:0006355 GO:0006807 GO:0008150 GO:0008152 GO:0009058 GO:0009059 GO:0009889 GO:0009987 GO:0010467 GO:0010468 GO:0010556 GO:0016070 GO:0019219 GO:0019222 GO:0031323 GO:0031326 GO:0032774 GO:0034641 GO:0034645 GO:0043170 GO:0043226 GO:0043227 GO:0043229 GO:0043231 GO:0044237 GO:0044238 GO:0044249 GO:…
002622	0.656686	0.251717	2.10671	1.74833	0	3.62e-06	RE17505p
006255	5.89395	5.53678	4.73732	4.94813	0	3.72e-06	Immature colon carcinoma transcript 1 protein, putative	GO:0000313 GO:0000315 GO:0003674 GO:0003676 GO:0003723 GO:0003747 GO:0003824 GO:0004045 GO:0005488 GO:0005575 GO:0005622 GO:0005623 GO:0005737 GO:0005739 GO:0005759 GO:0005761 GO:0005762 GO:0005840 GO:0006412 GO:0006415 GO:0006996 GO:0007005 GO:0008079 GO:0008135 GO:0008150 GO:0008152 GO:0009058 GO:0009059 GO:0009987 GO:0010467 GO:0015934 GO:0016043 GO:0016150 GO:0016787 GO:0016788 GO:0019538 GO:…		FBgn0032261
010617	2.72155	2.97134	1.70355	2.29967	0	3.81e-06	Cytidine deaminase, putative	GO:0003674 GO:0003824 GO:0004126 GO:0005488 GO:0006139 GO:0006213 GO:0006216 GO:0006807 GO:0008150 GO:0008152 GO:0008270 GO:0009056 GO:0009116 GO:0009119 GO:0009164 GO:0009972 GO:0009987 GO:0016787 GO:0016810 GO:0016814 GO:0019239 GO:0034641 GO:0034655 GO:0042454 GO:0043167 GO:0043169 GO:0044237 GO:0044238 GO:0044248 GO:0044270 GO:0044281 GO:0046087 GO:0046131 GO:0046133 GO:0046135 GO:0046483 GO:…	map00240 map00983	FBgn0032003;FBgn0032002;FBgn0032001
005499	3.15787	3.84394	2.22157	2.4282	0	4.26e-06	GDP-mannose 4,6-dehydratase	GO:0000166 GO:0003674 GO:0003824 GO:0005488 GO:0005575 GO:0005622 GO:0005623 GO:0005975 GO:0005996 GO:0006013 GO:0006066 GO:0006139 GO:0006807 GO:0008150 GO:0008152 GO:0008446 GO:0009225 GO:0009987 GO:0016829 GO:0016835 GO:0016836 GO:0019318 GO:0019673 GO:0034641 GO:0044237 GO:0044238 GO:0044262 GO:0044281 GO:0044464 GO:0048037 GO:0050662	map00051 map00520	FBgn0031661
011623	2.80655	3.91655	1.38076	2.46156	0	4.27e-06	Putative hydroxypyruvate isomerase	GO:0000087 GO:0000166 GO:0000226 GO:0000278 GO:0000279 GO:0000280 GO:0000775 GO:0000793 GO:0000922 GO:0003674 GO:0003824 GO:0004672 GO:0004674 GO:0005488 GO:0005515 GO:0005524 GO:0005575 GO:0005622 GO:0005623 GO:0005634 GO:0005694 GO:0005737 GO:0005813 GO:0005815 GO:0005819 GO:0005856 GO:0005874 GO:0005876 GO:0006464 GO:0006468 GO:0006793 GO:0006796 GO:0006996 GO:0007010 GO:0007017 GO:0007049 GO:…	map00630	FBgn0011770
007321	0.44122	0.413156	1.8053	0.944844	0	4.29e-06
014284	2.59652	2.53934	4.47877	2.98912	0	4.56e-06	Bm1_28845	GO:0000123 GO:0005575 GO:0005622 GO:0005623 GO:0005634 GO:0005654 GO:0031974 GO:0031981 GO:0032777 GO:0032991 GO:0035267 GO:0043189 GO:0043226 GO:0043227 GO:0043229 GO:0043231 GO:0043233 GO:0043234 GO:0044422 GO:0044424 GO:0044428 GO:0044446 GO:0044451 GO:0044464 GO:0070013
004188	1.41467	1.59762	0.482602	0.775479	0	4.71e-06
010329	0.172316	1.40503	0.0127812	0.0516148	0	4.75e-06	Thioredoxin	GO:0003674 GO:0003824 GO:0006662 GO:0008150 GO:0008152 GO:0009055 GO:0009987 GO:0015035 GO:0015036 GO:0016491 GO:0016667 GO:0018904 GO:0019725 GO:0042592 GO:0044281 GO:0045454 GO:0050789 GO:0050794 GO:0055114 GO:0065007 GO:0065008
014138	7.70624	7.33765	6.28808	6.86764	0	4.75e-06	Leukocyte elastase inhibitor C	GO:0003674 GO:0004857 GO:0004866 GO:0004867 GO:0005575 GO:0005622 GO:0005623 GO:0005737 GO:0008150 GO:0010466 GO:0010951 GO:0019222 GO:0030234 GO:0030414 GO:0043086 GO:0044092 GO:0044424 GO:0044464 GO:0050789 GO:0050790 GO:0051336 GO:0051346 GO:0052547 GO:0052548 GO:0061134 GO:0061135 GO:0065007 GO:0065009
009331	14.3187	13.2022	12.1804	13.1485	0	4.84e-06	Putative cuticle protein
014730	1.09771	1.13452	3.29999	1.45432	0	5.04e-06	Hypothetical protein
007730	2.68886	3.3846	4.28294	3.68956	0	5.11e-06	U4/U6.U5 tri-snRNP-associated protein, putative	GO:0003674 GO:0003824 GO:0004221 GO:0005488 GO:0005575 GO:0005622 GO:0005623 GO:0005634 GO:0006139 GO:0006396 GO:0006397 GO:0006508 GO:0006511 GO:0006807 GO:0008150 GO:0008152 GO:0008270 GO:0008380 GO:0009056 GO:0009057 GO:0009987 GO:0010467 GO:0016070 GO:0016071 GO:0016787 GO:0016788 GO:0016790 GO:0019538 GO:0019941 GO:0030163 GO:0034641 GO:0043167 GO:0043169 GO:0043170 GO:0043226 GO:0043227 GO:…	map03040	FBgn0030969
008825	2.06717	0.443278	0.253073	0.42421	0	5.12e-06	Putative cuticle protein	GO:0003674 GO:0005198 GO:0042302
000111	4.71922	4.92991	5.75705	5.31105	0	5.14e-06	Polyadenylation factor I subunit 2	GO:0000087 GO:0000278 GO:0000279 GO:0000280 GO:0005575 GO:0005622 GO:0005623 GO:0005634 GO:0006139 GO:0006396 GO:0006397 GO:0006807 GO:0006996 GO:0007049 GO:0007059 GO:0007067 GO:0008150 GO:0008152 GO:0009987 GO:0010467 GO:0016043 GO:0016070 GO:0016071 GO:0022402 GO:0022403 GO:0034641 GO:0043170 GO:0043226 GO:0043227 GO:0043229 GO:0043231 GO:0044237 GO:0044238 GO:0044260 GO:0044424 GO:0044464 GO:…	map03015	FBgn0046222
007987	2.52388	2.68296	1.54857	1.76048	0	5.19e-06	Deoxyhypusine monooxygenase	GO:0003674 GO:0003824 GO:0004497 GO:0005488 GO:0005575 GO:0005622 GO:0005623 GO:0005634 GO:0005737 GO:0006082 GO:0006464 GO:0006520 GO:0006575 GO:0006807 GO:0008150 GO:0008152 GO:0008612 GO:0008652 GO:0009058 GO:0009308 GO:0009309 GO:0009987 GO:0016053 GO:0016491 GO:0016705 GO:0018193 GO:0018205 GO:0019135 GO:0019538 GO:0019752 GO:0034641 GO:0042180 GO:0042398 GO:0043167 GO:0043169 GO:0043170 GO:…		FBgn0261479
008456	3.06665	2.283	1.47155	1.92714	0	5.19e-06	Ryanodine receptor (Fragment)	GO:0003008 GO:0003012 GO:0003674 GO:0004872 GO:0005215 GO:0005216 GO:0005217 GO:0005218 GO:0005219 GO:0005261 GO:0005262 GO:0005488 GO:0005509 GO:0005575 GO:0005622 GO:0005623 GO:0005737 GO:0005783 GO:0005789 GO:0005856 GO:0005875 GO:0006810 GO:0006811 GO:0006812 GO:0006816 GO:0006873 GO:0006874 GO:0006875 GO:0006936 GO:0007275 GO:0008150 GO:0008324 GO:0009987 GO:0012505 GO:0015075 GO:0015267 GO:…	map04020
010700	1.06502	1.62617	0.449107	0.658742	0	5.3e-06
007967	3.80365	4.04263	4.67664	4.72246	0	5.44e-06	THAP domain-containing protein 8 (Fragment)	GO:0003674 GO:0003676 GO:0005488
010238	3.39556	3.39258	1.84074	3.12763	0	5.62e-06	JNK1/MAPK8-associated membrane protein (Fragment)	GO:0003674 GO:0005488 GO:0005515 GO:0005575 GO:0005622 GO:0005623 GO:0005737 GO:0005783 GO:0005789 GO:0006508 GO:0006511 GO:0006950 GO:0006986 GO:0008150 GO:0008152 GO:0009056 GO:0009057 GO:0009987 GO:0010033 GO:0010498 GO:0012505 GO:0016020 GO:0016021 GO:0019538 GO:0019899 GO:0019941 GO:0030163 GO:0030433 GO:0031090 GO:0031224 GO:0031625 GO:0035966 GO:0042175 GO:0042221 GO:0043161 GO:0043170 GO:…		FBgn0039876
002003	0.0342316	0	0.921921	0.139132	0	5.91e-06	Leucine rich repeat containing 67	GO:0002177 GO:0003674 GO:0003779 GO:0005488 GO:0005515 GO:0005575 GO:0005622 GO:0005623 GO:0005737 GO:0005813 GO:0005815 GO:0005856 GO:0008092 GO:0008150 GO:0015630 GO:0015631 GO:0043226 GO:0043228 GO:0043229 GO:0043232 GO:0044422 GO:0044424 GO:0044430 GO:0044444 GO:0044446 GO:0044464 GO:0045502
009548	1.37635	1.4668	2.27481	2.44294	0	5.91e-06	Uncharacterized protein (Fragment)
012951	3.15343	3.74669	4.53922	4.22202	0	6.14e-06	Spermatogenesis-associated protein 6			FBgn0036849
012200	0.380451	0.348438	2.05142	0.740064	0	6.18e-06	Kelch-like protein diablo	GO:0003008 GO:0003674 GO:0003779 GO:0005488 GO:0005515 GO:0005575 GO:0006464 GO:0007154 GO:0007267 GO:0007268 GO:0008092 GO:0008150 GO:0008152 GO:0009987 GO:0016049 GO:0016567 GO:0019226 GO:0019538 GO:0023052 GO:0032446 GO:0032501 GO:0035637 GO:0040007 GO:0043170 GO:0043412 GO:0044237 GO:0044238 GO:0044260 GO:0044267 GO:0050789 GO:0050794 GO:0050803 GO:0050807 GO:0050877 GO:0051128 GO:0065007 GO:…
008316	6.33983	6.32717	5.72399	5.70411	0	6.32e-06
014238	4.14954	4.31175	2.7071	3.69301	0	6.32e-06	Antennal esterase CXE20	GO:0003674 GO:0003824 GO:0008150 GO:0008152 GO:0016787
010835	2.2129	2.38766	3.64579	2.8089	0	6.36e-06	Rod cGMP-specific 3',5'-cyclic phosphodiesterase subunit beta isoform 3	GO:0001654 GO:0003008 GO:0003674 GO:0003824 GO:0004112 GO:0004114 GO:0005488 GO:0005575 GO:0005622 GO:0005623 GO:0005737 GO:0005829 GO:0005886 GO:0006139 GO:0006163 GO:0006753 GO:0006807 GO:0006873 GO:0006874 GO:0006875 GO:0007154 GO:0007165 GO:0007275 GO:0007423 GO:0007600 GO:0007601 GO:0008081 GO:0008150 GO:0008152 GO:0009117 GO:0009123 GO:0009126 GO:0009150 GO:0009161 GO:0009167 GO:0009187 GO:…	map00230 map05032
008319	2.0864	2.34119	3.55763	3.06895	0	6.41e-06	Protein F36F2.1, isoform b
010984	4.91415	4.9065	2.39686	4.05543	0	6.52e-06	Aldose reductase, putative	GO:0003674 GO:0003824 GO:0004032 GO:0004033 GO:0005575 GO:0005622 GO:0005623 GO:0005737 GO:0008106 GO:0008150 GO:0008152 GO:0016491 GO:0016614 GO:0016616 GO:0044424 GO:0044464 GO:0055114
004847	1.80644	2.09468	3.0371	2.76742	0	6.88e-06
016256	0.0553834	0.0475127	1.19094	0.219517	0	7.1e-06
004349	2.20938	2.5051	1.09448	1.61875	0	7.32e-06	DDI1 homolog 2	GO:0003674 GO:0003824 GO:0004175 GO:0004190 GO:0005575 GO:0005622 GO:0005623 GO:0005737 GO:0006508 GO:0006810 GO:0008104 GO:0008150 GO:0008152 GO:0008233 GO:0015031 GO:0016787 GO:0019538 GO:0033036 GO:0043170 GO:0044238 GO:0044424 GO:0044464 GO:0045184 GO:0051179 GO:0051234 GO:0070001 GO:0070011
012208	10.1701	9.6947	9.07054	9.47745	0	7.39e-06	Elongation factor (Fragment)	GO:0000166 GO:0003674 GO:0003676 GO:0003723 GO:0003746 GO:0003824 GO:0003924 GO:0005488 GO:0005525 GO:0006139 GO:0006163 GO:0006184 GO:0006195 GO:0006412 GO:0006414 GO:0006753 GO:0006807 GO:0008135 GO:0008150 GO:0008152 GO:0009056 GO:0009058 GO:0009059 GO:0009117 GO:0009141 GO:0009143 GO:0009144 GO:0009146 GO:0009150 GO:0009154 GO:0009166 GO:0009199 GO:0009203 GO:0009205 GO:0009207 GO:0009259 GO:…
004561	4.33625	4.77211	5.63395	5.11172	0	7.43e-06	Putative Nck-associated protein 5
013715	4.40922	4.7282	6.16675	4.74941	0	7.68e-06	Aminopeptidase N2	GO:0003674 GO:0003824 GO:0004177 GO:0005488 GO:0006508 GO:0008150 GO:0008152 GO:0008233 GO:0008237 GO:0008238 GO:0008270 GO:0016787 GO:0019538 GO:0043167 GO:0043169 GO:0043170 GO:0044238 GO:0046872 GO:0046914 GO:0070011
013522	9.21695	8.5559	7.80994	8.25443	0	8.08e-06	Superoxide dismutase [Cu-Zn]	GO:0000302 GO:0000303 GO:0000305 GO:0003674 GO:0003824 GO:0004784 GO:0005488 GO:0005575 GO:0005622 GO:0005623 GO:0005737 GO:0006801 GO:0006950 GO:0006952 GO:0006970 GO:0006979 GO:0008150 GO:0008152 GO:0009607 GO:0009617 GO:0009628 GO:0009651 GO:0009987 GO:0010035 GO:0010038 GO:0010039 GO:0010193 GO:0016209 GO:0016491 GO:0016721 GO:0042221 GO:0042742 GO:0043167 GO:0043169 GO:0044237 GO:0044424 GO:…	map04146 map05014 map05016 map05020
016218	3.75298	3.82096	4.91448	4.22675	0	8.08e-06	Multiplexin, isoform M	GO:0000902 GO:0000904 GO:0003674 GO:0005198 GO:0005488 GO:0005575 GO:0005576 GO:0006935 GO:0007155 GO:0007275 GO:0007399 GO:0007409 GO:0007411 GO:0008045 GO:0008150 GO:0009605 GO:0009653 GO:0009987 GO:0016043 GO:0022008 GO:0022610 GO:0030030 GO:0030154 GO:0030182 GO:0031012 GO:0031175 GO:0032501 GO:0032502 GO:0032989 GO:0032990 GO:0040011 GO:0042221 GO:0042330 GO:0044421 GO:0048468 GO:0048666 GO:…
004672	0.593762	1.52424	0.1541	0.382042	0	8.34e-06	Putative carboxypeptidase A-like protein	GO:0003674 GO:0003824 GO:0004180 GO:0004181 GO:0005488 GO:0005575 GO:0005576 GO:0006508 GO:0008150 GO:0008152 GO:0008233 GO:0008235 GO:0008237 GO:0008238 GO:0008270 GO:0016787 GO:0019538 GO:0043167 GO:0043169 GO:0043170 GO:0044238 GO:0044421 GO:0046872 GO:0046914 GO:0070011
013699	0	0.0556497	1.29967	0.0769363	0	9.05e-06
008300	1.91723	2.07731	1.27424	1.18932	0	9.32e-06	Putative uncharacterized protein (Fragment)			FBgn0262032
006750	5.83635	5.85246	6.53268	6.28602	0	9.33e-06	Putative ubiquitin-protein ligase BRE1	GO:0003674 GO:0003824 GO:0008150 GO:0008152 GO:0016874
010702	6.65589	7.41365	5.67642	6.54432	0	9.33e-06	Dalk_0491
013402	0.409256	0.982934	0.104261	0.126079	0	9.33e-06
008688	2.28803	2.42213	1.52878	1.08213	0	9.75e-06	N-acetylgalactosamine-4-sulfatase	GO:0003674 GO:0003824 GO:0003943 GO:0008150 GO:0008152 GO:0008484 GO:0016787 GO:0016788
014792	4.09118	2.80806	2.68351	2.11132	0	9.75e-06	CG34283
009829	1.42927	0.985032	0.16174	0.478524	0	1.01e-05	Membrane-associated transporter protein	GO:0003674 GO:0005215 GO:0005575 GO:0005622 GO:0005623 GO:0005737 GO:0006810 GO:0008150 GO:0008515 GO:0008643 GO:0009987 GO:0015144 GO:0015154 GO:0015766 GO:0015770 GO:0015772 GO:0022857 GO:0022891 GO:0022892 GO:0031410 GO:0031982 GO:0032502 GO:0034219 GO:0043226 GO:0043229 GO:0043473 GO:0044424 GO:0044444 GO:0044464 GO:0045177 GO:0048066 GO:0051119 GO:0051179 GO:0051234 GO:0055085 GO:0071702		FBgn0069977
003416	4.93417	4.68747	3.28114	4.54223	0	1.02e-05	Renilla-luciferin 2-monooxygenase	GO:0003674 GO:0003824 GO:0008150 GO:0008152
001714	0.351604	0.611889	2.1951	0.680458	0	1.04e-05	AaeL_AAEL004446			FBgn0025613
000173	3.68543	3.40863	2.88294	2.60188	0	1.09e-05	Nucleoporin Nup43	GO:0000775 GO:0000776 GO:0003674 GO:0005575 GO:0005622 GO:0005623 GO:0005634 GO:0005635 GO:0005643 GO:0005694 GO:0008150 GO:0012505 GO:0016020 GO:0016021 GO:0031080 GO:0031224 GO:0031967 GO:0031975 GO:0032991 GO:0043226 GO:0043227 GO:0043228 GO:0043229 GO:0043231 GO:0043232 GO:0043234 GO:0044422 GO:0044424 GO:0044425 GO:0044427 GO:0044428 GO:0044446 GO:0044464 GO:0046930	map03013	FBgn0038609
003887	5.35404	5.17836	4.53247	4.33202	0	1.1e-05	Putative UNC93A protein	GO:0003674 GO:0005575 GO:0005623 GO:0005886 GO:0008150 GO:0016020 GO:0016021 GO:0031224 GO:0044425 GO:0044464 GO:0071944
012855	2.84858	2.86864	1.08021	2.57216	0	1.2e-05	Gram-negative bacteria binding-protein (Fragment)	GO:0002376 GO:0002682 GO:0003674 GO:0003824 GO:0004553 GO:0005488 GO:0005575 GO:0005576 GO:0005975 GO:0006950 GO:0006952 GO:0006955 GO:0008150 GO:0008152 GO:0016787 GO:0016798 GO:0031347 GO:0043498 GO:0044238 GO:0045087 GO:0045088 GO:0048583 GO:0050776 GO:0050789 GO:0050896 GO:0051635 GO:0065007 GO:0080134
001419	1.79613	2.21308	3.33447	2.47085	0	1.23e-05	Hect domain and RLD 3	GO:0003674 GO:0003824 GO:0004842 GO:0005575 GO:0005622 GO:0005623 GO:0005737 GO:0006464 GO:0006508 GO:0006511 GO:0008150 GO:0008152 GO:0009056 GO:0009057 GO:0009987 GO:0016567 GO:0016874 GO:0016879 GO:0016881 GO:0019538 GO:0019787 GO:0019941 GO:0030163 GO:0032446 GO:0042787 GO:0043170 GO:0043412 GO:0043632 GO:0044237 GO:0044238 GO:0044248 GO:0044257 GO:0044260 GO:0044265 GO:0044267 GO:0044424 GO:…
005636	4.65401	5.38091	6.03094	5.51388	0	1.38e-05
000617	6.44021	6.404	5.27888	5.97728	0	1.39e-05	Phytanoyl-CoA dioxygenase domain-containing protein 1	GO:0003674 GO:0003824 GO:0005488 GO:0008150 GO:0008152 GO:0016491 GO:0016701 GO:0016702 GO:0043167 GO:0043169 GO:0046872 GO:0051213 GO:0055114		FBgn0037819
013535	3.33666	4.40042	1.94457	3.04235	0	1.41e-05	Decaprenyl-diphosphate synthase subunit 2	GO:0003674 GO:0003824 GO:0005575 GO:0005622 GO:0005623 GO:0005737 GO:0005739 GO:0006461 GO:0006629 GO:0006720 GO:0006732 GO:0006733 GO:0006743 GO:0006744 GO:0008150 GO:0008152 GO:0008299 GO:0008610 GO:0009058 GO:0009108 GO:0009987 GO:0016043 GO:0016740 GO:0022607 GO:0032501 GO:0042180 GO:0042375 GO:0043226 GO:0043227 GO:0043229 GO:0043231 GO:0043933 GO:0044085 GO:0044237 GO:0044238 GO:0044249 GO:…
001091	4.36275	4.51241	3.61437	3.66686	0	1.45e-05	Guanine nucleotide exchange factor RhoGEF2 (Fragment)
011173	8.9787	9.51475	10.1373	9.77368	0	1.46e-05	Sterile alpha and TIR motif-containing protein 1 (Fragment)	GO:0002376 GO:0003674 GO:0005488 GO:0005575 GO:0005622 GO:0005623 GO:0005737 GO:0006950 GO:0006952 GO:0006955 GO:0007154 GO:0007165 GO:0008150 GO:0009987 GO:0023052 GO:0044424 GO:0044464 GO:0045087 GO:0050789 GO:0050794 GO:0050896 GO:0051716 GO:0065007		FBgn0262579
003343	9.10254	9.17647	9.94161	9.6143	0	1.52e-05
015103	3.80298	1.9596	1.62991	1.6727	0	1.52e-05	Putative cuticle protein CPH43
000279	1.68287	2.31162	3.11458	2.68811	0	1.58e-05	Hypothetical protein
014918	12.8906	12.2192	11.5201	11.9655	0	1.71e-05	Chemosensory protein (Fragment)
005553	1.60089	1.49566	0.73756	0.443289	0	1.85e-05
002603	0.490866	2.27239	0.155135	0.442859	0	1.87e-05	Tyramine receptor	GO:0003674 GO:0004871 GO:0004872 GO:0004888 GO:0004930 GO:0004989 GO:0005575 GO:0005623 GO:0005886 GO:0007154 GO:0007165 GO:0007166 GO:0007186 GO:0008150 GO:0008227 GO:0009987 GO:0016020 GO:0016021 GO:0023052 GO:0031224 GO:0038023 GO:0044425 GO:0044464 GO:0050789 GO:0050794 GO:0050896 GO:0051716 GO:0060089 GO:0065007 GO:0071944		FBgn0004514
009681	1.01621	0.634534	1.84088	1.37703	0	1.87e-05	Dscam
010039	0.956681	1.05496	0.269396	0.459701	0	1.92e-05	Transmembrane protein 87A	GO:0003674 GO:0005575 GO:0005623 GO:0008150 GO:0016020 GO:0016021 GO:0031224 GO:0044425 GO:0044464		FBgn0031356
014081	9.05217	8.30968	7.39139	7.7498	0	1.93e-05	Pupal cuticle protein PCP52
015514	4.19375	3.6883	2.86252	3.47834	0	1.93e-05	MYG1	GO:0003674 GO:0005575 GO:0005622 GO:0005623 GO:0005634 GO:0005737 GO:0005739 GO:0008150 GO:0043226 GO:0043227 GO:0043229 GO:0043231 GO:0044424 GO:0044444 GO:0044464		FBgn0037652
001518	1.01209	1.26076	0.245654	0.437636	0	1.98e-05
001158	2.23448	2.65464	3.41767	3.55018	0	2e-05	Serpin-4A	GO:0001871 GO:0002020 GO:0003674 GO:0004857 GO:0004866 GO:0004867 GO:0005488 GO:0005515 GO:0005539 GO:0005575 GO:0005576 GO:0005615 GO:0006950 GO:0007584 GO:0007596 GO:0007599 GO:0008150 GO:0008201 GO:0009605 GO:0009611 GO:0009991 GO:0010466 GO:0010951 GO:0019222 GO:0019899 GO:0030162 GO:0030234 GO:0030246 GO:0030247 GO:0030414 GO:0031347 GO:0031348 GO:0031667 GO:0032101 GO:0032102 GO:0032501 GO:…
009215	1.82553	1.87636	2.82513	2.54472	0	2e-05
002533	5.07148	5.86575	4.64096	4.99859	0	2.04e-05	Protein KTI12-like protein			FBgn0023521
014366	1.24454	1.52437	3.07977	1.75972	0	2.09e-05	Anaphase-promoting complex subunit 5		map04110 map04111 map04113 map04114 map04120 map04914 map05166
010666	3.58305	3.50976	1.92804	3.50812	0	2.1e-05	Antennae-rich cytochrome P450	GO:0003674 GO:0003824 GO:0005488 GO:0005506 GO:0008150 GO:0008152 GO:0009055 GO:0016491 GO:0016705 GO:0020037 GO:0043167 GO:0043169 GO:0046872 GO:0046906 GO:0046914 GO:0055114
012614	1.25889	1.7654	2.6267	2.27292	0	2.11e-05	Msh	GO:0001071 GO:0003674 GO:0003676 GO:0003677 GO:0003700 GO:0005488 GO:0005575 GO:0005622 GO:0005623 GO:0005634 GO:0006139 GO:0006351 GO:0006355 GO:0006807 GO:0008150 GO:0008152 GO:0009058 GO:0009059 GO:0009889 GO:0009987 GO:0010467 GO:0010468 GO:0010556 GO:0016070 GO:0019219 GO:0019222 GO:0031323 GO:0031326 GO:0032774 GO:0034641 GO:0034645 GO:0043170 GO:0043226 GO:0043227 GO:0043229 GO:0043231 GO:…	map05166
003262	2.52086	1.37605	0.878657	0.716509	0	2.12e-05	Cuticular protein CPG14
000187	5.44221	5.55751	6.70652	6.18059	0	2.19e-05
003797	1.83681	2.16502	0.587946	1.6024	0	2.22e-05	Cad88C
004541	3.46123	3.03727	2.53255	2.28243	0	2.26e-05	Ebony protein	GO:0000036 GO:0001692 GO:0003674 GO:0003824 GO:0003833 GO:0005215 GO:0005488 GO:0005575 GO:0005622 GO:0005623 GO:0005737 GO:0006066 GO:0006082 GO:0006518 GO:0006520 GO:0006570 GO:0006576 GO:0006582 GO:0006583 GO:0006584 GO:0006725 GO:0006807 GO:0006810 GO:0007275 GO:0007564 GO:0007593 GO:0007610 GO:0007622 GO:0007623 GO:0007626 GO:0008150 GO:0008152 GO:0008365 GO:0009058 GO:0009072 GO:0009308 GO:…		FBgn0000527
005631	2.13335	1.17388	0.473967	0.857986	0	2.26e-05	CG10625			FBgn0035612
007065	6.34958	7.19579	6.26754	6.05483	0	2.32e-05	Protein bric-a-brac 2	GO:0003674 GO:0003676 GO:0005488 GO:0005575 GO:0005622 GO:0005623 GO:0005634 GO:0008270 GO:0043167 GO:0043169 GO:0043226 GO:0043227 GO:0043229 GO:0043231 GO:0044424 GO:0044464 GO:0046872 GO:0046914
001889	5.3086	4.56449	3.16354	4.37328	0	2.34e-05	Acylamino acid-releasing enzyme-like protein	GO:0003674 GO:0003824 GO:0004175 GO:0004252 GO:0005575 GO:0005622 GO:0005623 GO:0005634 GO:0005635 GO:0005737 GO:0006508 GO:0008150 GO:0008152 GO:0008233 GO:0008236 GO:0012505 GO:0016020 GO:0016787 GO:0017171 GO:0019538 GO:0031090 GO:0031965 GO:0031967 GO:0031975 GO:0043170 GO:0043226 GO:0043227 GO:0043229 GO:0043231 GO:0044238 GO:0044422 GO:0044424 GO:0044428 GO:0044446 GO:0044464 GO:0070011
003859	5.64096	5.95994	7.08967	6.56475	0	2.38e-05	PFTAIRE-interacting factor 1A
013632	0.748074	0.661653	1.6052	1.27696	0	2.45e-05
002124	6.43081	7.29603	7.29825	8.03892	0	2.57e-05	NHL repeat containing protein	GO:0000272 GO:0005975 GO:0005976 GO:0008150 GO:0008152 GO:0009056 GO:0009057 GO:0016052 GO:0043170 GO:0044238
003457	2.60957	3.90262	4.06603	4.01424	0	2.57e-05	Mediator complex subunit 12 (Fragment)
000780	3.86659	4.42078	5.35374	4.87392	0	2.6e-05	ZFP2	GO:0003674 GO:0003676 GO:0005488 GO:0005575 GO:0005622 GO:0005623 GO:0008270 GO:0043167 GO:0043169 GO:0044464 GO:0046872 GO:0046914
016514	1.30445	1.71936	2.07854	2.71672	0	2.65e-05	CG8447			FBgn0033240
004476	5.9504	5.87114	5.25116	5.49782	0	2.88e-05	Longitudinals lacking protein, isoforms A/B/D/L	GO:0003674 GO:0003676 GO:0005488 GO:0005575 GO:0005622 GO:0005623 GO:0008270 GO:0043167 GO:0043169 GO:0044464 GO:0046872 GO:0046914
007247	6.48232	6.30212	5.74306	5.98562	0	2.88e-05	Elongation of very long chain fatty acids protein	GO:0000038 GO:0003674 GO:0003824 GO:0004312 GO:0005575 GO:0005622 GO:0005623 GO:0005737 GO:0005783 GO:0005789 GO:0006082 GO:0006629 GO:0006631 GO:0006633 GO:0006643 GO:0006665 GO:0008150 GO:0008152 GO:0008610 GO:0009058 GO:0009922 GO:0009987 GO:0012505 GO:0016020 GO:0016021 GO:0016053 GO:0016740 GO:0016746 GO:0016747 GO:0019367 GO:0019368 GO:0019752 GO:0030148 GO:0030497 GO:0031090 GO:0031224 GO:…
003958	4.32697	3.73496	3.24924	3.15679	0	2.91e-05	Cuticular protein RR-1 motif 1	GO:0003674 GO:0005198 GO:0042302
009618	5.62016	4.82845	7.87443	6.55704	0	2.95e-05	MBF2
004898	5.82918	5.66496	4.98817	5.03096	0	2.98e-05	Probable ATP-citrate synthase subunit 1	GO:0000166 GO:0003674 GO:0003824 GO:0003878 GO:0004774 GO:0004775 GO:0005488 GO:0005524 GO:0005575 GO:0005622 GO:0005623 GO:0005737 GO:0005975 GO:0008150 GO:0008152 GO:0009987 GO:0016405 GO:0016740 GO:0016746 GO:0016874 GO:0016877 GO:0016878 GO:0017076 GO:0030554 GO:0032553 GO:0032555 GO:0032559 GO:0035639 GO:0044237 GO:0044238 GO:0044262 GO:0044424 GO:0044464 GO:0046912 GO:0048037
005035	3.54913	3.49236	4.62635	4.1172	0	2.99e-05
013813	5.09322	4.74316	4.32522	4.03232	0	2.99e-05	Plasma glutamate carboxypeptidase	GO:0000323 GO:0003674 GO:0003824 GO:0004177 GO:0004180 GO:0004181 GO:0005488 GO:0005515 GO:0005575 GO:0005576 GO:0005615 GO:0005622 GO:0005623 GO:0005737 GO:0005764 GO:0005773 GO:0005783 GO:0005794 GO:0006066 GO:0006082 GO:0006508 GO:0006518 GO:0006520 GO:0006575 GO:0006590 GO:0006725 GO:0006807 GO:0006950 GO:0008150 GO:0008152 GO:0008233 GO:0008235 GO:0008237 GO:0008238 GO:0009056 GO:0009308 GO:…
007900	4.67282	4.28462	3.75614	3.59081	0	3.22e-05
013412	0.414498	0.0871936	1.11011	0.567898	0	3.22e-05
008597	2.36052	2.08863	1.49652	1.42081	0	3.3e-05	Cysteine-rich secretory protein (Precursor)	GO:0003674 GO:0005575 GO:0005576 GO:0008200 GO:0016247 GO:0016248		FBgn0038126
002766	1.99205	2.39852	3.54257	2.50972	0	3.62e-05	Putative SV2-like protein 1	GO:0003674 GO:0005215 GO:0005575 GO:0005623 GO:0006810 GO:0008150 GO:0009987 GO:0016020 GO:0016021 GO:0022857 GO:0031224 GO:0044425 GO:0044464 GO:0051179 GO:0051234 GO:0055085
012294	1.93983	1.90483	3.24837	2.19981	0	3.65e-05
015164	3.58075	3.7549	1.75421	3.50789	0	3.69e-05	Putative uncharacterized protein (Fragment)	GO:0003674 GO:0003676 GO:0005488 GO:0008270 GO:0043167 GO:0043169 GO:0046872 GO:0046914
007726	6.7571	6.27336	5.54556	5.90332	0	3.71e-05	Gasp	GO:0001871 GO:0003674 GO:0005488 GO:0005575 GO:0005576 GO:0005975 GO:0005976 GO:0006022 GO:0006030 GO:0006807 GO:0008061 GO:0008150 GO:0008152 GO:0009308 GO:0030246 GO:0030247 GO:0043170 GO:0044238		FBgn0026077
002061	0.94125	0.92895	2.14473	1.52802	0	3.8e-05	Palmitoyltransferase ZDHHC9	GO:0000139 GO:0003674 GO:0003824 GO:0005488 GO:0005575 GO:0005622 GO:0005623 GO:0005737 GO:0005783 GO:0005789 GO:0005794 GO:0008150 GO:0008152 GO:0008270 GO:0012505 GO:0016020 GO:0016021 GO:0016740 GO:0016746 GO:0031090 GO:0031224 GO:0042175 GO:0043167 GO:0043169 GO:0043226 GO:0043227 GO:0043229 GO:0043231 GO:0044422 GO:0044424 GO:0044425 GO:0044431 GO:0044432 GO:0044444 GO:0044446 GO:0044464 GO:…
006736	3.47807	3.73252	4.85334	4.2416	0	4.04e-05
003015	3.66549	3.89853	4.72116	4.5208	0	4.11e-05
016648	2.60044	3.06144	1.49086	2.40539	0	4.3e-05	Gamma-glutamyltranspeptidase 1 heavy chain	GO:0000003 GO:0000096 GO:0000097 GO:0000322 GO:0000323 GO:0000324 GO:0002237 GO:0002682 GO:0003674 GO:0003824 GO:0003840 GO:0005488 GO:0005515 GO:0005575 GO:0005576 GO:0005615 GO:0005622 GO:0005623 GO:0005737 GO:0005773 GO:0005774 GO:0005783 GO:0005789 GO:0005886 GO:0005887 GO:0006082 GO:0006518 GO:0006520 GO:0006534 GO:0006575 GO:0006629 GO:0006631 GO:0006633 GO:0006636 GO:0006690 GO:0006691 GO:…	map00430 map00460 map00480 map00590
015819	3.56307	3.92455	2.65958	3.38281	0	4.32e-05	Immediate early response 3-interacting protein 1	GO:0003674 GO:0005575 GO:0005622 GO:0005623 GO:0005737 GO:0005783 GO:0005789 GO:0005794 GO:0008150 GO:0010941 GO:0012505 GO:0016020 GO:0016021 GO:0031090 GO:0031224 GO:0042175 GO:0042981 GO:0043067 GO:0043226 GO:0043227 GO:0043229 GO:0043231 GO:0044422 GO:0044424 GO:0044425 GO:0044432 GO:0044444 GO:0044446 GO:0044464 GO:0050789 GO:0050794 GO:0065007		FBgn0052069
002154	4.51566	4.19572	5.25548	4.79011	0	4.42e-05	Protein CREBRF homolog	GO:0001071 GO:0003674 GO:0003676 GO:0003677 GO:0003700 GO:0005488 GO:0005515 GO:0006139 GO:0006351 GO:0006355 GO:0006807 GO:0008150 GO:0008152 GO:0009058 GO:0009059 GO:0009889 GO:0009987 GO:0010467 GO:0010468 GO:0010556 GO:0016070 GO:0019219 GO:0019222 GO:0031323 GO:0031326 GO:0032774 GO:0034641 GO:0034645 GO:0043170 GO:0043565 GO:0044237 GO:0044238 GO:0044249 GO:0044260 GO:0046983 GO:0050789 GO:…		FBgn0039209
008756	1.04146	2.02534	0.701989	0.74492	0	4.48e-05	Dmel CG14720
002111	4.79186	5.44397	6.47211	5.63416	0	4.51e-05	RE44143p			FBgn0030474
016000	3.82553	4.45781	5.15186	4.60425	0	4.56e-05	Pik3r3	GO:0001727 GO:0001775 GO:0002376 GO:0002682 GO:0002684 GO:0002694 GO:0002696 GO:0003674 GO:0003824 GO:0004428 GO:0005488 GO:0005515 GO:0005575 GO:0005622 GO:0005623 GO:0005737 GO:0005829 GO:0005942 GO:0006629 GO:0006644 GO:0006650 GO:0006793 GO:0006796 GO:0006950 GO:0007154 GO:0007165 GO:0007166 GO:0007167 GO:0007169 GO:0007596 GO:0007599 GO:0008150 GO:0008152 GO:0008286 GO:0009611 GO:0009719 GO:…	map04012 map04062 map04070 map04150 map04210 map04370 map04380 map04510 map04620 map04630 map04650 map04660 map04662 map04664 map04666 map04670 map04722 map04725 map04810 map04910 map04914 map04930 map04960 map04973 map05100 map05142 map05145 map05146 map05160 map05162 map05164 map05166 map05169 map05200 map05210 map05211 map05212 map05213 map05214 map05215 map05218 map05220 map05221 map05222 map…	FBgn0020622
006723	2.12864	2.23901	3.69887	2.96123	0	4.66e-05	Putative uncharacterized protein (Fragment)
005985	0.593945	0.869094	1.9023	1.21847	0	4.75e-05	Transporter	GO:0003674 GO:0005215 GO:0005275 GO:0005326 GO:0005328 GO:0005342 GO:0005343 GO:0005575 GO:0005623 GO:0005886 GO:0005887 GO:0006810 GO:0006811 GO:0006812 GO:0006814 GO:0006836 GO:0008150 GO:0008324 GO:0009987 GO:0015075 GO:0015077 GO:0015081 GO:0015291 GO:0015293 GO:0015294 GO:0015370 GO:0015672 GO:0015837 GO:0015849 GO:0016020 GO:0016021 GO:0022804 GO:0022857 GO:0022890 GO:0022891 GO:0022892 GO:…
004606	3.62665	4.29181	4.71568	4.60569	0	4.89e-05	Rad201	GO:0003674 GO:0003676 GO:0005488 GO:0008270 GO:0043167 GO:0043169 GO:0046872 GO:0046914		FBgn0259728
006959	1.72396	2.1018	3.26793	2.28708	0	5.38e-05	Alpha-tocopherol transfer protein-like protein (Fragment)	GO:0003674 GO:0005215 GO:0005575 GO:0005622 GO:0005623 GO:0006810 GO:0008150 GO:0044464 GO:0051179 GO:0051234
010538	5.01248	4.7202	4.41772	4.14215	0	5.46e-05	Protein FAM177A1 (Fragment)	GO:0003674 GO:0005575 GO:0008150		FBgn0029937
003610	3.60794	3.7952	2.31378	3.4318	0	5.54e-05	Hypothetical protein
011356	2.90086	3.35786	1.99598	2.66324	0	5.56e-05	CG6410	GO:0003674 GO:0005488 GO:0005543 GO:0007154 GO:0008150 GO:0008289 GO:0009987 GO:0035091		FBgn0034265
009114	1.00168	1.24167	2.15122	1.73808	0	5.67e-05
006263	2.6953	3.35096	4.37528	3.60196	0	5.81e-05	Lipase 3 (Fragment)	GO:0003674 GO:0003824 GO:0006629 GO:0008150 GO:0008152 GO:0016787 GO:0016788 GO:0044238
003102	3.31438	3.57727	4.75112	3.96367	0	5.84e-05	Phosphorylase kinase subunit beta	GO:0003674 GO:0003824 GO:0004221 GO:0004553 GO:0004672 GO:0004674 GO:0004683 GO:0004689 GO:0005488 GO:0005515 GO:0005516 GO:0005975 GO:0005976 GO:0005977 GO:0006073 GO:0006091 GO:0006112 GO:0006464 GO:0006468 GO:0006508 GO:0006511 GO:0006793 GO:0006796 GO:0008150 GO:0008152 GO:0009056 GO:0009057 GO:0009987 GO:0015980 GO:0016301 GO:0016310 GO:0016740 GO:0016772 GO:0016773 GO:0016787 GO:0016788 GO:…	map04020 map04910
010306	6.47191	7.39468	8.11237	7.68501	0	6.1e-05	CG31374			FBgn0051374
015373	0.266265	0.350453	0.931128	0.782376	0	6.45e-05	CG10137			FBgn0032800
000715	3.22116	3.34549	3.86478	4.29754	0	6.52e-05	Probable methyltransferase C20orf7 homolog, mitochondrial	GO:0003674 GO:0003824 GO:0005575 GO:0005622 GO:0005623 GO:0005737 GO:0005739 GO:0005740 GO:0005743 GO:0006461 GO:0006730 GO:0006996 GO:0007005 GO:0008150 GO:0008152 GO:0008168 GO:0009987 GO:0010257 GO:0016020 GO:0016043 GO:0016740 GO:0016741 GO:0019866 GO:0019898 GO:0022607 GO:0031090 GO:0031312 GO:0031314 GO:0031966 GO:0031967 GO:0031975 GO:0032259 GO:0032981 GO:0033108 GO:0034621 GO:0034622 GO:…
010450	2.7883	2.98446	3.88492	3.50627	0	6.52e-05
006293	4.46867	4.20513	1.39082	2.69063	0	6.67e-05	Odorant receptor 31	GO:0003008 GO:0003674 GO:0004871 GO:0004872 GO:0004888 GO:0004984 GO:0005488 GO:0005549 GO:0005575 GO:0005623 GO:0007154 GO:0007165 GO:0007600 GO:0007606 GO:0007608 GO:0008150 GO:0009593 GO:0009987 GO:0016020 GO:0023052 GO:0032501 GO:0038023 GO:0042221 GO:0044464 GO:0050789 GO:0050794 GO:0050877 GO:0050896 GO:0050906 GO:0050907 GO:0050911 GO:0051606 GO:0051716 GO:0060089 GO:0065007		FBgn0026389
015708	4.35665	5.35764	6.01453	5.61968	0	6.67e-05
012755	4.69144	4.2205	3.43398	3.9488	0	6.71e-05	Cuticular protein hypothetical 28	GO:0003674 GO:0005198 GO:0042302
008716	5.6691	6.54155	7.28641	6.64445	0	6.79e-05	Putative uncharacterized protein Cask
016119	3.41567	3.82883	2.45064	2.61217	0	6.87e-05	Hypothetical protein
010338	1.14077	1.39031	2.28587	1.83437	0	6.92e-05	Serine/threonine-protein kinase 40	GO:0000166 GO:0000902 GO:0000904 GO:0001508 GO:0003008 GO:0003674 GO:0003824 GO:0004175 GO:0004222 GO:0004672 GO:0004674 GO:0005488 GO:0005515 GO:0005524 GO:0005575 GO:0005622 GO:0005623 GO:0005634 GO:0005737 GO:0005739 GO:0005740 GO:0005743 GO:0006464 GO:0006468 GO:0006508 GO:0006793 GO:0006796 GO:0006873 GO:0007154 GO:0007272 GO:0007275 GO:0007399 GO:0007409 GO:0007517 GO:0007519 GO:0007528 GO:…
003690	0.710888	0.720071	1.97812	1.5573	0	6.94e-05	CG13618
004499	0.159165	0.313463	0.481748	1.55188	0	7.08e-05
000818	7.18844	7.20354	5.89346	6.94046	0	7.4e-05	Invertebrate LYSozyme	GO:0003674 GO:0003796 GO:0003824 GO:0004553 GO:0007275 GO:0008150 GO:0008152 GO:0009790 GO:0009792 GO:0016787 GO:0016798 GO:0032501 GO:0032502
000938	0.977506	1.18905	2.12029	1.85173	0	7.58e-05	Calmodulin-regulated spectrin-associated protein 1 (Fragment)
016547	0.0751671	0.0376394	0.31161	0.381668	0	7.64e-05
009961	5.73958	5.96572	5.07507	5.33349	0	7.65e-05	Zinc finger CCCH domain-containing protein 53	GO:0000166 GO:0000375 GO:0000377 GO:0000398 GO:0003674 GO:0003676 GO:0003677 GO:0003723 GO:0005215 GO:0005487 GO:0005488 GO:0005575 GO:0005622 GO:0005623 GO:0005634 GO:0005681 GO:0005737 GO:0006139 GO:0006396 GO:0006397 GO:0006807 GO:0006810 GO:0006913 GO:0006950 GO:0008150 GO:0008152 GO:0008270 GO:0008380 GO:0009893 GO:0009987 GO:0010467 GO:0010468 GO:0010604 GO:0016070 GO:0016071 GO:0017069 GO:…	map03040	FBgn0037220
016317	0.92328	0.739011	2.50303	1.06613	0	7.83e-05	C1orf43 homolog	GO:0003674 GO:0003824 GO:0005488 GO:0005575 GO:0005623 GO:0008150 GO:0008152 GO:0016020 GO:0016021 GO:0016491 GO:0016614 GO:0016616 GO:0031224 GO:0044425 GO:0044464 GO:0048037 GO:0050662 GO:0055114		FBgn0034172
015735	7.24821	7.28795	6.14292	7.02791	0	7.89e-05	Adenylosuccinate lyase, putative	GO:0003674 GO:0003824 GO:0004018 GO:0006139 GO:0006163 GO:0006164 GO:0006753 GO:0006807 GO:0008150 GO:0008152 GO:0009058 GO:0009117 GO:0009150 GO:0009152 GO:0009165 GO:0009259 GO:0009260 GO:0009987 GO:0016829 GO:0016840 GO:0016842 GO:0018130 GO:0034641 GO:0034654 GO:0044237 GO:0044238 GO:0044249 GO:0044271 GO:0044281 GO:0046483 GO:0055086 GO:0070626 GO:0072521 GO:0072522
002039	2.1107	2.29046	3.86062	2.91874	0	8.36e-05	Glutathione S-transferase omega 3	GO:0003674 GO:0003824 GO:0004364 GO:0005575 GO:0005622 GO:0005623 GO:0005737 GO:0006082 GO:0006766 GO:0006767 GO:0006805 GO:0008150 GO:0008152 GO:0009410 GO:0009987 GO:0010035 GO:0015036 GO:0015037 GO:0015038 GO:0016209 GO:0016491 GO:0016667 GO:0016672 GO:0016740 GO:0016765 GO:0019752 GO:0019852 GO:0042180 GO:0042221 GO:0043436 GO:0044237 GO:0044281 GO:0044424 GO:0044464 GO:0045174 GO:0046685 GO:…
004792	3.76123	4.09352	2.08493	3.63558	0	8.36e-05	GE12277	GO:0005575 GO:0005623 GO:0016020 GO:0044464		FBgn0030435
007228	5.22522	5.9	7.48553	6.35135	0	8.36e-05	Putative ethanolamine-phosphate cytidylyltransferase	GO:0003674 GO:0003824 GO:0004306 GO:0005575 GO:0006629 GO:0006644 GO:0006807 GO:0008150 GO:0008152 GO:0008610 GO:0008654 GO:0009058 GO:0009987 GO:0016740 GO:0016772 GO:0016779 GO:0019637 GO:0034641 GO:0044237 GO:0044238 GO:0044249 GO:0044255 GO:0044271 GO:0044281 GO:0070567	map00440 map00564	FBgn0032482
014505	4.87528	4.28115	3.98262	3.59747	0	8.36e-05
001886	3.83883	3.71302	3.02486	3.23927	0	8.5e-05	Geranylgeranyl transferase type-2 subunit beta	GO:0003674 GO:0003824 GO:0004659 GO:0004661 GO:0004663 GO:0005488 GO:0005515 GO:0005575 GO:0005622 GO:0005623 GO:0005737 GO:0005968 GO:0006464 GO:0006605 GO:0006612 GO:0006810 GO:0006886 GO:0006888 GO:0008104 GO:0008150 GO:0008152 GO:0008318 GO:0009987 GO:0015031 GO:0016192 GO:0016740 GO:0016765 GO:0018342 GO:0018344 GO:0019538 GO:0032501 GO:0032991 GO:0033036 GO:0034613 GO:0043167 GO:0043169 GO:…		FBgn0028970
008066	4.43353	4.96177	3.56157	3.65262	0	8.57e-05	L(1)G0431	GO:0000166 GO:0003674 GO:0003824 GO:0005488 GO:0005525 GO:0005575 GO:0005622 GO:0005623 GO:0005634 GO:0005654 GO:0005737 GO:0005783 GO:0006810 GO:0006913 GO:0007275 GO:0008104 GO:0008150 GO:0008152 GO:0009966 GO:0009987 GO:0015030 GO:0015031 GO:0016604 GO:0016787 GO:0017076 GO:0019001 GO:0023051 GO:0031974 GO:0031981 GO:0032501 GO:0032502 GO:0032553 GO:0032555 GO:0032561 GO:0033036 GO:0035639 GO:…
007184	4.87891	5.20194	5.57107	5.58173	0	8.64e-05	Acph-1	GO:0003674 GO:0003824 GO:0003993 GO:0006793 GO:0006796 GO:0008150 GO:0008152 GO:0009987 GO:0016311 GO:0016787 GO:0016788 GO:0016791 GO:0042578 GO:0044237	map00740
004687	1.85042	2.56583	1.4453	1.14434	0	8.86e-05	Nitrilase homolog 1	GO:0000257 GO:0003674 GO:0003824 GO:0004551 GO:0005575 GO:0005622 GO:0005623 GO:0005737 GO:0005739 GO:0006139 GO:0006807 GO:0008150 GO:0008152 GO:0009987 GO:0016462 GO:0016787 GO:0016810 GO:0016815 GO:0016817 GO:0016818 GO:0034641 GO:0043226 GO:0043227 GO:0043229 GO:0043231 GO:0044237 GO:0044238 GO:0044424 GO:0044444 GO:0044464 GO:0047710		FBgn0024945
005737	5.56957	6.36837	6.87453	6.8988	0	8.9e-05
009303	0.982876	1.16482	0.302933	0.836084	0	9.13e-05	NF-kappa-B inhibitor-interacting Ras-like protein	GO:0000166 GO:0003674 GO:0003824 GO:0003924 GO:0005488 GO:0005525 GO:0005575 GO:0005622 GO:0005623 GO:0005737 GO:0006139 GO:0006163 GO:0006184 GO:0006195 GO:0006753 GO:0006807 GO:0007154 GO:0007165 GO:0007243 GO:0007249 GO:0007264 GO:0008150 GO:0008152 GO:0009056 GO:0009117 GO:0009141 GO:0009143 GO:0009144 GO:0009146 GO:0009150 GO:0009154 GO:0009166 GO:0009199 GO:0009203 GO:0009205 GO:0009207 GO:…		FBgn0040513
001031	0.49417	0.351397	1.7302	0.647945	0	9.33e-05
016072	4.40564	3.65786	3.1748	3.58518	0	9.44e-05	Transmembrane protein 50A	GO:0005575 GO:0005623 GO:0016020 GO:0016021 GO:0031224 GO:0044425 GO:0044464		FBgn0035528
010284	0	0.0611413	0.171719	0.55765	0	9.93e-05
004290	0.564185	0.853673	1.51782	1.38609	0	9.99e-05	G protein-coupled receptor	GO:0003674 GO:0004871 GO:0004872 GO:0004888 GO:0004930 GO:0006950 GO:0007154 GO:0007165 GO:0007166 GO:0007186 GO:0008150 GO:0009987 GO:0023052 GO:0038023 GO:0050789 GO:0050794 GO:0050896 GO:0051716 GO:0060089 GO:0065007
004563	0.751914	1.21268	2.32309	1.3236	0	0.0001	Chymotrypsin-like protease C1	GO:0003674 GO:0003824 GO:0004175 GO:0004252 GO:0006508 GO:0008150 GO:0008152 GO:0008233 GO:0008236 GO:0016787 GO:0017171 GO:0019538 GO:0043170 GO:0044238 GO:0070011
002802	0.782829	0.45899	0.0489029	0.266312	0	0.000100303	Replication factor C small subunit	GO:0000166 GO:0003674 GO:0003676 GO:0003677 GO:0003689 GO:0003824 GO:0005488 GO:0005524 GO:0005575 GO:0005622 GO:0005623 GO:0005657 GO:0005663 GO:0005694 GO:0006139 GO:0006163 GO:0006195 GO:0006200 GO:0006259 GO:0006260 GO:0006753 GO:0006807 GO:0008094 GO:0008150 GO:0008152 GO:0009056 GO:0009058 GO:0009059 GO:0009117 GO:0009141 GO:0009143 GO:0009144 GO:0009146 GO:0009150 GO:0009154 GO:0009166 GO:…	map03030 map03420 map03430	FBgn0260985
012836	1.71203	1.71258	3.17172	2.11226	0	0.000100524	ATP-binding cassette sub-family G member 4	GO:0000166 GO:0003674 GO:0003824 GO:0005488 GO:0005515 GO:0005524 GO:0005575 GO:0005623 GO:0005886 GO:0006082 GO:0006139 GO:0006163 GO:0006195 GO:0006200 GO:0006753 GO:0006807 GO:0006810 GO:0008150 GO:0008152 GO:0009056 GO:0009117 GO:0009141 GO:0009143 GO:0009144 GO:0009146 GO:0009150 GO:0009154 GO:0009166 GO:0009199 GO:0009203 GO:0009205 GO:0009207 GO:0009259 GO:0009261 GO:0009987 GO:0016020 GO:…
007916	0.115786	0.125744	1.28035	0.284852	0	0.000103632
011044	1.33115	0.635591	0.416823	0.364522	0	0.000107079
006662	3.30177	1.95778	1.50034	1.79504	0	0.000107219	Hypothetical protein
015503	1.60985	1.93933	3.08605	2.2884	0	0.000108318
000947	2.81466	2.95305	1.54731	2.49449	0	0.000111634	Hypothetical protein
003469	1.48104	1.16257	0.485058	0.866342	0	0.000111668	Leucine-rich repeat-containing protein 47	GO:0003674 GO:0003676 GO:0003723 GO:0003824 GO:0004812 GO:0004826 GO:0005488 GO:0008150 GO:0008152 GO:0016874 GO:0016875 GO:0016876
015570	10.3609	9.66014	9.09694	9.58119	0	0.000111814	Troponin C, isoform 1 (Fragment)	GO:0003674 GO:0005488 GO:0005509 GO:0043167 GO:0043169 GO:0046872		FBgn0031692
011687	3.56323	3.70767	4.37937	4.47494	0	0.000113088	Putative corticotropin releasing hormone binding protein	GO:0000003 GO:0000323 GO:0001963 GO:0002118 GO:0002125 GO:0003008 GO:0003674 GO:0005488 GO:0005575 GO:0005576 GO:0005615 GO:0005622 GO:0005623 GO:0005634 GO:0005737 GO:0005764 GO:0005767 GO:0005768 GO:0005770 GO:0005771 GO:0005773 GO:0005856 GO:0005874 GO:0006810 GO:0006887 GO:0006950 GO:0006952 GO:0006954 GO:0007154 GO:0007165 GO:0007267 GO:0007268 GO:0007270 GO:0007565 GO:0007610 GO:0008150 GO:…
000974	6.66108	6.92095	7.71329	7.07655	0	0.000113151	Hypothetical protein
009417	4.04438	3.9193	5.07113	4.36778	0	0.000115834	CG13165			FBgn0261611
003365	0.927595	1.08389	2.12416	1.40353	0	0.000116494	Artemis protein	GO:0003674 GO:0003824 GO:0008150 GO:0008152 GO:0016787
015260	0.130824	0.155533	1.05635	0.555981	0	0.000116494	Gen homolog 1, endonuclease	GO:0000737 GO:0000738 GO:0003674 GO:0003676 GO:0003677 GO:0003824 GO:0004518 GO:0004519 GO:0004520 GO:0004527 GO:0004529 GO:0004536 GO:0005488 GO:0005575 GO:0005622 GO:0005623 GO:0005634 GO:0006139 GO:0006259 GO:0006281 GO:0006308 GO:0006807 GO:0006950 GO:0006974 GO:0008150 GO:0008152 GO:0008296 GO:0008297 GO:0008309 GO:0008310 GO:0008311 GO:0008408 GO:0008409 GO:0009056 GO:0009057 GO:0009987 GO:…
003088	8.72727	8.40782	8.14163	7.95017	0	0.000119202	Ubiquitin-activating enzyme E1, putative (Fragment)	GO:0000166 GO:0003674 GO:0003824 GO:0004842 GO:0005488 GO:0005524 GO:0005575 GO:0005623 GO:0006464 GO:0008150 GO:0008152 GO:0008641 GO:0009987 GO:0016567 GO:0016874 GO:0016879 GO:0016881 GO:0017076 GO:0019538 GO:0019787 GO:0030554 GO:0032446 GO:0032553 GO:0032555 GO:0032559 GO:0035639 GO:0043170 GO:0043412 GO:0044237 GO:0044238 GO:0044260 GO:0044267 GO:0044464 GO:0070647	map04120 map05012	FBgn0023143
007504	10.4309	9.42302	9.38739	9.2719	0	0.000119202	Ribosomal protein S5	GO:0003674 GO:0003676 GO:0003723 GO:0003735 GO:0005198 GO:0005488 GO:0005575 GO:0005622 GO:0005623 GO:0005737 GO:0005840 GO:0006412 GO:0008150 GO:0008152 GO:0009058 GO:0009059 GO:0009987 GO:0010467 GO:0015935 GO:0019538 GO:0030529 GO:0032991 GO:0034645 GO:0043170 GO:0043226 GO:0043228 GO:0043229 GO:0043232 GO:0044237 GO:0044238 GO:0044249 GO:0044260 GO:0044267 GO:0044422 GO:0044424 GO:0044444 GO:…	map03010
009942	7.8106	7.98628	8.76226	8.4218	0	0.000119202	Leucine aminopeptidase-like protein (Fragment)	GO:0003674 GO:0003824 GO:0004177 GO:0005488 GO:0005575 GO:0005622 GO:0005623 GO:0005737 GO:0006508 GO:0008150 GO:0008152 GO:0008233 GO:0008235 GO:0008237 GO:0008238 GO:0016787 GO:0019538 GO:0030145 GO:0043167 GO:0043169 GO:0043170 GO:0044238 GO:0044424 GO:0044464 GO:0046872 GO:0046914 GO:0070011	map00330 map00480	FBgn0052351;FBgn0034132;FBgn0045770;FBgn0035915;FBgn0052064;FBgn0033868;FBgn0259795;FBgn0033860
015255	2.11463	2.00328	3.24595	2.82873	0	0.000119202	Mini spindles, isoform B
012404	1.15335	2.06884	2.86064	2.12871	0	0.000122245	Enkur			FBgn0062517
008641	3.70229	3.05712	4.68015	3.728	0	0.000124012	Hypothetical protein
003041	0.674538	0.680096	1.32284	1.33833	0	0.000124397
013107	7.10376	6.65905	5.83345	6.48189	0	0.000124397	Cathepsin B	GO:0000323 GO:0003674 GO:0003824 GO:0004175 GO:0004197 GO:0005575 GO:0005622 GO:0005623 GO:0005737 GO:0005739 GO:0005764 GO:0005773 GO:0006508 GO:0008150 GO:0008152 GO:0008233 GO:0008234 GO:0016023 GO:0016787 GO:0019222 GO:0019538 GO:0031410 GO:0031982 GO:0031988 GO:0042470 GO:0043170 GO:0043226 GO:0043227 GO:0043229 GO:0043231 GO:0044238 GO:0044424 GO:0044444 GO:0044464 GO:0048770 GO:0050789 GO:…	map04142 map04612	FBgn0030521
004146	7.53862	6.84472	6.58691	6.60348	0	0.000124584	CG2765			FBgn0035087
004237	0.943308	1.35569	0.320703	0.647636	0	0.000124904	Xpnpep2	GO:0003674 GO:0003824 GO:0004177 GO:0005488 GO:0005575 GO:0008150 GO:0008152 GO:0008233 GO:0008238 GO:0009987 GO:0016787 GO:0043167 GO:0043169 GO:0046872 GO:0070011
004011	1.11337	1.0912	1.82626	2.03177	0	0.000130043	CYP6AB4	GO:0003674 GO:0003824 GO:0004497 GO:0005488 GO:0005506 GO:0008150 GO:0008152 GO:0009055 GO:0016491 GO:0016705 GO:0020037 GO:0043167 GO:0043169 GO:0046872 GO:0046906 GO:0046914 GO:0055114
000214	3.37967	3.47227	4.43025	3.73932	0	0.000130549	Conserved hypothetical protein	GO:0003674 GO:0005198 GO:0042302
005646	0.657845	1.23098	2.82892	1.4216	0	0.000131192	Guanine nucleotide-binding protein G(Q), subunit alpha, putative (Fragment)	GO:0000166 GO:0003674 GO:0004871 GO:0005488 GO:0005525 GO:0006464 GO:0006471 GO:0007154 GO:0007165 GO:0007166 GO:0007186 GO:0008150 GO:0008152 GO:0009987 GO:0017076 GO:0019001 GO:0019538 GO:0023052 GO:0032553 GO:0032555 GO:0032561 GO:0035639 GO:0043170 GO:0043412 GO:0044237 GO:0044238 GO:0044260 GO:0044267 GO:0050789 GO:0050794 GO:0050896 GO:0051716 GO:0060089 GO:0065007
006068	1.91563	1.60794	0.762505	1.06281	0	0.000131192	Hypothetical protein
003984	0.0940621	0.0751929	0.803503	0.289776	0	0.000133822
011550	7.25424	6.82594	6.16637	6.67483	0	0.000135786	Eukaryotic translation initiation factor 3 subunit C	GO:0003674 GO:0003676 GO:0003723 GO:0003743 GO:0005488 GO:0005575 GO:0005622 GO:0005623 GO:0005737 GO:0005852 GO:0006412 GO:0006413 GO:0008135 GO:0008150 GO:0008152 GO:0009058 GO:0009059 GO:0009987 GO:0010467 GO:0019538 GO:0032991 GO:0034645 GO:0043170 GO:0043234 GO:0044237 GO:0044238 GO:0044249 GO:0044260 GO:0044267 GO:0044424 GO:0044444 GO:0044464	map03013	FBgn0034258
001398	3.21889	2.96885	2.64858	1.72041	0	0.000138983	Sentrin/sumo-specific protease	GO:0003674 GO:0003824 GO:0006508 GO:0008150 GO:0008152 GO:0008233 GO:0008234 GO:0016787 GO:0019538 GO:0043170 GO:0044238 GO:0070011		FBgn0032077
008827	5.90909	5.35216	4.21738	4.62945	0	0.000138983
001022	1.41164	1.24502	2.51399	2.04628	0	0.000140171	Chorion peroxidase, putative	GO:0000003 GO:0000302 GO:0003006 GO:0003674 GO:0003824 GO:0004601 GO:0005488 GO:0005506 GO:0005575 GO:0005576 GO:0006950 GO:0006979 GO:0007276 GO:0007292 GO:0007304 GO:0007306 GO:0008150 GO:0008152 GO:0009056 GO:0009653 GO:0009987 GO:0010035 GO:0010927 GO:0016043 GO:0016209 GO:0016491 GO:0016684 GO:0019953 GO:0020037 GO:0022412 GO:0022414 GO:0022607 GO:0030154 GO:0030703 GO:0030707 GO:0032501 GO:…
016622	3.48628	3.89088	4.65187	4.26892	0	0.000145644	CG12734	GO:0000226 GO:0003674 GO:0005488 GO:0005515 GO:0005575 GO:0005622 GO:0005623 GO:0005737 GO:0006996 GO:0007010 GO:0007015 GO:0007017 GO:0008017 GO:0008092 GO:0008150 GO:0008361 GO:0009987 GO:0015631 GO:0016043 GO:0030029 GO:0030036 GO:0032535 GO:0044424 GO:0044464 GO:0045793 GO:0065007 GO:0065008 GO:0071840 GO:0071841 GO:0071842 GO:0090066
016243	0.952608	1.22872	2.01295	1.65276	0	0.000154363	Diamine acetyltransferase 1	GO:0000267 GO:0001525 GO:0001568 GO:0001944 GO:0003674 GO:0003824 GO:0004145 GO:0005488 GO:0005575 GO:0005622 GO:0005623 GO:0005625 GO:0005737 GO:0006576 GO:0006595 GO:0006807 GO:0007275 GO:0008080 GO:0008150 GO:0008152 GO:0009308 GO:0009653 GO:0009987 GO:0016407 GO:0016410 GO:0016740 GO:0016746 GO:0016747 GO:0019808 GO:0019809 GO:0032501 GO:0032502 GO:0034641 GO:0042127 GO:0043176 GO:0044106 GO:…		FBgn0038302
007633	0.0289421	0	0.168727	0.301354	0	0.00015913	Putative ADP/ATP translocase	GO:0003674 GO:0005215 GO:0005488 GO:0005575 GO:0005622 GO:0005623 GO:0005737 GO:0005739 GO:0005740 GO:0005743 GO:0006810 GO:0006915 GO:0008150 GO:0008219 GO:0009987 GO:0012501 GO:0016020 GO:0016021 GO:0016265 GO:0019866 GO:0022857 GO:0031090 GO:0031224 GO:0031966 GO:0031967 GO:0031975 GO:0032991 GO:0043226 GO:0043227 GO:0043228 GO:0043229 GO:0043231 GO:0043232 GO:0043234 GO:0044422 GO:0044424 GO:…
015253	5.27913	5.27897	4.28784	4.85779	0	0.000164015	Hypothetical protein
007004	0.359834	0.35839	2.17513	0.392518	0	0.000168217	Disco-interacting protein 2 homolog A isoform d	GO:0003674 GO:0003824 GO:0008150 GO:0008152
010305	5.44035	6.47602	7.22267	6.65012	0	0.000168288
015076	5.12194	4.79132	4.22032	4.46694	0	0.000169599	Translocon-associated protein, delta subunit	GO:0003674 GO:0004872 GO:0005575 GO:0005622 GO:0005623 GO:0005737 GO:0005783 GO:0005784 GO:0005789 GO:0005791 GO:0008150 GO:0012505 GO:0016020 GO:0016021 GO:0030867 GO:0031090 GO:0031224 GO:0032991 GO:0042175 GO:0043226 GO:0043227 GO:0043229 GO:0043231 GO:0043234 GO:0044422 GO:0044424 GO:0044425 GO:0044432 GO:0044444 GO:0044446 GO:0044464 GO:0071256	map04141	FBgn0021795
011010	1.39438	0.871346	2.19618	1.76782	0	0.000174637	Phosphoribosylformylglycinamidine cyclo-ligase	GO:0000166 GO:0003674 GO:0003824 GO:0004637 GO:0004641 GO:0004644 GO:0005488 GO:0005524 GO:0005575 GO:0005622 GO:0005623 GO:0005737 GO:0006139 GO:0006144 GO:0006163 GO:0006164 GO:0006188 GO:0006189 GO:0006725 GO:0006730 GO:0006753 GO:0006807 GO:0008150 GO:0008152 GO:0008168 GO:0009058 GO:0009112 GO:0009113 GO:0009117 GO:0009123 GO:0009124 GO:0009126 GO:0009127 GO:0009150 GO:0009152 GO:0009156 GO:…	map00230 map00670
010113	4.20632	3.47482	5.69282	5.39176	0	0.000175434	Putative C1A cysteine protease (Precursor)	GO:0003674 GO:0003824 GO:0004175 GO:0004197 GO:0006508 GO:0008150 GO:0008152 GO:0008233 GO:0008234 GO:0016787 GO:0019538 GO:0043170 GO:0044238 GO:0070011
009374	3.90314	3.97978	2.50044	3.61118	0	0.000182202	Glucose-6-phosphate isomerase (Fragment)	GO:0003674 GO:0003824 GO:0004347 GO:0005575 GO:0005622 GO:0005623 GO:0005737 GO:0005975 GO:0005996 GO:0006006 GO:0006007 GO:0006066 GO:0006091 GO:0006094 GO:0006096 GO:0008150 GO:0008152 GO:0009056 GO:0009058 GO:0009987 GO:0016051 GO:0016052 GO:0016853 GO:0016860 GO:0016861 GO:0019318 GO:0019319 GO:0019320 GO:0034637 GO:0044237 GO:0044238 GO:0044249 GO:0044262 GO:0044275 GO:0044281 GO:0044282 GO:…	map00010 map00030 map00500 map00520	FBgn0003074
000082	6.04455	6.09281	6.73688	6.44444	0	0.00018435	Fibroblast growth factor receptor 3	GO:0000003 GO:0000122 GO:0000166 GO:0000902 GO:0000904 GO:0001501 GO:0001503 GO:0001525 GO:0001568 GO:0001654 GO:0001655 GO:0001657 GO:0001701 GO:0001763 GO:0001890 GO:0001892 GO:0001942 GO:0001944 GO:0002009 GO:0002053 GO:0002065 GO:0002067 GO:0002088 GO:0003002 GO:0003006 GO:0003007 GO:0003008 GO:0003148 GO:0003149 GO:0003151 GO:0003205 GO:0003206 GO:0003208 GO:0003229 GO:0003231 GO:0003279 GO:…		FBgn0010389;FBgn0005592
001931	4.99247	4.70012	4.38077	4.33876	0	0.000184837	Phosphatidylserine receptor	GO:0001525 GO:0001568 GO:0001654 GO:0001655 GO:0001775 GO:0001786 GO:0001822 GO:0001944 GO:0002040 GO:0002274 GO:0002376 GO:0002520 GO:0002521 GO:0003674 GO:0003676 GO:0003723 GO:0003727 GO:0003824 GO:0004872 GO:0005488 GO:0005506 GO:0005515 GO:0005543 GO:0005575 GO:0005622 GO:0005623 GO:0005634 GO:0005654 GO:0005730 GO:0005886 GO:0006139 GO:0006325 GO:0006351 GO:0006355 GO:0006396 GO:0006397 GO:…		FBgn0038948
006802	3.43831	3.81827	4.73203	4.0949	0	0.000188453	CG30059
011254	1.47321	0.578474	0.517918	0.179542	0	0.000189162	CG6833	GO:0003674 GO:0003676 GO:0003824 GO:0004518 GO:0004527 GO:0005488 GO:0005575 GO:0005622 GO:0005623 GO:0008150 GO:0008152 GO:0016787 GO:0016788 GO:0044464
008465	3.77546	3.25165	4.53004	4.332	0	0.0001897	SP14D1	GO:0003674 GO:0003824 GO:0004175 GO:0004252 GO:0006508 GO:0008150 GO:0008152 GO:0008233 GO:0008236 GO:0016787 GO:0017171 GO:0019538 GO:0043170 GO:0044238 GO:0070011		FBgn0032753
011265	1.54595	1.81895	2.60121	2.63848	0	0.000192059	Hypothetical protein
000333	4.22832	4.6061	3.29329	3.7206	0	0.000206111
008666	0.187804	0.363598	1.10454	0.556032	0	0.000206429	Lipid phosphate phosphohydrolase 1	GO:0003674 GO:0003824 GO:0005575 GO:0005623 GO:0008150 GO:0008152 GO:0016020 GO:0016787 GO:0044464	map00561 map00564 map00565 map00600 map04666 map04975
013123	1.15989	0.281548	0.0767237	0.169752	0	0.000216603	NADH dehydrogenase 1 beta subcomplex subunit 9	GO:0005575 GO:0005622 GO:0005623 GO:0005737 GO:0005739 GO:0005740 GO:0005743 GO:0005746 GO:0005747 GO:0008150 GO:0016020 GO:0019866 GO:0030964 GO:0031090 GO:0031966 GO:0031967 GO:0031975 GO:0032991 GO:0043226 GO:0043227 GO:0043229 GO:0043231 GO:0043234 GO:0044422 GO:0044424 GO:0044425 GO:0044429 GO:0044444 GO:0044446 GO:0044455 GO:0044464 GO:0045271 GO:0070469	map00190 map05010 map05012 map05016
008356	2.87036	2.83281	1.93378	2.43748	0	0.000216867	Nop58	GO:0003674 GO:0003676 GO:0003723 GO:0005488 GO:0005515 GO:0005575 GO:0005622 GO:0005623 GO:0005634 GO:0005654 GO:0005730 GO:0005732 GO:0005737 GO:0006139 GO:0006364 GO:0006396 GO:0006605 GO:0006606 GO:0006608 GO:0006807 GO:0006810 GO:0006886 GO:0006913 GO:0008104 GO:0008150 GO:0008152 GO:0009987 GO:0010467 GO:0015030 GO:0015031 GO:0016070 GO:0016072 GO:0016604 GO:0017038 GO:0022613 GO:0030515 GO:…	map03008	FBgn0026196
010172	3.59511	4.19939	4.97099	4.26287	0	0.000218939	CG34127
005359	5.07242	4.70799	4.39375	4.41593	0	0.000222317	Cyclin K	GO:0000079 GO:0001932 GO:0003674 GO:0005488 GO:0005515 GO:0006355 GO:0008150 GO:0009889 GO:0010468 GO:0010556 GO:0019219 GO:0019220 GO:0019222 GO:0019899 GO:0019900 GO:0019901 GO:0031323 GO:0031326 GO:0031399 GO:0032268 GO:0042325 GO:0043549 GO:0045859 GO:0050789 GO:0050790 GO:0050794 GO:0051171 GO:0051174 GO:0051246 GO:0051252 GO:0051338 GO:0051726 GO:0060255 GO:0065007 GO:0065009 GO:0071900 GO:…
005114	0.0303021	0.0682556	0.735283	0.244851	0	0.000223563	Aquaporin	GO:0003674 GO:0005215 GO:0005575 GO:0005623 GO:0006810 GO:0008150 GO:0016020 GO:0044464 GO:0051179 GO:0051234
008040	5.10118	5.91953	6.21274	6.12597	0	0.000228856
006214	1.63056	1.78954	2.85678	2.18247	0	0.000243462	GRLF1 protein	GO:0000166 GO:0001654 GO:0001838 GO:0001841 GO:0001843 GO:0002009 GO:0003008 GO:0003013 GO:0003018 GO:0003674 GO:0003676 GO:0003677 GO:0005096 GO:0005488 GO:0005525 GO:0005575 GO:0005622 GO:0005623 GO:0005634 GO:0005737 GO:0005856 GO:0006139 GO:0006140 GO:0006351 GO:0006355 GO:0006807 GO:0007154 GO:0007165 GO:0007264 GO:0007275 GO:0007399 GO:0007417 GO:0007420 GO:0007423 GO:0008015 GO:0008047 GO:…
011439	6.15856	5.58676	9.01791	6.93828	0	0.000245015	Patched domain-containing protein 3	GO:0003674 GO:0004871 GO:0004872 GO:0004888 GO:0005575 GO:0005623 GO:0007154 GO:0007165 GO:0008150 GO:0008158 GO:0009987 GO:0016020 GO:0016021 GO:0023052 GO:0031224 GO:0038023 GO:0044425 GO:0044464 GO:0050789 GO:0050794 GO:0050896 GO:0051716 GO:0060089 GO:0065007
012147	2.26179	2.21447	1.67671	1.49618	0	0.000247986	CG4334	GO:0003674 GO:0005102 GO:0005215 GO:0005488 GO:0005515 GO:0005575 GO:0005623 GO:0006810 GO:0006811 GO:0006812 GO:0008150 GO:0008324 GO:0009987 GO:0015075 GO:0016020 GO:0022857 GO:0022891 GO:0022892 GO:0030001 GO:0034220 GO:0044464 GO:0046873 GO:0051179 GO:0051234 GO:0055085		FBgn0038312
003875	8.56701	7.89101	7.62805	7.67504	0	0.000251106	Abnormal wing disc-like protein	GO:0000166 GO:0003674 GO:0003676 GO:0003824 GO:0004550 GO:0005488 GO:0005524 GO:0005575 GO:0005622 GO:0005623 GO:0006139 GO:0006163 GO:0006164 GO:0006165 GO:0006183 GO:0006213 GO:0006220 GO:0006221 GO:0006228 GO:0006241 GO:0006753 GO:0006793 GO:0006796 GO:0006807 GO:0008150 GO:0008152 GO:0008270 GO:0009058 GO:0009116 GO:0009117 GO:0009119 GO:0009132 GO:0009141 GO:0009142 GO:0009144 GO:0009145 GO:…	map00230 map00240	FBgn0000150
014872	11.9203	12.4459	12.9311	12.6325	0	0.000256371	Hypothetical protein
010569	0.931511	0.806758	2.22037	1.39122	0	0.000263566	Mind-meld	GO:0003674 GO:0003824 GO:0004175 GO:0004222 GO:0005488 GO:0006508 GO:0008150 GO:0008152 GO:0008233 GO:0008237 GO:0008270 GO:0016787 GO:0019538 GO:0043167 GO:0043169 GO:0043170 GO:0044238 GO:0046872 GO:0046914 GO:0070011
012875	0.311302	0.490513	1.03066	1.2454	0	0.00026779
016046	4.64644	4.80676	3.96746	4.27313	0	0.000278804	Probable 28S ribosomal protein S26, mitochondrial	GO:0005575 GO:0005622 GO:0005623 GO:0005737 GO:0005739 GO:0005840 GO:0030529 GO:0032991 GO:0043226 GO:0043227 GO:0043228 GO:0043229 GO:0043231 GO:0043232 GO:0044424 GO:0044444 GO:0044464		FBgn0036774
006459	6.56605	6.54038	5.7901	6.35553	0	0.000282269	EIF3k	GO:0003674 GO:0003676 GO:0003723 GO:0003743 GO:0005488 GO:0005575 GO:0005622 GO:0005623 GO:0005634 GO:0005737 GO:0005852 GO:0006412 GO:0006413 GO:0006417 GO:0006446 GO:0008135 GO:0008150 GO:0008152 GO:0009058 GO:0009059 GO:0009889 GO:0009987 GO:0010467 GO:0010468 GO:0010556 GO:0010608 GO:0019222 GO:0019538 GO:0031323 GO:0031326 GO:0032268 GO:0032991 GO:0034645 GO:0043021 GO:0043022 GO:0043170 GO:…		FBgn0034654
005256	0.257703	0.192115	1.63982	0.396968	0	0.000284558	Eepd1	GO:0003674 GO:0003676 GO:0003677 GO:0005488 GO:0005575 GO:0006139 GO:0006259 GO:0006281 GO:0006807 GO:0006950 GO:0006974 GO:0008150 GO:0008152 GO:0009987 GO:0033554 GO:0034641 GO:0043170 GO:0044237 GO:0044238 GO:0044260 GO:0050896 GO:0051716 GO:0090304
006833	5.74433	5.27562	4.57763	5.05136	0	0.000286344	50S ribosomal protein L20	GO:0000027 GO:0003674 GO:0003676 GO:0003723 GO:0003735 GO:0005198 GO:0005488 GO:0005575 GO:0005622 GO:0005623 GO:0005737 GO:0005840 GO:0006412 GO:0006996 GO:0008150 GO:0008152 GO:0009058 GO:0009059 GO:0009987 GO:0010467 GO:0016043 GO:0019538 GO:0019843 GO:0022607 GO:0022613 GO:0022618 GO:0030529 GO:0032991 GO:0034621 GO:0034622 GO:0034645 GO:0042254 GO:0042255 GO:0042273 GO:0043170 GO:0043226 GO:…		FBgn0036335
011562	6.73072	6.09502	5.77887	5.93895	0	0.000287924	Transport protein Sec61 beta subunit		map03060 map04141 map04145 map05110	FBgn0010638
015617	0.666322	1.04163	2.02851	1.17058	0	0.000289683	Gamma-glutamylcyclotransferase	GO:0001836 GO:0003674 GO:0003824 GO:0003839 GO:0005488 GO:0005515 GO:0005575 GO:0005622 GO:0005623 GO:0005737 GO:0005829 GO:0006082 GO:0006518 GO:0006520 GO:0006575 GO:0006749 GO:0006750 GO:0006790 GO:0006805 GO:0006807 GO:0006915 GO:0006996 GO:0007005 GO:0008150 GO:0008152 GO:0008219 GO:0008637 GO:0008652 GO:0009058 GO:0009308 GO:0009309 GO:0009410 GO:0009987 GO:0012501 GO:0016043 GO:0016053 GO:…		FBgn0036787;FBgn0052196
007739	4.89956	4.49674	3.63259	4.41407	0	0.000307418	YOR285W-like protein
004682	2.44098	2.99432	3.83157	3.27501	0	0.000309204	Hypothetical protein	GO:0003674 GO:0003676 GO:0005488 GO:0005575 GO:0005622 GO:0005623 GO:0008270 GO:0043167 GO:0043169 GO:0044464 GO:0046872 GO:0046914
011757	0.199138	0.298313	1.16748	0.436515	0	0.000314828	Olfactory receptor 63	GO:0003008 GO:0003674 GO:0004871 GO:0004872 GO:0004888 GO:0004984 GO:0005488 GO:0005549 GO:0005575 GO:0005623 GO:0007154 GO:0007165 GO:0007600 GO:0007606 GO:0007608 GO:0008150 GO:0009593 GO:0009987 GO:0016020 GO:0023052 GO:0032501 GO:0038023 GO:0042221 GO:0044464 GO:0050789 GO:0050794 GO:0050877 GO:0050896 GO:0050906 GO:0050907 GO:0050911 GO:0051606 GO:0051716 GO:0060089 GO:0065007
012437	0.447029	0.554513	1.28705	0.892535	0	0.000315101	Hypothetical protein
014536	2.9575	3.03938	4.22144	3.31081	0	0.000321045	G-protein coupled receptor	GO:0003674 GO:0004871 GO:0004872 GO:0004888 GO:0004930 GO:0005575 GO:0005623 GO:0007154 GO:0007165 GO:0007166 GO:0007186 GO:0008150 GO:0009987 GO:0016020 GO:0016021 GO:0023052 GO:0031224 GO:0038023 GO:0044425 GO:0044464 GO:0050789 GO:0050794 GO:0050896 GO:0051716 GO:0060089 GO:0065007
009098	0.296389	0.2361	1.24681	0.371887	0	0.000331932	Kinesin-like protein Klp59C
015788	2.7868	3.2006	4.26938	3.53752	0	0.000331932
004780	3.90277	4.33459	3.12717	3.35332	0	0.000334
012085	2.49658	2.8283	1.52839	2.23776	0	0.000345525	Hypothetical protein
007833	1.35522	0.398181	0.190925	0.173421	0	0.000359638
005164	5.49003	5.78567	4.77501	5.4142	0	0.000365566	Dehydrogenase/reductase (SDR family) member 7B	GO:0000166 GO:0003674 GO:0003824 GO:0005488 GO:0005575 GO:0005622 GO:0005623 GO:0005737 GO:0005777 GO:0005778 GO:0008150 GO:0008152 GO:0016020 GO:0016021 GO:0016491 GO:0031090 GO:0031224 GO:0031903 GO:0042579 GO:0043226 GO:0043227 GO:0043229 GO:0043231 GO:0044422 GO:0044424 GO:0044425 GO:0044438 GO:0044439 GO:0044444 GO:0044446 GO:0044464 GO:0055114		FBgn0027583
014956	0.0874623	0.290176	1.09331	0.709506	0	0.000366722
015421	2.87776	3.18147	3.63984	3.74573	0	0.000367225	Hypothetical protein
015644	0.31636	0.16709	0.940345	0.584701	0	0.000371255	Putative uncharacterized protein (Fragment)
010051	7.91592	7.46961	6.71984	7.44031	0	0.000372539	Lysosomal H+-transporting ATPase 9kDa, V0 subunit E1 (Fragment)	GO:0000041 GO:0000267 GO:0001101 GO:0003674 GO:0003824 GO:0005215 GO:0005575 GO:0005622 GO:0005623 GO:0005624 GO:0005626 GO:0005737 GO:0005768 GO:0005773 GO:0006139 GO:0006163 GO:0006195 GO:0006200 GO:0006753 GO:0006807 GO:0006810 GO:0006811 GO:0006812 GO:0006818 GO:0006826 GO:0006873 GO:0006875 GO:0006879 GO:0006885 GO:0007035 GO:0007154 GO:0007165 GO:0007166 GO:0007167 GO:0007169 GO:0008104 GO:…	map00190 map04145 map04721 map04966 map05110 map05120 map05323
000737	8.36988	7.87232	7.22437	7.57644	0	0.000379285	C-type lectin, galactose-binding	GO:0003674 GO:0005488 GO:0005529 GO:0030246		FBgn0031629
004904	6.51013	6.15091	5.81556	5.78139	0	0.00037977	Hypothetical protein
010576	0.297001	0.819758	0.103597	0.194625	0	0.00038321
014784	1.70885	2.47282	3.50181	2.52627	0	0.000386618	Hypothetical protein	GO:0003674 GO:0005083 GO:0005085 GO:0005088 GO:0005089 GO:0005575 GO:0005622 GO:0005623 GO:0008150 GO:0009966 GO:0019222 GO:0023051 GO:0030234 GO:0030695 GO:0035023 GO:0044464 GO:0046578 GO:0048583 GO:0050789 GO:0050790 GO:0050794 GO:0051056 GO:0060589 GO:0065007 GO:0065009
005520	0.047273	0.0207448	0.225118	0.464336	0	0.000387167	CG14408			FBgn0033988
014679	0.372032	0.416851	1.64101	0.487927	0	0.000387167
006555	5.33089	5.52887	4.7522	4.85056	0	0.00040486	Protein FAM8A1			FBgn0033350
006780	1.41492	1.26963	0.685101	0.511285	0	0.000408922
005136	1.7623	2.56009	0.480265	1.54664	0	0.000422056
014672	1.27592	1.64088	1.95122	2.03923	0	0.000422056	Putative synaptic vesicular amine transporter	GO:0005575 GO:0005623 GO:0006810 GO:0008150 GO:0009987 GO:0016020 GO:0016021 GO:0031224 GO:0044425 GO:0044464 GO:0051179 GO:0051234 GO:0055085
010147	4.28451	4.87438	5.58126	4.87677	0	0.000434519	CG30059	GO:0003674 GO:0003824 GO:0008150 GO:0008152 GO:0008484 GO:0016787 GO:0016788
012152	7.56507	7.77447	6.45636	7.19186	0	0.00043691	Hypothetical protein
015424	4.47548	5.03913	5.70979	5.31195	0	0.000437524	OTTMUSG00000016325	GO:0003674 GO:0003676 GO:0005488 GO:0005575 GO:0005622 GO:0005623 GO:0008150 GO:0008270 GO:0043167 GO:0043169 GO:0044464 GO:0046872 GO:0046914
003016	5.37338	6.09119	6.92743	6.66246	0	0.000440659
002700	3.05195	3.8479	4.43905	3.95129	0	0.000448887	Poly(A)-specific ribonuclease PARN	GO:0000166 GO:0000175 GO:0003674 GO:0003676 GO:0003723 GO:0003824 GO:0004518 GO:0004527 GO:0004532 GO:0004535 GO:0004540 GO:0005488 GO:0005575 GO:0005622 GO:0005623 GO:0005634 GO:0005737 GO:0006139 GO:0006401 GO:0006402 GO:0006807 GO:0008150 GO:0008152 GO:0008408 GO:0009056 GO:0009057 GO:0009987 GO:0016070 GO:0016071 GO:0016787 GO:0016788 GO:0016796 GO:0016896 GO:0034641 GO:0043167 GO:0043169 GO:…	map03018
005334	0.103725	0.0696471	0.753095	0.262589	0	0.000450054	Coiled-coil domain-containing protein AGAP005037
003014	8.57879	9.15108	9.57602	9.30244	0	0.000465022	Kettin			FBgn0028855;FBgn0086906;FBgn0004173;FBgn0004783;FBgn0037997;FBgn0002862;FBgn0263080
000724	6.48985	6.00397	7.4453	6.5206	0	0.000465926	Hypothetical protein BRAFLDRAFT_84958	GO:0003674 GO:0003779 GO:0005488 GO:0005515 GO:0008092
002365	4.59661	5.21787	4.114	4.43479	0	0.000469633	Adenylyl cyclase-associated protein 1	GO:0000902 GO:0003674 GO:0003779 GO:0005488 GO:0005515 GO:0006996 GO:0007010 GO:0008092 GO:0008150 GO:0009653 GO:0009987 GO:0016043 GO:0032502 GO:0032989 GO:0048856 GO:0048869 GO:0071840 GO:0071841 GO:0071842
002388	4.71316	4.778	5.46205	5.10805	0	0.000475764
001766	5.03879	4.45577	3.86616	4.36889	0	0.000478064	Hepatocyte growth factor-regulated tyrosine kinase substrate	GO:0003674 GO:0003824 GO:0005488 GO:0005515 GO:0005575 GO:0005622 GO:0005623 GO:0005737 GO:0005768 GO:0005769 GO:0005770 GO:0005771 GO:0005829 GO:0006793 GO:0006796 GO:0006810 GO:0006886 GO:0007034 GO:0007041 GO:0008104 GO:0008150 GO:0008152 GO:0008333 GO:0009966 GO:0009968 GO:0009987 GO:0010008 GO:0010627 GO:0010646 GO:0010648 GO:0010741 GO:0015031 GO:0016020 GO:0016023 GO:0016192 GO:0016197 GO:…	map03018 map03040	FBgn0035675
009826	6.56339	6.32008	5.53212	5.9376	0	0.000478064
014457	1.22177	1.59618	2.74082	1.92041	0	0.000490513	Or-6	GO:0003008 GO:0003674 GO:0004871 GO:0004872 GO:0004888 GO:0004984 GO:0005488 GO:0005549 GO:0005575 GO:0005623 GO:0007154 GO:0007165 GO:0007600 GO:0007606 GO:0007608 GO:0008150 GO:0009593 GO:0009987 GO:0016020 GO:0023052 GO:0032501 GO:0038023 GO:0042221 GO:0044464 GO:0050789 GO:0050794 GO:0050877 GO:0050896 GO:0050906 GO:0050907 GO:0050911 GO:0051606 GO:0051716 GO:0060089 GO:0065007
000691	8.2143	7.76365	7.33654	7.40395	0	0.00049955	Calcyphosin	GO:0003674 GO:0005488 GO:0005509 GO:0005575 GO:0005622 GO:0005623 GO:0005634 GO:0005737 GO:0005886 GO:0007154 GO:0007165 GO:0008150 GO:0009987 GO:0016020 GO:0023052 GO:0035556 GO:0043167 GO:0043169 GO:0043226 GO:0043227 GO:0043229 GO:0043231 GO:0044424 GO:0044464 GO:0046872 GO:0050789 GO:0050794 GO:0050896 GO:0051716 GO:0065007 GO:0071944
012641	4.98105	5.63703	6.20893	6.08773	0	0.00049955	MAP1B	GO:0000226 GO:0000902 GO:0000904 GO:0001558 GO:0001578 GO:0005575 GO:0005622 GO:0005623 GO:0005737 GO:0005829 GO:0005886 GO:0006810 GO:0006928 GO:0006996 GO:0007010 GO:0007017 GO:0007018 GO:0007163 GO:0007275 GO:0007399 GO:0007409 GO:0008150 GO:0008361 GO:0009653 GO:0009987 GO:0010720 GO:0010769 GO:0010970 GO:0010975 GO:0016020 GO:0016043 GO:0016049 GO:0016358 GO:0022008 GO:0022603 GO:0022604 GO:…
015927	0.985754	0.866688	1.57292	1.7618	0	0.000516419	DC-STAMP domain-containing protein 2	GO:0005575 GO:0005623 GO:0016020 GO:0016021 GO:0031224 GO:0044425 GO:0044464
000217	3.12986	2.771	1.68305	2.60026	0	0.000527207	Cuticular protein RR-2 motif 63	GO:0003674 GO:0005198 GO:0042302
006894	0	0	0.357582	0.0869801	0	0.000532151	Hypothetical protein
010696	0.969701	1.32949	0.402645	0.435846	0	0.000536893
002823	7.13227	6.68801	5.86844	6.65608	0	0.000554223	Very low-density lipoprotein receptor isoform 1	GO:0001871 GO:0003674 GO:0003824 GO:0004872 GO:0005488 GO:0005575 GO:0005576 GO:0005975 GO:0005976 GO:0006022 GO:0006030 GO:0006807 GO:0008061 GO:0008150 GO:0008152 GO:0009308 GO:0016787 GO:0016810 GO:0030246 GO:0030247 GO:0043170 GO:0044238
012346	3.85611	3.45785	2.73125	3.41723	0	0.000554223	Enigma	GO:0003674 GO:0003824 GO:0008150 GO:0008152 GO:0016491 GO:0016627 GO:0055114		FBgn0086712
014493	4.70579	4.47382	3.65691	3.93488	0	0.000563429	EG:100G10.7 protein
012678	7.00623	6.21938	6.16555	6.02745	0	0.00056361	Translocon-associated protein gamma	GO:0003674 GO:0004872 GO:0005488 GO:0005575 GO:0005622 GO:0005623 GO:0005737 GO:0005783 GO:0005784 GO:0005789 GO:0005791 GO:0006605 GO:0006612 GO:0006613 GO:0006810 GO:0006886 GO:0008104 GO:0008150 GO:0009987 GO:0012505 GO:0015031 GO:0016020 GO:0016021 GO:0030176 GO:0030867 GO:0031090 GO:0031224 GO:0031227 GO:0031300 GO:0031301 GO:0032991 GO:0033036 GO:0034613 GO:0042175 GO:0043226 GO:0043227 GO:…	map04141	FBgn0025700
007036	1.63262	2.09613	2.99229	2.64307	0	0.000565546
010487	0.625422	0.950082	1.61784	1.14824	0	0.000566582
011923	1.30048	1.19742	1.54838	2.66727	0	0.000572748	Lachesin (Fragment)
000670	2.63517	3.34665	3.7039	3.60663	0	0.000585201	DENN/MADD domain containing 5A (Fragment)
014183	1.72592	2.29943	2.80484	2.80707	0	0.000595183	Putative venom acid phosphatase	GO:0003674 GO:0003824 GO:0003993 GO:0005575 GO:0005576 GO:0006793 GO:0006796 GO:0008150 GO:0008152 GO:0009987 GO:0016311 GO:0016787 GO:0016788 GO:0016791 GO:0042578 GO:0044237
001794	3.02232	3.47855	2.49906	2.7506	0	0.000612256	Tyrosyl-tRNA synthetase, cytoplasmic	GO:0000049 GO:0000166 GO:0003674 GO:0003676 GO:0003723 GO:0003824 GO:0004812 GO:0004831 GO:0005488 GO:0005524 GO:0005575 GO:0005622 GO:0005623 GO:0005737 GO:0006082 GO:0006139 GO:0006399 GO:0006412 GO:0006418 GO:0006437 GO:0006520 GO:0006807 GO:0008150 GO:0008152 GO:0009058 GO:0009059 GO:0009308 GO:0009987 GO:0010467 GO:0016070 GO:0016874 GO:0016875 GO:0016876 GO:0017076 GO:0019538 GO:0019752 GO:…	map00970
016496	0.19061	0.338478	0.0168909	0	0	0.00063408	Rab GTPase-activating protein 1	GO:0003674 GO:0005083 GO:0005096 GO:0005097 GO:0005099 GO:0005575 GO:0005622 GO:0005623 GO:0006140 GO:0008047 GO:0008150 GO:0009894 GO:0009966 GO:0019219 GO:0019222 GO:0023051 GO:0030234 GO:0030695 GO:0030811 GO:0031323 GO:0031329 GO:0032313 GO:0032318 GO:0032320 GO:0032483 GO:0032851 GO:0033121 GO:0033124 GO:0043085 GO:0043087 GO:0043547 GO:0044093 GO:0044464 GO:0046578 GO:0048583 GO:0050789 GO:…
007721	4.27015	3.01035	2.73988	2.9134	0	0.000634296	Obstructor-A	GO:0001871 GO:0003674 GO:0005488 GO:0005575 GO:0005576 GO:0005975 GO:0005976 GO:0006022 GO:0006030 GO:0006807 GO:0008061 GO:0008150 GO:0008152 GO:0009308 GO:0030246 GO:0030247 GO:0043170 GO:0044238		FBgn0031097
011104	3.12075	3.00459	2.09725	2.85242	0	0.000637869	Splicing factor hnRNP-F, putative	GO:0000166 GO:0003674 GO:0003676 GO:0003723 GO:0003727 GO:0005488 GO:0005575 GO:0005622 GO:0005623 GO:0005634 GO:0005654 GO:0005681 GO:0006139 GO:0006396 GO:0006397 GO:0006807 GO:0008150 GO:0008152 GO:0008380 GO:0009987 GO:0010467 GO:0010468 GO:0016070 GO:0016071 GO:0019219 GO:0019222 GO:0030529 GO:0031323 GO:0031974 GO:0031981 GO:0032991 GO:0034641 GO:0043170 GO:0043226 GO:0043227 GO:0043229 GO:…		FBgn0259139
011231	1.01968	1.4342	0.66527	0.668119	0	0.000641225	Jumonji/ARID domain-containing protein 1A	GO:0003674 GO:0003676 GO:0003677 GO:0003824 GO:0005488 GO:0005575 GO:0005622 GO:0005623 GO:0005634 GO:0006139 GO:0006325 GO:0006351 GO:0006355 GO:0006464 GO:0006482 GO:0006730 GO:0006807 GO:0006996 GO:0008150 GO:0008152 GO:0008214 GO:0008270 GO:0009058 GO:0009059 GO:0009889 GO:0009987 GO:0010467 GO:0010468 GO:0010556 GO:0016043 GO:0016070 GO:0016491 GO:0016568 GO:0016569 GO:0016570 GO:0016577 GO:…
012405	3.048	2.89036	3.82282	3.64676	0	0.000643348	ATP-binding cassette sub-family C member 4	GO:0000166 GO:0003674 GO:0003824 GO:0005215 GO:0005488 GO:0005524 GO:0005575 GO:0005623 GO:0006139 GO:0006163 GO:0006195 GO:0006200 GO:0006753 GO:0006807 GO:0006810 GO:0008150 GO:0008152 GO:0009056 GO:0009117 GO:0009141 GO:0009143 GO:0009144 GO:0009146 GO:0009150 GO:0009154 GO:0009166 GO:0009199 GO:0009203 GO:0009205 GO:0009207 GO:0009259 GO:0009261 GO:0009987 GO:0015399 GO:0015405 GO:0016020 GO:…
012740	11.1704	10.7614	10.2421	10.5403	0	0.000643348	Muscular protein 20	GO:0003674 GO:0003779 GO:0005488 GO:0005515 GO:0006996 GO:0007010 GO:0008092 GO:0008150 GO:0009987 GO:0016043 GO:0030029 GO:0030036 GO:0031032 GO:0071840 GO:0071841 GO:0071842
006282	6.57519	7.4258	7.85524	7.88107	0	0.000657144	RNF31	GO:0003674 GO:0005488 GO:0005575 GO:0005622 GO:0005623 GO:0008270 GO:0043167 GO:0043169 GO:0044464 GO:0046872 GO:0046914
001147	3.61724	3.15961	2.65736	2.89719	0	0.000664258	Stromal cell-derived factor 2, putative	GO:0000030 GO:0003674 GO:0003824 GO:0004169 GO:0005575 GO:0005576 GO:0005623 GO:0008150 GO:0008152 GO:0016020 GO:0016740 GO:0016757 GO:0016758 GO:0044464		FBgn0037312
012915	3.66709	4.98148	5.1931	5.11478	0	0.000664533	Potassium intermediate/small conductance calcium-activated channel, subfamily N, member 1	GO:0002682 GO:0002684 GO:0003008 GO:0003674 GO:0005215 GO:0005216 GO:0005227 GO:0005261 GO:0005267 GO:0005488 GO:0005515 GO:0005516 GO:0005575 GO:0005623 GO:0005886 GO:0005887 GO:0006810 GO:0006811 GO:0006812 GO:0006813 GO:0006816 GO:0006869 GO:0006873 GO:0006884 GO:0007586 GO:0007589 GO:0008150 GO:0008324 GO:0009966 GO:0009967 GO:0009987 GO:0010646 GO:0010647 GO:0010876 GO:0015075 GO:0015077 GO:…
005952	5.82798	6.18851	6.6386	6.75637	0	0.000674595	Histone-lysine N-methyltransferase ash1	GO:0003674 GO:0003676 GO:0003677 GO:0003824 GO:0005488 GO:0005575 GO:0005622 GO:0005623 GO:0005634 GO:0006325 GO:0006464 GO:0006479 GO:0006730 GO:0006996 GO:0008150 GO:0008152 GO:0008168 GO:0008170 GO:0008213 GO:0008270 GO:0008276 GO:0008757 GO:0009987 GO:0016043 GO:0016278 GO:0016279 GO:0016568 GO:0016569 GO:0016570 GO:0016571 GO:0016740 GO:0016741 GO:0018022 GO:0018024 GO:0018193 GO:0018205 GO:…	map00310 map04530
007183	4.44365	4.55895	5.33063	5.12757	0	0.000689477	Hypothetical protein
004125	4.46063	3.96674	5.2155	4.80678	0	0.000694584	THO complex 7	GO:0000003 GO:0000346 GO:0000347 GO:0000445 GO:0003674 GO:0003676 GO:0003723 GO:0005488 GO:0005575 GO:0005622 GO:0005623 GO:0005634 GO:0005737 GO:0006139 GO:0006396 GO:0006397 GO:0006403 GO:0006405 GO:0006406 GO:0006807 GO:0006810 GO:0006913 GO:0008150 GO:0008152 GO:0008380 GO:0009987 GO:0010467 GO:0015931 GO:0016032 GO:0016070 GO:0016071 GO:0019048 GO:0022414 GO:0022415 GO:0032991 GO:0033036 GO:…	map03013	FBgn0035110
011277	4.67542	4.93874	4.21555	4.24585	0	0.000694601	Vesicle-associated membrane protein 7	GO:0000149 GO:0000323 GO:0001775 GO:0002252 GO:0002263 GO:0002274 GO:0002275 GO:0002278 GO:0002283 GO:0002366 GO:0002376 GO:0002443 GO:0002444 GO:0002446 GO:0002447 GO:0003674 GO:0005488 GO:0005515 GO:0005575 GO:0005622 GO:0005623 GO:0005737 GO:0005764 GO:0005765 GO:0005768 GO:0005770 GO:0005773 GO:0005774 GO:0005783 GO:0005789 GO:0005794 GO:0005886 GO:0006810 GO:0006869 GO:0006887 GO:0006888 GO:…	map04130
005666	4.82875	5.59619	6.44471	5.73861	0	0.000717445	AT18855p	GO:0003674 GO:0003676 GO:0003723 GO:0003725 GO:0005488 GO:0005575 GO:0005622 GO:0005623 GO:0044464		FBgn0037716
006754	10.2885	9.60436	9.29336	9.53799	0	0.000718242	60S ribosomal protein L3 (Fragment)	GO:0003674 GO:0003735 GO:0005198 GO:0005575 GO:0005622 GO:0005623 GO:0005634 GO:0005730 GO:0005737 GO:0005829 GO:0005840 GO:0006412 GO:0008150 GO:0008152 GO:0009058 GO:0009059 GO:0009987 GO:0010467 GO:0015934 GO:0019538 GO:0022625 GO:0022626 GO:0030529 GO:0031974 GO:0031981 GO:0032991 GO:0034645 GO:0043170 GO:0043226 GO:0043227 GO:0043228 GO:0043229 GO:0043231 GO:0043232 GO:0043233 GO:0044237 GO:…	map03010	FBgn0020910
015004	13.1373	12.2572	11.8739	11.9111	0	0.000720611	ATP synthase gamma chain (Fragment)	GO:0000166 GO:0003674 GO:0003824 GO:0005215 GO:0005488 GO:0005524 GO:0005575 GO:0005622 GO:0005623 GO:0005737 GO:0005739 GO:0005886 GO:0006139 GO:0006163 GO:0006164 GO:0006195 GO:0006200 GO:0006753 GO:0006754 GO:0006807 GO:0006810 GO:0006811 GO:0006812 GO:0006818 GO:0008150 GO:0008152 GO:0008324 GO:0009056 GO:0009058 GO:0009117 GO:0009141 GO:0009142 GO:0009143 GO:0009144 GO:0009145 GO:0009146 GO:…	map00190 map05010 map05012 map05016	FBgn0020235
006213	7.85375	8.44782	9.14499	8.70018	0	0.000737914	Hypothetical protein
007059	7.64423	7.15813	6.01777	7.04503	0	0.000744775
016596	0.0151645	0	0.206233	0.230079	0	0.000756811
007443	0.113406	0.256614	0.514753	0.710562	0	0.000759831
004323	7.37423	7.94489	6.97251	7.20638	0	0.000768395	Putative secreted peptide 30	GO:0003674 GO:0003824 GO:0008150 GO:0008152 GO:0016874
004208	0.783652	0.85141	1.5958	1.28756	0	0.000780531
006654	0.411191	0.446267	1.1492	0.854478	0	0.000788963
008993	1.65825	1.33773	0.892302	0.901074	0	0.000797861	Hypothetical protein
014624	1.6332	2.74343	3.06591	2.8127	0	0.000798209	Zinc finger protein 664	GO:0003674 GO:0003676 GO:0003677 GO:0005488 GO:0005575 GO:0005622 GO:0005623 GO:0005634 GO:0006139 GO:0006351 GO:0006355 GO:0006807 GO:0008150 GO:0008152 GO:0008270 GO:0009058 GO:0009059 GO:0009889 GO:0009987 GO:0010467 GO:0010468 GO:0010556 GO:0016070 GO:0019219 GO:0019222 GO:0031323 GO:0031326 GO:0032774 GO:0034641 GO:0034645 GO:0043167 GO:0043169 GO:0043170 GO:0043226 GO:0043227 GO:0043229 GO:…		FBgn0039329;FBgn0037931;FBgn0028647
007074	4.33346	3.75356	3.40375	2.99783	0	0.000814958	Tfip11	GO:0003674 GO:0003676 GO:0003677 GO:0005488 GO:0005575 GO:0005622 GO:0005623 GO:0005634 GO:0005654 GO:0005681 GO:0006355 GO:0008150 GO:0009889 GO:0010468 GO:0010556 GO:0016604 GO:0016607 GO:0019219 GO:0019222 GO:0030529 GO:0031323 GO:0031326 GO:0031974 GO:0031981 GO:0032991 GO:0043226 GO:0043227 GO:0043229 GO:0043231 GO:0043233 GO:0044422 GO:0044424 GO:0044428 GO:0044446 GO:0044451 GO:0044464 GO:…
011609	0.404408	0.159656	0.0166902	0.0286659	0	0.000814958	Tubulin, alpha 1a	GO:0000166 GO:0003674 GO:0003824 GO:0003924 GO:0005198 GO:0005488 GO:0005525 GO:0005575 GO:0005622 GO:0005623 GO:0005737 GO:0005856 GO:0005874 GO:0006139 GO:0006163 GO:0006184 GO:0006195 GO:0006461 GO:0006753 GO:0006807 GO:0006928 GO:0007017 GO:0007018 GO:0008150 GO:0008152 GO:0009056 GO:0009117 GO:0009141 GO:0009143 GO:0009144 GO:0009146 GO:0009150 GO:0009154 GO:0009166 GO:0009199 GO:0009203 GO:…
012345	4.15007	4.04802	3.24452	3.47244	0	0.000817342	Enigma	GO:0003674 GO:0003824 GO:0008150 GO:0008152 GO:0016491 GO:0016627 GO:0055114
005340	3.00636	3.90318	4.35403	4.10017	0	0.000824094	E3 ubiquitin-protein ligase highwire
001829	1.20651	1.68874	1.11653	0.523974	0	0.000846143	CG4021	GO:0003674 GO:0003676 GO:0003723 GO:0005488
014247	1.6862	1.2827	0.631158	0.799362	0	0.000846571	Putative fatty acyl-CoA reductase (Fragment)	GO:0000166 GO:0003674 GO:0003824 GO:0005488 GO:0005575 GO:0005622 GO:0005623 GO:0005737 GO:0005777 GO:0006629 GO:0008150 GO:0008152 GO:0008610 GO:0009058 GO:0016491 GO:0016620 GO:0016903 GO:0042579 GO:0043226 GO:0043227 GO:0043229 GO:0043231 GO:0044238 GO:0044424 GO:0044444 GO:0044464 GO:0055114		FBgn0033464
004565	5.10244	5.12048	4.68051	4.35835	0	0.000858997	Cytochrome b5, putative	GO:0003674 GO:0005488 GO:0005506 GO:0005575 GO:0005622 GO:0005623 GO:0005737 GO:0005783 GO:0016020 GO:0020037 GO:0043167 GO:0043169 GO:0043226 GO:0043227 GO:0043229 GO:0043231 GO:0044422 GO:0044424 GO:0044444 GO:0044446 GO:0044464 GO:0046872 GO:0046906 GO:0046914		FBgn0053964
003584	2.45107	2.6511	3.23423	3.54827	0	0.00089587
008780	5.73085	5.16983	4.98054	4.90959	0	0.000896096	Splicing factor 3 subunit 1	GO:0000375 GO:0000377 GO:0000398 GO:0003674 GO:0003676 GO:0003723 GO:0005488 GO:0005575 GO:0005622 GO:0005623 GO:0005634 GO:0005681 GO:0005684 GO:0006139 GO:0006396 GO:0006397 GO:0006807 GO:0008150 GO:0008152 GO:0008380 GO:0009987 GO:0010467 GO:0016070 GO:0016071 GO:0030529 GO:0032991 GO:0034641 GO:0043170 GO:0043226 GO:0043227 GO:0043229 GO:0043231 GO:0044237 GO:0044238 GO:0044260 GO:0044422 GO:…	map03040	FBgn0038464
009628	3.04245	2.80956	1.91103	2.52715	0	0.000901982	Protein FAM57B (Fragment)	GO:0005575 GO:0005623 GO:0016020 GO:0016021 GO:0031224 GO:0044425 GO:0044464		FBgn0028480
009070	3.35398	4.04201	2.2091	3.16945	0	0.000906911	Dorsal protein	GO:0001071 GO:0003674 GO:0003700 GO:0005575 GO:0005622 GO:0005623 GO:0005634 GO:0006139 GO:0006351 GO:0006355 GO:0006807 GO:0008150 GO:0008152 GO:0009058 GO:0009059 GO:0009889 GO:0009987 GO:0010467 GO:0010468 GO:0010556 GO:0016070 GO:0019219 GO:0019222 GO:0031323 GO:0031326 GO:0032774 GO:0034641 GO:0034645 GO:0043170 GO:0043226 GO:0043227 GO:0043229 GO:0043231 GO:0044237 GO:0044238 GO:0044249 GO:…
011012	0.271519	0.309121	1.23833	0.594686	0	0.00091537
013653	6.37996	6.35665	7.09801	6.70086	0	0.00091537	Chromodomain-helicase-DNA-binding protein 1	GO:0000166 GO:0003674 GO:0003676 GO:0003677 GO:0003824 GO:0004386 GO:0005488 GO:0005524 GO:0005575 GO:0005622 GO:0005623 GO:0005634 GO:0006139 GO:0006163 GO:0006195 GO:0006200 GO:0006753 GO:0006807 GO:0008026 GO:0008150 GO:0008152 GO:0009056 GO:0009117 GO:0009141 GO:0009143 GO:0009144 GO:0009146 GO:0009150 GO:0009154 GO:0009166 GO:0009199 GO:0009203 GO:0009205 GO:0009207 GO:0009259 GO:0009261 GO:…		FBgn0250786
015923	4.22809	3.83436	3.27823	3.64961	0	0.00091537	H/ACA ribonucleoprotein complex subunit 2-like protein	GO:0000154 GO:0001522 GO:0003674 GO:0003676 GO:0003723 GO:0005488 GO:0005575 GO:0005622 GO:0005623 GO:0005634 GO:0005654 GO:0005730 GO:0005732 GO:0006139 GO:0006364 GO:0006396 GO:0006807 GO:0008150 GO:0008152 GO:0009451 GO:0009987 GO:0010467 GO:0015030 GO:0016070 GO:0016072 GO:0016604 GO:0022613 GO:0030515 GO:0030529 GO:0031118 GO:0031974 GO:0031981 GO:0032991 GO:0034470 GO:0034641 GO:0034660 GO:…	map03008	FBgn0029148
002957	6.20026	6.63547	7.13057	6.80334	0	0.000943436	Prenyltransferase-like protein	GO:0003674 GO:0003824 GO:0004659 GO:0006464 GO:0008150 GO:0008152 GO:0008318 GO:0009987 GO:0016740 GO:0016765 GO:0018342 GO:0019538 GO:0043170 GO:0043412 GO:0044237 GO:0044238 GO:0044260 GO:0044267		FBgn0027296
002860	0.900674	0.939673	1.94367	1.22281	0	0.000951073	Cuticular protein glycine-rich 21
012201	0.841942	0.681202	0.243397	0.339624	0	0.000954442
001483	9.51967	10.3164	11.2537	10.5084	0	0.000961602	Disorganized muscle protein 1
001837	8.34281	7.01764	6.59308	7.00805	0	0.000965498
012198	3.4848	4.1754	4.52028	4.37317	0	0.00096552	Birt-Hogg-Dube homolog	GO:0003674 GO:0005575 GO:0005622 GO:0005623 GO:0005737 GO:0008150 GO:0009987 GO:0019827 GO:0030154 GO:0030718 GO:0032502 GO:0044424 GO:0044464 GO:0045595 GO:0045596 GO:0048468 GO:0048519 GO:0048523 GO:0048856 GO:0048863 GO:0048864 GO:0048869 GO:0050789 GO:0050793 GO:0050794 GO:0051093 GO:0065007	map05211	FBgn0261111
015946	0.0943023	0.0636058	0.408143	0.343521	0	0.000979931
016346	6.56761	6.71021	7.42827	7.00687	0	0.000982778	Hypothetical protein	GO:0003674 GO:0005488 GO:0005575 GO:0005622 GO:0005623 GO:0008270 GO:0043167 GO:0043169 GO:0044464 GO:0046872 GO:0046914
011067	3.69831	3.47946	3.05452	3.216	0	0.00101563	Tiptop	GO:0000122 GO:0001654 GO:0001655 GO:0003002 GO:0003674 GO:0003676 GO:0003677 GO:0005488 GO:0005575 GO:0005622 GO:0005623 GO:0005634 GO:0006139 GO:0006351 GO:0006355 GO:0006357 GO:0006807 GO:0007275 GO:0007350 GO:0007379 GO:0007380 GO:0007389 GO:0007423 GO:0008150 GO:0008152 GO:0008270 GO:0008544 GO:0009058 GO:0009059 GO:0009653 GO:0009790 GO:0009880 GO:0009887 GO:0009888 GO:0009889 GO:0009890 GO:…
002554	1.6179	1.5299	2.93878	1.92465	0	0.00105192	Protein phosphatase 1F	GO:0001932 GO:0001933 GO:0001952 GO:0001954 GO:0003674 GO:0003824 GO:0004721 GO:0004722 GO:0004723 GO:0005488 GO:0005575 GO:0005622 GO:0005623 GO:0005737 GO:0005829 GO:0006355 GO:0006464 GO:0006469 GO:0006470 GO:0006793 GO:0006796 GO:0006915 GO:0008150 GO:0008152 GO:0008219 GO:0008287 GO:0009889 GO:0009890 GO:0009892 GO:0009893 GO:0009987 GO:0010468 GO:0010556 GO:0010558 GO:0010563 GO:0010604 GO:…		FBgn0032702
010648	5.14445	4.63112	4.35843	4.40952	0	0.00105192	Transmembrane emp24 domain-containing protein	GO:0005575 GO:0005622 GO:0005623 GO:0005737 GO:0005783 GO:0005789 GO:0005793 GO:0005794 GO:0005801 GO:0006810 GO:0006996 GO:0007030 GO:0008104 GO:0008150 GO:0009987 GO:0012505 GO:0015031 GO:0016020 GO:0016021 GO:0016043 GO:0031090 GO:0031224 GO:0033036 GO:0033116 GO:0042175 GO:0043226 GO:0043227 GO:0043229 GO:0043231 GO:0044422 GO:0044424 GO:0044425 GO:0044431 GO:0044432 GO:0044444 GO:0044446 GO:…		FBgn0030341
003525	1.83088	2.5346	3.2614	2.77521	0	0.00107714
014328	2.14139	2.34161	1.57293	1.86138	0	0.00107714	SOCS6	GO:0005575 GO:0005622 GO:0005623 GO:0007154 GO:0007165 GO:0008150 GO:0009987 GO:0023052 GO:0035556 GO:0044464 GO:0050789 GO:0050794 GO:0050896 GO:0051716 GO:0065007	map04630
010184	1.40864	0.828491	0.270696	0.740951	0	0.00108265	GTPase-activating protein
013551	8.30436	9.28806	9.48472	9.29878	0	0.00108282	CG32352			FBgn0262508
007815	6.20483	6.36949	6.64821	7.10981	0	0.00108357	Farnesyl pyrophosphate synthase	GO:0003674 GO:0003824 GO:0004161 GO:0004337 GO:0004659 GO:0005488 GO:0005575 GO:0005622 GO:0005623 GO:0005634 GO:0005737 GO:0005739 GO:0006066 GO:0006629 GO:0006644 GO:0006694 GO:0006695 GO:0006720 GO:0006721 GO:0008150 GO:0008152 GO:0008202 GO:0008203 GO:0008299 GO:0008610 GO:0008654 GO:0009058 GO:0009987 GO:0016090 GO:0016091 GO:0016114 GO:0016125 GO:0016126 GO:0016740 GO:0016765 GO:0019637 GO:…	map00900 map05164 map05166
010618	2.31106	2.6244	3.86774	3.32103	0	0.00108456	TRIADDRAFT_56782
015636	1.05001	1.03019	0.424986	0.3911	0	0.00108456	Putative exostosin 3 (Fragment)	GO:0000139 GO:0000271 GO:0000902 GO:0000904 GO:0001501 GO:0001503 GO:0003674 GO:0003824 GO:0005488 GO:0005515 GO:0005575 GO:0005622 GO:0005623 GO:0005737 GO:0005783 GO:0005789 GO:0005794 GO:0005975 GO:0005976 GO:0006022 GO:0006023 GO:0006024 GO:0006029 GO:0006464 GO:0006486 GO:0006790 GO:0006807 GO:0006935 GO:0007275 GO:0007369 GO:0007399 GO:0007409 GO:0007411 GO:0007498 GO:0008150 GO:0008152 GO:…	map00534
000288	4.32763	4.65902	4.91351	5.46983	0	0.00108755	Putative homeodomain transcription factor			FBgn0028579
006752	3.98236	3.21494	4.6185	4.47019	0	0.00108887	Probable methyltransferase BCDIN3D	GO:0003674 GO:0003824 GO:0005575 GO:0006730 GO:0008150 GO:0008152 GO:0008168 GO:0009987 GO:0016740 GO:0016741 GO:0032259 GO:0044237 GO:0044281		FBgn0035537
009245	0.633749	1.01258	1.75951	1.30458	0	0.00108982	Intestinal mucin IIM-15	GO:0001871 GO:0003674 GO:0005488 GO:0005575 GO:0005576 GO:0005975 GO:0005976 GO:0006022 GO:0006030 GO:0006807 GO:0008061 GO:0008150 GO:0008152 GO:0009308 GO:0030246 GO:0030247 GO:0043170 GO:0044238
006283	5.02423	5.2238	5.78386	5.87109	0	0.00109246	Ccdc49			FBgn0031452
015243	5.44825	4.60583	4.58013	4.2818	0	0.00109319	Splicing factor 3a	GO:0003674 GO:0003676 GO:0005488 GO:0005575 GO:0005622 GO:0005623 GO:0005634 GO:0008270 GO:0043167 GO:0043169 GO:0043226 GO:0043227 GO:0043229 GO:0043231 GO:0044424 GO:0044464 GO:0046872 GO:0046914	map03040	FBgn0036314
005371	0.749406	0.819938	1.9809	1.02392	0	0.00111162	Sex-lethal	GO:0000166 GO:0003674 GO:0003676 GO:0003723 GO:0005488 GO:0005515 GO:0005575 GO:0005622 GO:0005623 GO:0005634 GO:0005737 GO:0006139 GO:0006417 GO:0006807 GO:0008150 GO:0008152 GO:0009889 GO:0009891 GO:0009893 GO:0009987 GO:0010468 GO:0010556 GO:0010557 GO:0010604 GO:0010608 GO:0016070 GO:0016071 GO:0017091 GO:0019219 GO:0019222 GO:0019899 GO:0019900 GO:0019901 GO:0031323 GO:0031325 GO:0031326 GO:…		FBgn0264270
002626	3.25327	1.7173	1.11013	1.43638	0	0.00112153
000876	3.03741	3.56606	4.6639	3.85418	0	0.00112229	Solute carrier family 18 (vesicular monoamine), member 2	GO:0001505 GO:0003008 GO:0003674 GO:0005215 GO:0005275 GO:0005488 GO:0005515 GO:0005575 GO:0005622 GO:0005623 GO:0005737 GO:0006810 GO:0006836 GO:0006837 GO:0006855 GO:0007154 GO:0007267 GO:0007268 GO:0008150 GO:0008504 GO:0009987 GO:0010035 GO:0010038 GO:0012505 GO:0012506 GO:0015222 GO:0015238 GO:0015837 GO:0015844 GO:0015893 GO:0016020 GO:0016021 GO:0016023 GO:0019226 GO:0019899 GO:0022804 GO:…	map04721 map04726 map04728 map05012 map05030 map05031 map05034
010470	2.40722	2.34174	1.47291	2.14898	0	0.00112733	Pre-mRNA-splicing factor prp46	GO:0005575 GO:0005622 GO:0005623 GO:0005634 GO:0005681 GO:0005737 GO:0006139 GO:0006396 GO:0006397 GO:0006807 GO:0007049 GO:0008150 GO:0008152 GO:0008380 GO:0009987 GO:0010467 GO:0016070 GO:0016071 GO:0030529 GO:0032991 GO:0034641 GO:0043170 GO:0043226 GO:0043227 GO:0043229 GO:0043231 GO:0044237 GO:0044238 GO:0044260 GO:0044422 GO:0044424 GO:0044428 GO:0044446 GO:0044464 GO:0090304		FBgn0034451
005910	7.27007	7.18821	6.44657	6.72773	0	0.00115129	Carboxypeptidase B	GO:0003674 GO:0003824 GO:0004180 GO:0004181 GO:0005488 GO:0005575 GO:0005576 GO:0006508 GO:0008150 GO:0008152 GO:0008233 GO:0008235 GO:0008237 GO:0008238 GO:0008270 GO:0016787 GO:0019538 GO:0043167 GO:0043169 GO:0043170 GO:0044238 GO:0046872 GO:0046914 GO:0070011		FBgn0029807
004307	3.94619	3.81536	3.34688	3.29754	0	0.0011616	Putative zinc finger protein 107	GO:0000166 GO:0003674 GO:0003676 GO:0003824 GO:0005488 GO:0005524 GO:0005575 GO:0005622 GO:0005623 GO:0006139 GO:0006163 GO:0006195 GO:0006200 GO:0006753 GO:0006807 GO:0008150 GO:0008152 GO:0008270 GO:0009056 GO:0009117 GO:0009141 GO:0009143 GO:0009144 GO:0009146 GO:0009150 GO:0009154 GO:0009166 GO:0009199 GO:0009203 GO:0009205 GO:0009207 GO:0009259 GO:0009261 GO:0009987 GO:0016462 GO:0016787 GO:…
002224	4.99725	5.28086	5.79491	5.95898	0	0.00118939	Hypothetical protein
009324	4.07821	4.1986	4.68927	4.65214	0	0.0012006	F10C21.14	GO:0000166 GO:0003674 GO:0003676 GO:0005488		FBgn0037248
002728	5.61325	6.33067	6.66412	6.38346	0	0.00122325	Misexpression suppressor of ras 4
012277	0.0246011	0.0207448	0.221513	0.432172	0	0.00122393	Tsf3	GO:0000041 GO:0003674 GO:0005488 GO:0005506 GO:0005575 GO:0005576 GO:0006810 GO:0006811 GO:0006812 GO:0006826 GO:0006873 GO:0006875 GO:0006879 GO:0008150 GO:0008199 GO:0009987 GO:0019725 GO:0030001 GO:0030003 GO:0042592 GO:0043167 GO:0043169 GO:0046872 GO:0046914 GO:0048878 GO:0050801 GO:0051179 GO:0051234 GO:0055065 GO:0055072 GO:0055080 GO:0055082 GO:0065007 GO:0065008
000594	9.40886	10.2972	8.55122	9.35323	0	0.00125085	NADH dehydrogenase 1 alpha subcomplex subunit 6	GO:0005575 GO:0005622 GO:0005623 GO:0005737 GO:0005739 GO:0005740 GO:0005743 GO:0006091 GO:0006810 GO:0008150 GO:0008152 GO:0009987 GO:0016020 GO:0019866 GO:0022900 GO:0031090 GO:0031966 GO:0031967 GO:0031975 GO:0043226 GO:0043227 GO:0043229 GO:0043231 GO:0044237 GO:0044422 GO:0044424 GO:0044425 GO:0044429 GO:0044444 GO:0044446 GO:0044464 GO:0051179 GO:0051234 GO:0055114 GO:0070469	map00190 map05010 map05012 map05016	FBgn0033570
001352	6.15426	6.14001	5.64935	5.62056	0	0.0012697	Actin-related protein 2/3 complex subunit 5	GO:0005575 GO:0005622 GO:0005623 GO:0005856 GO:0008064 GO:0008150 GO:0016043 GO:0030832 GO:0030833 GO:0032271 GO:0032535 GO:0032956 GO:0032970 GO:0033043 GO:0043226 GO:0043228 GO:0043229 GO:0043232 GO:0043254 GO:0044087 GO:0044424 GO:0044464 GO:0050789 GO:0050794 GO:0051128 GO:0051493 GO:0065007 GO:0065008 GO:0071840 GO:0090066	map04666 map04810 map05100 map05130 map05131 map05132	FBgn0031437
004810	0.113109	0.152666	0.992657	0.316397	0	0.00127035	Hypothetical protein	GO:0003674 GO:0005488
000227	6.97419	7.57359	8.08052	7.7985	0	0.00127714
011741	4.18415	4.32486	5.18629	4.9896	0	0.00127714	Putative sorting nexin 13	GO:0003674 GO:0005488 GO:0005543 GO:0007154 GO:0008150 GO:0008289 GO:0009987 GO:0035091
000063	4.5645	5.25934	5.55875	5.34872	0	0.00133406	Arginyl-tRNA--protein transferase 1	GO:0003674 GO:0003824 GO:0004057 GO:0005575 GO:0005622 GO:0005623 GO:0005634 GO:0005737 GO:0006464 GO:0006508 GO:0006511 GO:0008150 GO:0008152 GO:0009056 GO:0009057 GO:0009987 GO:0016598 GO:0016740 GO:0016746 GO:0016755 GO:0019538 GO:0019941 GO:0030163 GO:0043170 GO:0043226 GO:0043227 GO:0043229 GO:0043231 GO:0043412 GO:0043632 GO:0044237 GO:0044238 GO:0044248 GO:0044257 GO:0044260 GO:0044265 GO:…		FBgn0025720
008896	6.00843	6.21952	5.11098	5.51412	0	0.00137182
009034	1.88487	1.8085	2.88463	2.19626	0	0.00140588	DPP6 protein	GO:0005575 GO:0005623 GO:0006508 GO:0008150 GO:0008152 GO:0016020 GO:0019538 GO:0043170 GO:0044238 GO:0044464
003283	4.71694	5.56962	5.98993	5.6424	0	0.00140693	Pre-mRNA-splicing factor CWC22, putative	GO:0003674 GO:0003676 GO:0003677 GO:0003723 GO:0005488 GO:0005575 GO:0005622 GO:0005623 GO:0005634 GO:0005681 GO:0005737 GO:0006139 GO:0006396 GO:0006397 GO:0006807 GO:0008150 GO:0008152 GO:0008380 GO:0009987 GO:0010467 GO:0016070 GO:0016071 GO:0030529 GO:0032991 GO:0034641 GO:0043170 GO:0043226 GO:0043227 GO:0043229 GO:0043231 GO:0044237 GO:0044238 GO:0044260 GO:0044422 GO:0044424 GO:0044428 GO:…		FBgn0086707
001526	2.73392	2.30278	1.53685	1.94212	0	0.00141194
009486	3.22466	3.11153	3.97585	3.67982	0	0.00141194	Chromosome 9 open reading frame 23	GO:0003674 GO:0003676 GO:0005488	map03008 map03013	FBgn0033092
009084	2.82836	2.49803	2.18269	2.15187	0	0.00142735	Protein PRRC1
010243	2.36397	2.86902	4.42541	2.97647	0	0.00147568	Putative Dual specificity tyrosine-phosphorylation-regulated kinase	GO:0000166 GO:0003674 GO:0003824 GO:0004672 GO:0004674 GO:0004712 GO:0004713 GO:0005488 GO:0005524 GO:0005575 GO:0005622 GO:0005623 GO:0006464 GO:0006468 GO:0006793 GO:0006796 GO:0008150 GO:0008152 GO:0009987 GO:0016301 GO:0016310 GO:0016740 GO:0016772 GO:0016773 GO:0017076 GO:0019538 GO:0030554 GO:0032553 GO:0032555 GO:0032559 GO:0035639 GO:0043167 GO:0043169 GO:0043170 GO:0043226 GO:0043227 GO:…
016134	0.708347	0.346844	0.819071	1.24173	0	0.00147568	Nischarin	GO:0003674 GO:0005488 GO:0005543 GO:0007154 GO:0008150 GO:0008289 GO:0009987 GO:0035091		FBgn0033996
003715	8.97562	8.16424	8.01338	8.11047	0	0.00148095	Elongation factor 1 delta 2	GO:0003674 GO:0003676 GO:0003723 GO:0003746 GO:0005488 GO:0005575 GO:0005622 GO:0005623 GO:0005737 GO:0005853 GO:0006412 GO:0006414 GO:0008135 GO:0008150 GO:0008152 GO:0009058 GO:0009059 GO:0009987 GO:0010467 GO:0019538 GO:0032991 GO:0034645 GO:0043170 GO:0043234 GO:0044237 GO:0044238 GO:0044249 GO:0044260 GO:0044267 GO:0044424 GO:0044444 GO:0044464		FBgn0028737
007781	9.01669	8.64268	8.11121	8.52039	0	0.00148534	Endoribonuclease-like protein	GO:0003674 GO:0003824 GO:0008150 GO:0008152 GO:0016787 GO:0016788
009301	7.59109	6.47742	6.40909	6.45079	0	0.00148534	Gamma-interferon-inducible lysosomal thiol reductase, putative	GO:0000323 GO:0002376 GO:0002478 GO:0002495 GO:0002504 GO:0003674 GO:0003824 GO:0005575 GO:0005622 GO:0005623 GO:0005737 GO:0005764 GO:0005773 GO:0008150 GO:0008152 GO:0008285 GO:0010468 GO:0010608 GO:0016491 GO:0016667 GO:0019222 GO:0019882 GO:0019884 GO:0019886 GO:0031647 GO:0042127 GO:0043226 GO:0043227 GO:0043229 GO:0043231 GO:0044424 GO:0044444 GO:0044464 GO:0048002 GO:0048145 GO:0048147 GO:…
010539	2.00041	1.74439	2.80907	2.27149	0	0.00149883
008228	4.9039	5.23148	4.53492	4.7992	0	0.00152502	RhoGAP92B	GO:0005575 GO:0005622 GO:0005623 GO:0005737 GO:0007154 GO:0007165 GO:0008150 GO:0009987 GO:0023052 GO:0044424 GO:0044464 GO:0050789 GO:0050794 GO:0050896 GO:0051716 GO:0065007
012429	3.24558	3.1801	4.31112	4.01986	0	0.00153392	Mitochondrial oxaloacetate transport protein	GO:0000227 GO:0003674 GO:0005215 GO:0005310 GO:0005342 GO:0005488 GO:0005575 GO:0005622 GO:0005623 GO:0005737 GO:0005739 GO:0005740 GO:0005743 GO:0006810 GO:0006811 GO:0006820 GO:0006835 GO:0008150 GO:0008271 GO:0008272 GO:0008509 GO:0009987 GO:0015075 GO:0015103 GO:0015116 GO:0015131 GO:0015291 GO:0015698 GO:0015729 GO:0015849 GO:0016020 GO:0016021 GO:0019866 GO:0022804 GO:0022857 GO:0022891 GO:…
010466	0.421554	0.618069	0.120266	0.25406	0	0.00156514	Ribonuclease H2 subunit C			FBgn0050105
008705	6.28522	6.69865	7.11438	6.93732	0	0.0015808	Microtubule-associated protein	GO:0005575 GO:0005622 GO:0005623 GO:0005856 GO:0005874 GO:0007026 GO:0008150 GO:0010639 GO:0015630 GO:0031110 GO:0031111 GO:0031114 GO:0032886 GO:0032991 GO:0033043 GO:0043226 GO:0043228 GO:0043229 GO:0043232 GO:0043234 GO:0043242 GO:0043244 GO:0044422 GO:0044424 GO:0044430 GO:0044446 GO:0044464 GO:0048519 GO:0048523 GO:0050789 GO:0050794 GO:0051128 GO:0051129 GO:0051493 GO:0051494 GO:0065007 GO:…	map04010 map05010	FBgn0051057
000727	7.57002	6.89119	6.49805	6.88601	0	0.00160048	Acyl-CoA-binding domain-containing protein 6 (Fragment)	GO:0000062 GO:0003674 GO:0005488 GO:0005504 GO:0005543 GO:0005575 GO:0005618 GO:0005622 GO:0005623 GO:0005634 GO:0005737 GO:0005783 GO:0005886 GO:0006629 GO:0006950 GO:0008150 GO:0008152 GO:0008289 GO:0009266 GO:0009409 GO:0009505 GO:0009628 GO:0010035 GO:0010038 GO:0010288 GO:0016020 GO:0030312 GO:0031406 GO:0032791 GO:0033293 GO:0042221 GO:0043167 GO:0043169 GO:0043226 GO:0043227 GO:0043229 GO:…
012804	6.45098	6.60079	7.19958	7.73638	0	0.00160048	Myosin II heavy chain (Fragment)	GO:0000166 GO:0003674 GO:0003774 GO:0003779 GO:0003824 GO:0005488 GO:0005515 GO:0005524 GO:0005575 GO:0005622 GO:0005623 GO:0005856 GO:0008092 GO:0008150 GO:0008152 GO:0015629 GO:0016459 GO:0016462 GO:0016787 GO:0016817 GO:0016818 GO:0017076 GO:0017111 GO:0030554 GO:0032553 GO:0032555 GO:0032559 GO:0032991 GO:0035639 GO:0043226 GO:0043228 GO:0043229 GO:0043232 GO:0043234 GO:0044422 GO:0044424 GO:…
012279	1.03237	1.25598	2.0967	1.59545	0	0.00164933	Vinculin	GO:0003674 GO:0005198 GO:0005575 GO:0005622 GO:0005623 GO:0005856 GO:0007155 GO:0008150 GO:0009987 GO:0015629 GO:0022610 GO:0043226 GO:0043228 GO:0043229 GO:0043232 GO:0044424 GO:0044464
008523	4.68285	5.12806	5.47525	5.23736	0	0.00165911	Probable ATP-dependent RNA helicase DHX36	GO:0000166 GO:0003674 GO:0003676 GO:0003824 GO:0004386 GO:0005488 GO:0005524 GO:0006139 GO:0006163 GO:0006195 GO:0006200 GO:0006753 GO:0006807 GO:0008026 GO:0008150 GO:0008152 GO:0009056 GO:0009117 GO:0009141 GO:0009143 GO:0009144 GO:0009146 GO:0009150 GO:0009154 GO:0009166 GO:0009199 GO:0009203 GO:0009205 GO:0009207 GO:0009259 GO:0009261 GO:0009987 GO:0016462 GO:0016787 GO:0016817 GO:0016818 GO:…	map03018
003828	1.94234	2.26102	3.32779	2.48947	0	0.0016826	ATP-binding cassette sub-family G member 1 (Fragment)	GO:0000166 GO:0003674 GO:0003824 GO:0005488 GO:0005524 GO:0005575 GO:0005623 GO:0006139 GO:0006163 GO:0006195 GO:0006200 GO:0006753 GO:0006807 GO:0006810 GO:0008150 GO:0008152 GO:0009056 GO:0009117 GO:0009141 GO:0009143 GO:0009144 GO:0009146 GO:0009150 GO:0009154 GO:0009166 GO:0009199 GO:0009203 GO:0009205 GO:0009207 GO:0009259 GO:0009261 GO:0009987 GO:0016020 GO:0016021 GO:0016462 GO:0016787 GO:…
015048	1.53391	0.580219	0.463946	0.466874	0	0.00169967
005699	1.51189	1.52933	0.43262	1.43951	0	0.00173522	Hypothetical protein
006446	1.18419	1.11888	2.17824	1.92281	0	0.00173522	Dedicator of cytokinesis protein 3
011118	0.629405	0.769629	1.35725	1.33407	0	0.00173522	Cytochrome b5 domain containing 1	GO:0003674 GO:0005488 GO:0005506 GO:0005575 GO:0008150 GO:0020037 GO:0043167 GO:0043169 GO:0046872 GO:0046906 GO:0046914		FBgn0031596
012718	4.63963	4.78395	5.6217	5.10352	0	0.00174265	Cadherin-87A (Fragment)	GO:0003674 GO:0003824 GO:0005488 GO:0005509 GO:0005575 GO:0005623 GO:0005886 GO:0006508 GO:0007155 GO:0007156 GO:0008150 GO:0008152 GO:0008233 GO:0008237 GO:0008270 GO:0009987 GO:0016020 GO:0016021 GO:0016337 GO:0016787 GO:0019538 GO:0022610 GO:0031224 GO:0043167 GO:0043169 GO:0043170 GO:0044238 GO:0044425 GO:0044464 GO:0046872 GO:0046914 GO:0070011 GO:0071944	map00480 map04614 map04640
004355	3.89162	3.92559	2.58524	3.57296	0	0.00177862
003326	6.35374	6.75046	7.29253	6.81957	0	0.00178825	Fra10ac1	GO:0003674 GO:0005575 GO:0005622 GO:0005623 GO:0005634 GO:0008150 GO:0043226 GO:0043227 GO:0043229 GO:0043231 GO:0044424 GO:0044464		FBgn0028932
007786	0.45728	1.20717	0.350046	0.234358	0	0.00180502	Dynein heavy chain 5, axonemal	GO:0000166 GO:0001539 GO:0003674 GO:0003774 GO:0003777 GO:0003824 GO:0005488 GO:0005524 GO:0005575 GO:0005622 GO:0005623 GO:0005737 GO:0005856 GO:0005858 GO:0005874 GO:0005875 GO:0005929 GO:0005930 GO:0006139 GO:0006163 GO:0006195 GO:0006200 GO:0006753 GO:0006807 GO:0006928 GO:0007017 GO:0007018 GO:0008150 GO:0008152 GO:0009056 GO:0009117 GO:0009141 GO:0009143 GO:0009144 GO:0009146 GO:0009150 GO:…
014196	3.61075	2.95257	3.773	3.92319	0	0.00180502	Venom dipeptidylpeptidase IV	GO:0003674 GO:0003824 GO:0004175 GO:0004177 GO:0004252 GO:0005575 GO:0005576 GO:0005622 GO:0005623 GO:0005737 GO:0006508 GO:0008150 GO:0008152 GO:0008233 GO:0008236 GO:0008238 GO:0016020 GO:0016491 GO:0016787 GO:0017171 GO:0019538 GO:0043170 GO:0044238 GO:0044424 GO:0044464 GO:0055114 GO:0070011	map04974
012089	3.55264	3.71743	2.97902	3.05343	0	0.00181019	Actin-like protein 6A	GO:0000166 GO:0003674 GO:0005488 GO:0005524 GO:0005575 GO:0005622 GO:0005623 GO:0005634 GO:0006325 GO:0006996 GO:0007275 GO:0008150 GO:0009987 GO:0016043 GO:0016568 GO:0016585 GO:0017076 GO:0030554 GO:0031974 GO:0031981 GO:0032501 GO:0032502 GO:0032553 GO:0032555 GO:0032559 GO:0032991 GO:0035639 GO:0043226 GO:0043227 GO:0043229 GO:0043231 GO:0043233 GO:0043234 GO:0044422 GO:0044424 GO:0044428 GO:…		FBgn0025716
011353	8.56084	8.94197	9.44068	9.16938	0	0.00183431	Hypothetical protein	GO:0005575 GO:0005622 GO:0005623 GO:0007154 GO:0007165 GO:0008150 GO:0009987 GO:0023052 GO:0035556 GO:0044464 GO:0050789 GO:0050794 GO:0050896 GO:0051716 GO:0065007
015053	3.63566	3.61932	3.0254	3.21222	0	0.00186553	Chaperone protein htpG	GO:0000166 GO:0003674 GO:0005488 GO:0005515 GO:0005524 GO:0005575 GO:0005622 GO:0005623 GO:0005737 GO:0006457 GO:0006950 GO:0008150 GO:0008152 GO:0009987 GO:0017076 GO:0019538 GO:0030554 GO:0032553 GO:0032555 GO:0032559 GO:0035639 GO:0043170 GO:0044237 GO:0044238 GO:0044260 GO:0044267 GO:0044424 GO:0044464 GO:0050896 GO:0051082		FBgn0026761
015985	3.15592	2.88116	2.45182	2.2876	0	0.00189075	Ribosome biogenesis protein WDR12 homolog	GO:0000460 GO:0000463 GO:0000466 GO:0000470 GO:0003674 GO:0005488 GO:0005515 GO:0005575 GO:0005622 GO:0005623 GO:0005634 GO:0005654 GO:0005730 GO:0006139 GO:0006364 GO:0006396 GO:0006807 GO:0007154 GO:0007165 GO:0007166 GO:0007219 GO:0008150 GO:0008152 GO:0008283 GO:0009987 GO:0010467 GO:0016070 GO:0016072 GO:0022613 GO:0023052 GO:0030529 GO:0030684 GO:0030686 GO:0030687 GO:0031974 GO:0031981 GO:…		FBgn0032298
015105	0.100538	0.327374	0.0335811	0	0	0.0019038	Sema5b	GO:0003674 GO:0004872 GO:0005575 GO:0005623 GO:0007275 GO:0008150 GO:0016020 GO:0016021 GO:0031224 GO:0032501 GO:0032502 GO:0044425 GO:0044464
011220	4.79912	5.38915	3.56627	4.6557	0	0.00191414	Hepatitis B virus X-interacting protein homolog	GO:0003674 GO:0005575 GO:0005622 GO:0005623 GO:0005737 GO:0005829 GO:0006915 GO:0006916 GO:0008150 GO:0008219 GO:0009987 GO:0010466 GO:0010941 GO:0012501 GO:0016265 GO:0019222 GO:0042981 GO:0043066 GO:0043067 GO:0043069 GO:0043086 GO:0043154 GO:0043281 GO:0044092 GO:0044424 GO:0044444 GO:0044464 GO:0048519 GO:0048523 GO:0050789 GO:0050790 GO:0050794 GO:0051336 GO:0051346 GO:0052547 GO:0052548 GO:…		FBgn0026090
000246	5.00017	4.99564	4.01657	4.93731	0	0.00193018	Probable dolichyl pyrophosphate Man9GlcNAc2 alpha-1,3-glucosyltransferase	GO:0003674 GO:0003824 GO:0005575 GO:0005622 GO:0005623 GO:0005737 GO:0005783 GO:0005789 GO:0005975 GO:0006464 GO:0006486 GO:0006487 GO:0006488 GO:0006490 GO:0006629 GO:0008150 GO:0008152 GO:0009058 GO:0009059 GO:0009100 GO:0009101 GO:0009311 GO:0009312 GO:0009987 GO:0012505 GO:0016020 GO:0016021 GO:0016051 GO:0016740 GO:0016757 GO:0016758 GO:0019538 GO:0031090 GO:0031224 GO:0034645 GO:0042175 GO:…	map00510	FBgn0032234
016581	1.8292	1.88284	2.45284	2.4409	0	0.00195643	CG32544			FBgn0052544
001107	0.230946	0.269897	1.02224	0.414271	0	0.00195908	Methylated-DNA--[protein]-cysteine S-methyltransferase	GO:0003674 GO:0003824 GO:0003908 GO:0006139 GO:0006259 GO:0006281 GO:0006730 GO:0006807 GO:0006950 GO:0006974 GO:0008150 GO:0008152 GO:0008168 GO:0008172 GO:0009987 GO:0016740 GO:0016741 GO:0032259 GO:0033554 GO:0034641 GO:0043170 GO:0044237 GO:0044238 GO:0044260 GO:0044281 GO:0050896 GO:0051716 GO:0090304		FBgn0024912
004288	0	0	0.028099	0.819169	0	0.00196331	Hypothetical protein
013484	4.12853	4.60674	3.82724	4.03366	0	0.00196399	Neuferricin homolog			FBgn0030099
005944	0	0.0496413	0.115721	0.481545	0	0.00196674	Dana GF11727-PA			FBgn0034460
004299	4.39576	4.91053	5.7337	5.03674	0	0.00200696
012117	3.36384	2.44083	1.81306	1.51364	0	0.00205243	MGC147218 protein	GO:0003674 GO:0003676 GO:0003824 GO:0004518 GO:0004527 GO:0005488 GO:0005575 GO:0005622 GO:0005623 GO:0008150 GO:0008152 GO:0016787 GO:0016788 GO:0044464
008167	4.01916	4.30129	4.85985	5.17007	0	0.00205489	Fizzy-related 2	GO:0005575 GO:0005623 GO:0016020 GO:0044464		FBgn0034936
002565	3.87273	4.45524	5.34703	4.96609	0	0.00212606	CG18408
000795	2.30776	2.20313	1.55807	1.0444	0	0.00212671
000708	2.15299	2.23296	2.85981	2.64808	0	0.00213717	Hypothetical protein	GO:0003674 GO:0003676 GO:0005488 GO:0008270 GO:0043167 GO:0043169 GO:0046872 GO:0046914
014266	0.196308	0.319955	0.994823	0.518297	0	0.00214498	Lachesin (Fragment)
009684	3.71542	3.38707	2.9861	3.0799	0	0.00218609	Transmembrane protein 183B	GO:0005575 GO:0005623 GO:0016020 GO:0016021 GO:0031224 GO:0044425 GO:0044464		FBgn0033813
001589	1.55513	1.44651	2.41036	1.89445	0	0.00223361	Putative uncharacterized protein (Fragment)			FBgn0037336
000186	0.465033	0.369997	1.83202	0.833102	0	0.00227524	NADH dehydrogenase [ubiquinone] 1 alpha subcomplex subunit 7	GO:0003674 GO:0003824 GO:0003954 GO:0005575 GO:0005622 GO:0005623 GO:0005737 GO:0005739 GO:0005740 GO:0005743 GO:0005746 GO:0005747 GO:0006091 GO:0006119 GO:0006793 GO:0006796 GO:0006810 GO:0008137 GO:0008150 GO:0008152 GO:0009987 GO:0015980 GO:0016020 GO:0016310 GO:0016491 GO:0016651 GO:0016655 GO:0019866 GO:0022900 GO:0022904 GO:0030964 GO:0031090 GO:0031966 GO:0031967 GO:0031975 GO:0032991 GO:…
001170	5.91007	5.9635	5.26427	5.60512	0	0.00227598
013833	5.10339	5.83557	6.18518	5.94069	0	0.0023375	Ribosomal RNA small subunit methyltransferase H	GO:0000154 GO:0001510 GO:0003674 GO:0003824 GO:0005575 GO:0005622 GO:0005623 GO:0005737 GO:0006139 GO:0006364 GO:0006396 GO:0006730 GO:0006807 GO:0008150 GO:0008152 GO:0008168 GO:0008170 GO:0008173 GO:0008649 GO:0008757 GO:0009451 GO:0009987 GO:0010467 GO:0016070 GO:0016072 GO:0016434 GO:0016740 GO:0016741 GO:0022613 GO:0031167 GO:0032259 GO:0034470 GO:0034641 GO:0034660 GO:0042254 GO:0043170 GO:…		FBgn0037822
014454	5.43868	4.97682	4.70984	4.62211	0	0.00234591	Mitochondrial 50S ribosomal protein L43, putative	GO:0005575 GO:0005622 GO:0005623 GO:0005737 GO:0005840 GO:0030529 GO:0032991 GO:0043226 GO:0043228 GO:0043229 GO:0043232 GO:0044424 GO:0044444 GO:0044464		FBgn0034893
005328	0.586643	1.53719	0.362081	0.517935	0	0.00238999
007425	2.87273	3.68365	2.40993	2.48835	0	0.00240765	Hypothetical protein
014675	3.40017	3.0432	2.72528	2.72038	0	0.00243323	Hypothetical protein
005544	2.90632	2.79056	2.1362	2.12924	0	0.00243909	Wrapper	GO:0000902 GO:0000904 GO:0005575 GO:0005623 GO:0005886 GO:0007275 GO:0007399 GO:0007409 GO:0008150 GO:0009653 GO:0009987 GO:0016020 GO:0016043 GO:0019897 GO:0019898 GO:0022008 GO:0030030 GO:0030154 GO:0030182 GO:0031175 GO:0032501 GO:0032502 GO:0032989 GO:0032990 GO:0042063 GO:0044425 GO:0044459 GO:0044464 GO:0048468 GO:0048666 GO:0048667 GO:0048699 GO:0048731 GO:0048812 GO:0048856 GO:0048858 GO:…
003019	5.62894	5.17351	4.76298	5.05143	0	0.0024475	3-hydroxyisobutyrate dehydrogenase, putative	GO:0000166 GO:0003674 GO:0003824 GO:0004616 GO:0005488 GO:0005975 GO:0005996 GO:0006006 GO:0006007 GO:0006066 GO:0006082 GO:0006098 GO:0006139 GO:0006520 GO:0006573 GO:0006732 GO:0006733 GO:0006739 GO:0006740 GO:0006753 GO:0006807 GO:0008150 GO:0008152 GO:0008442 GO:0009056 GO:0009081 GO:0009117 GO:0009308 GO:0009987 GO:0016052 GO:0016491 GO:0016614 GO:0016616 GO:0019318 GO:0019320 GO:0019362 GO:…	map00280	FBgn0034390
001607	5.14405	5.69404	6.26267	6.08071	0	0.00255513	Junctophilin (Fragment)
014711	2.42506	2.91669	2.96139	3.34796	0	0.00256022	CpipJ_CPIJ006366	GO:0003674 GO:0003676 GO:0005488 GO:0005575 GO:0005622 GO:0005623 GO:0008270 GO:0043167 GO:0043169 GO:0044464 GO:0046872 GO:0046914
013424	1.35767	1.32853	2.97762	1.98557	0	0.00257302	Eater
015680	3.70598	4.53573	4.83675	4.72693	0	0.00260634	Putative intracellular protein transport protein USO1
010898	3.30465	2.55365	2.05323	2.18187	0	0.00261143	Hypothetical protein	GO:0003674 GO:0005215 GO:0005216 GO:0005261 GO:0005267 GO:0005575 GO:0005623 GO:0006810 GO:0006811 GO:0006812 GO:0006813 GO:0008150 GO:0008324 GO:0009987 GO:0015075 GO:0015077 GO:0015079 GO:0015267 GO:0015672 GO:0016020 GO:0016021 GO:0022803 GO:0022838 GO:0022857 GO:0022890 GO:0022891 GO:0022892 GO:0030001 GO:0031224 GO:0034220 GO:0044425 GO:0044464 GO:0046873 GO:0051179 GO:0051234 GO:0055085 GO:…
001128	2.79726	2.96443	3.60437	3.12798	0	0.00261796	Argonaute Ast2 variant			FBgn0000146
008468	2.26142	1.90482	0.730057	1.7201	0	0.00261796	Protein sprint			FBgn0085443
006918	0.151561	0.449053	0.593799	0.696864	0	0.00263105	Pituitary homeobox 1	GO:0000768 GO:0000975 GO:0000976 GO:0000981 GO:0000982 GO:0001067 GO:0001071 GO:0001501 GO:0001525 GO:0001568 GO:0001569 GO:0001570 GO:0001654 GO:0001667 GO:0001701 GO:0001755 GO:0001763 GO:0001764 GO:0001944 GO:0002009 GO:0002074 GO:0003007 GO:0003151 GO:0003170 GO:0003171 GO:0003205 GO:0003206 GO:0003209 GO:0003228 GO:0003230 GO:0003231 GO:0003253 GO:0003279 GO:0003281 GO:0003350 GO:0003674 GO:…		FBgn0020912
007558	6.21769	6.24107	6.90087	6.44568	0	0.00263105	FIC domain-containing protein (Fragment)	GO:0003674 GO:0005488		FBgn0263278
010509	3.96211	5.05656	5.40091	5.31193	0	0.00264208	Zinc finger CCCH domain-containing protein 14	GO:0006139 GO:0006396 GO:0006397 GO:0006807 GO:0008150 GO:0008152 GO:0009987 GO:0010467 GO:0016070 GO:0016071 GO:0034641 GO:0043170 GO:0044237 GO:0044238 GO:0044260 GO:0090304
006953	1.24199	1.63468	2.18986	2.01654	0	0.0026849
006206	1.91618	2.27638	2.82272	2.66202	0	0.00268767	General transcription factor IIH subunit 2	GO:0003674 GO:0003676 GO:0003723 GO:0005488 GO:0005575 GO:0005622 GO:0005623 GO:0005634 GO:0005654 GO:0005667 GO:0005675 GO:0006139 GO:0006259 GO:0006281 GO:0006289 GO:0006351 GO:0006355 GO:0006366 GO:0006412 GO:0006464 GO:0006468 GO:0006793 GO:0006796 GO:0006807 GO:0006950 GO:0006974 GO:0008135 GO:0008150 GO:0008152 GO:0008270 GO:0009058 GO:0009059 GO:0009889 GO:0009987 GO:0010467 GO:0010468 GO:…	map03022 map03420	FBgn0037202
003288	5.33095	5.33104	4.67082	4.91456	0	0.00269527	Zeta-coat protein, putative	GO:0005575 GO:0005622 GO:0005623 GO:0005737 GO:0006810 GO:0006886 GO:0008104 GO:0008150 GO:0009987 GO:0015031 GO:0016020 GO:0016192 GO:0030117 GO:0032991 GO:0033036 GO:0034613 GO:0043234 GO:0044424 GO:0044425 GO:0044444 GO:0044464 GO:0045184 GO:0046907 GO:0048475 GO:0051179 GO:0051234 GO:0051641 GO:0051649 GO:0070727		FBgn0040512
007957	4.72219	4.27574	3.93764	4.08766	0	0.00270616	Uncharacterized membrane protein NPD008/CGI-148	GO:0005575 GO:0005623 GO:0016020 GO:0016021 GO:0031224 GO:0044425 GO:0044464		FBgn0035944
014069	0.0204987	0.0127614	0.843311	0.0329863	0	0.00271324	15-hydroxyprostaglandin dehydrogenase (NAD(+))	GO:0000003 GO:0000166 GO:0001568 GO:0001944 GO:0003674 GO:0003824 GO:0004022 GO:0004871 GO:0004872 GO:0004888 GO:0004930 GO:0004953 GO:0004954 GO:0004955 GO:0004957 GO:0005488 GO:0005575 GO:0005622 GO:0005623 GO:0005737 GO:0006082 GO:0006629 GO:0006631 GO:0006690 GO:0006692 GO:0006693 GO:0007154 GO:0007165 GO:0007166 GO:0007167 GO:0007178 GO:0007179 GO:0007186 GO:0007275 GO:0007276 GO:0007292 GO:…
016015	6.07878	6.60558	7.00494	6.82202	0	0.00271324	Gpcpd1	GO:0001871 GO:0003674 GO:0003824 GO:0005488 GO:0005575 GO:0005622 GO:0005623 GO:0005737 GO:0005829 GO:0005975 GO:0006066 GO:0006071 GO:0006629 GO:0008081 GO:0008150 GO:0008152 GO:0008889 GO:0009987 GO:0016787 GO:0016788 GO:0019400 GO:0019751 GO:0030246 GO:0030247 GO:0042578 GO:0044237 GO:0044238 GO:0044262 GO:0044281 GO:0044424 GO:0044444 GO:0044464 GO:0047389 GO:2001070		FBgn0036837;FBgn0034588;FBgn0038008;FBgn0036836;FBgn0031566
008462	0	0.0180104	0.333587	0.0545534	0	0.00271494	Beta-2 adrenergic receptor (Fragment)	GO:0000267 GO:0001659 GO:0001894 GO:0001993 GO:0002021 GO:0002024 GO:0002025 GO:0002028 GO:0002029 GO:0002032 GO:0003008 GO:0003013 GO:0003018 GO:0003044 GO:0003073 GO:0003085 GO:0003674 GO:0004871 GO:0004872 GO:0004888 GO:0004930 GO:0004935 GO:0004939 GO:0004941 GO:0005488 GO:0005515 GO:0005575 GO:0005622 GO:0005623 GO:0005624 GO:0005626 GO:0005634 GO:0005886 GO:0005887 GO:0006140 GO:0006355 GO:…	map04080	FBgn0011582
015531	0.91609	0.895177	1.65088	1.17421	0	0.00271494	Glutamate receptor 3 (Fragment)	GO:0003674 GO:0004871 GO:0004872 GO:0004888 GO:0004970 GO:0005215 GO:0005216 GO:0005230 GO:0005231 GO:0005234 GO:0005575 GO:0005623 GO:0006810 GO:0006811 GO:0007154 GO:0007165 GO:0007166 GO:0007215 GO:0008066 GO:0008150 GO:0009987 GO:0015075 GO:0015267 GO:0015276 GO:0016020 GO:0016021 GO:0022803 GO:0022834 GO:0022836 GO:0022838 GO:0022857 GO:0022891 GO:0022892 GO:0023052 GO:0031224 GO:0034220 GO:…
001057	0.472251	1.17067	0.338879	0.418523	0	0.00272863
002465	4.73957	4.97876	5.67365	5.09324	0	0.00273872	Cell division control protein 2 homolog	GO:0000003 GO:0000087 GO:0000166 GO:0000278 GO:0000279 GO:0000280 GO:0000910 GO:0003006 GO:0003674 GO:0003824 GO:0004672 GO:0004674 GO:0004693 GO:0005488 GO:0005524 GO:0005575 GO:0005622 GO:0005623 GO:0005634 GO:0005737 GO:0005829 GO:0005856 GO:0005874 GO:0005881 GO:0005886 GO:0005938 GO:0006139 GO:0006259 GO:0006260 GO:0006261 GO:0006464 GO:0006468 GO:0006793 GO:0006796 GO:0006807 GO:0006950 GO:…
015650	3.71444	3.0171	3.99474	4.20917	0	0.00275958
007573	1.18957	1.43292	2.72345	1.82447	0	0.00279597	CG13151			FBgn0033750
001215	3.3622	2.45417	3.70498	3.7475	0	0.00280492	Putative farnesoic acid o-methyltransferase-like isoform 1 protein	GO:0003674 GO:0003824 GO:0006730 GO:0008150 GO:0008152 GO:0008168 GO:0009987 GO:0016740 GO:0016741 GO:0032259 GO:0044237 GO:0044281
006104	3.24953	3.7691	4.25699	4.19534	0	0.00280644
013506	0.119811	0.315586	0.737761	0.448748	0	0.00281984
007419	3.61093	4.11262	4.32462	4.27139	0	0.00285607	Lysophospholipid acyltransferase 2 isoform b	GO:0003674 GO:0005575 GO:0008150
009593	5.11101	5.33202	5.78127	5.55597	0	0.00290982	Hypothetical protein	GO:0003674 GO:0003676 GO:0003677 GO:0005488
003244	3.5447	4.52573	5.31301	4.57766	0	0.00291899	CG34398
005597	0.123377	0.227919	0.646823	0.408515	0	0.00292333
000091	6.71447	7.15225	7.4465	7.31376	0	0.00293994	Putative PHD finger protein	GO:0000123 GO:0003674 GO:0005488 GO:0005575 GO:0005622 GO:0005623 GO:0005634 GO:0005654 GO:0005737 GO:0006139 GO:0006325 GO:0006351 GO:0006355 GO:0006464 GO:0006473 GO:0006475 GO:0006807 GO:0006915 GO:0006996 GO:0008150 GO:0008152 GO:0008219 GO:0008270 GO:0009058 GO:0009059 GO:0009889 GO:0009987 GO:0010467 GO:0010468 GO:0010556 GO:0012501 GO:0016043 GO:0016070 GO:0016265 GO:0016568 GO:0016569 GO:…
003208	0.386438	0.14132	1.09282	0.45049	0	0.00294119	Extl3	GO:0000139 GO:0000271 GO:0000902 GO:0000904 GO:0001558 GO:0001888 GO:0001932 GO:0003674 GO:0003824 GO:0004872 GO:0005488 GO:0005575 GO:0005622 GO:0005623 GO:0005737 GO:0005783 GO:0005789 GO:0005794 GO:0005975 GO:0005976 GO:0005996 GO:0006022 GO:0006023 GO:0006024 GO:0006029 GO:0006040 GO:0006041 GO:0006044 GO:0006066 GO:0006790 GO:0006807 GO:0006935 GO:0006950 GO:0006984 GO:0006986 GO:0006987 GO:…	map00534	FBgn0027535
008098	5.13228	5.55663	6.038	5.80038	0	0.00294119	Hypothetical protein
007039	4.44919	4.863	5.5134	4.92566	0	0.0029584	28S ribosomal protein S30, mitochondrial	GO:0003674 GO:0003735 GO:0005198 GO:0005575 GO:0005622 GO:0005623 GO:0005737 GO:0005739 GO:0005840 GO:0006412 GO:0008150 GO:0008152 GO:0009058 GO:0009059 GO:0009987 GO:0010467 GO:0019538 GO:0030529 GO:0032991 GO:0034645 GO:0043170 GO:0043226 GO:0043227 GO:0043228 GO:0043229 GO:0043231 GO:0043232 GO:0044237 GO:0044238 GO:0044249 GO:0044260 GO:0044267 GO:0044424 GO:0044444 GO:0044464		FBgn0030692
000185	3.38882	3.91129	4.57256	4.45228	0	0.00296881	LD40833p			FBgn0030054
011950	3.05251	3.58112	3.98975	3.85061	0	0.00296881	Ultraspiracle protein	GO:0001071 GO:0003674 GO:0003676 GO:0003677 GO:0003700 GO:0003707 GO:0004871 GO:0004872 GO:0004879 GO:0005488 GO:0005575 GO:0005622 GO:0005623 GO:0005634 GO:0006139 GO:0006351 GO:0006355 GO:0006807 GO:0007154 GO:0007165 GO:0008150 GO:0008152 GO:0008270 GO:0009058 GO:0009059 GO:0009719 GO:0009725 GO:0009755 GO:0009889 GO:0009987 GO:0010033 GO:0010467 GO:0010468 GO:0010556 GO:0016070 GO:0019219 GO:…
000743	5.13384	5.44445	4.52142	4.90008	0	0.00301666	Rab-related protein	GO:0000166 GO:0003674 GO:0005488 GO:0005525 GO:0006810 GO:0007154 GO:0007165 GO:0007264 GO:0008104 GO:0008150 GO:0009987 GO:0015031 GO:0017076 GO:0019001 GO:0023052 GO:0032553 GO:0032555 GO:0032561 GO:0033036 GO:0035556 GO:0035639 GO:0045184 GO:0050789 GO:0050794 GO:0050896 GO:0051179 GO:0051234 GO:0051716 GO:0065007
007894	0.327927	0.257335	1.08059	0.530493	0	0.00303306	Guanine nucleotide binding protein (G protein) alpha 12	GO:0000166 GO:0000267 GO:0001501 GO:0001508 GO:0001525 GO:0001568 GO:0001569 GO:0001664 GO:0001701 GO:0001763 GO:0001775 GO:0001932 GO:0001944 GO:0002009 GO:0003674 GO:0003824 GO:0003924 GO:0004871 GO:0005096 GO:0005102 GO:0005488 GO:0005515 GO:0005525 GO:0005575 GO:0005622 GO:0005623 GO:0005624 GO:0005626 GO:0005834 GO:0005886 GO:0006139 GO:0006140 GO:0006163 GO:0006184 GO:0006195 GO:0006464 GO:…	map04010 map04270 map04730 map04810
002838	1.95684	2.44228	3.23623	2.73095	0	0.00307939	Receptor protein tyrosine kinase ALK splice variant A
000259	4.86033	4.50949	4.09356	4.33135	0	0.0031611	ABC transporter family C protein ABCC2	GO:0000166 GO:0003674 GO:0003824 GO:0005215 GO:0005216 GO:0005253 GO:0005254 GO:0005488 GO:0005524 GO:0005575 GO:0005623 GO:0006139 GO:0006163 GO:0006195 GO:0006200 GO:0006753 GO:0006807 GO:0006810 GO:0006811 GO:0006820 GO:0006821 GO:0008150 GO:0008152 GO:0008509 GO:0009056 GO:0009117 GO:0009141 GO:0009143 GO:0009144 GO:0009146 GO:0009150 GO:0009154 GO:0009166 GO:0009199 GO:0009203 GO:0009205 GO:…	map02010 map04976
008330	4.87158	5.23035	5.64097	5.70089	0	0.00319044
007681	2.0985	2.41031	3.61874	2.60821	0	0.0031985	Sirt6	GO:0000166 GO:0000228 GO:0000781 GO:0000784 GO:0000785 GO:0000790 GO:0000792 GO:0003674 GO:0003824 GO:0003956 GO:0004407 GO:0005488 GO:0005575 GO:0005622 GO:0005623 GO:0005634 GO:0005654 GO:0005694 GO:0005720 GO:0005724 GO:0006325 GO:0006464 GO:0006471 GO:0006476 GO:0006996 GO:0007275 GO:0007568 GO:0008150 GO:0008152 GO:0008270 GO:0008340 GO:0009987 GO:0010259 GO:0016043 GO:0016568 GO:0016569 GO:…		FBgn0037802
000498	0.920536	0.837498	2.49676	1.34551	0	0.00320622	Elongation of very long chain fatty acids protein, putative	GO:0000038 GO:0003674 GO:0003824 GO:0004312 GO:0005575 GO:0005622 GO:0005623 GO:0005737 GO:0005783 GO:0005789 GO:0006082 GO:0006629 GO:0006631 GO:0006633 GO:0006643 GO:0006665 GO:0008150 GO:0008152 GO:0008610 GO:0009058 GO:0009922 GO:0009987 GO:0012505 GO:0016020 GO:0016021 GO:0016053 GO:0016740 GO:0016746 GO:0016747 GO:0019367 GO:0019368 GO:0019752 GO:0030148 GO:0030176 GO:0030497 GO:0031090 GO:…
004422	0.0561807	0.0207398	0.388186	0.179249	0	0.00326017	Hypothetical protein	GO:0003674 GO:0003824 GO:0008080 GO:0008150 GO:0008152 GO:0016407 GO:0016410 GO:0016740 GO:0016746 GO:0016747
012301	0.891233	0.959495	1.53886	1.47236	0	0.00327044	BmOr-56	GO:0003008 GO:0003674 GO:0004871 GO:0004872 GO:0004888 GO:0004984 GO:0005488 GO:0005549 GO:0005575 GO:0005623 GO:0007154 GO:0007165 GO:0007600 GO:0007606 GO:0007608 GO:0008150 GO:0009593 GO:0009987 GO:0016020 GO:0023052 GO:0032501 GO:0038023 GO:0042221 GO:0044464 GO:0050789 GO:0050794 GO:0050877 GO:0050896 GO:0050906 GO:0050907 GO:0050911 GO:0051606 GO:0051716 GO:0060089 GO:0065007
016056	0.0160056	0.114769	0.396097	0.206008	0	0.00327044
008482	4.50646	4.82775	5.18984	5.19536	0	0.00332991	Protein partner of snf	GO:0003674 GO:0003824 GO:0005488 GO:0006139 GO:0006351 GO:0006807 GO:0008150 GO:0008152 GO:0008270 GO:0009058 GO:0009059 GO:0009987 GO:0010467 GO:0016070 GO:0016787 GO:0016817 GO:0032774 GO:0034641 GO:0034645 GO:0043167 GO:0043169 GO:0043170 GO:0044237 GO:0044238 GO:0044249 GO:0044260 GO:0046872 GO:0046914 GO:0090304		FBgn0082831
013729	0.992246	1.12863	1.87317	1.39251	0	0.00332991	CG34369
009043	0.490906	0.817054	0.270011	0.242064	0	0.00338331
006572	1.27538	1.9659	0.628301	1.24011	0	0.00348738	Ommochrome-binding protein
006153	2.08634	1.64527	0.870031	1.50305	0	0.00350625	Putative BTB/POZ domain-containing protein	GO:0003674 GO:0003676 GO:0003677 GO:0005488
002132	0.35842	0.335558	1.56538	0.558311	0	0.00351946
010661	0.929641	0.982315	2.5366	1.15849	0	0.00355512
001750	3.09028	2.73305	2.08835	2.20061	0	0.00359872	4932417H02Rik protein			FBgn0029840
006784	8.26619	8.80428	9.34272	9.3251	0	0.00359872	CG13458			FBgn0036479
004436	1.47368	1.38527	0.648586	1.21491	0	0.00360823	Putative zinc finger protein 585A	GO:0003674 GO:0003676 GO:0005488 GO:0005575 GO:0005622 GO:0005623 GO:0005634 GO:0008270 GO:0043167 GO:0043169 GO:0043226 GO:0043227 GO:0043229 GO:0043231 GO:0044424 GO:0044464 GO:0046872 GO:0046914
010929	2.27509	3.38445	3.4993	3.51584	0	0.00364871	Putative bone marrow stromal cell-derived ubiquitin-like protein
015478	1.54452	1.52343	0.524662	1.18722	0	0.00369136	Hypothetical protein
005685	3.88123	4.27197	4.92449	4.5783	0	0.0038771	Zinc finger CCHC domain-containing protein 8 homolog
001216	10.7437	10.3525	10.1807	9.91947	0	0.00390669	C3 and PZP-like alpha-2-macroglobulin domain-containing protein 8			FBgn0034583
005081	3.24249	2.60048	3.79147	3.57218	0	0.00391095	Pro-Pol polyprotein (Fragment)	GO:0003674 GO:0003676 GO:0005488 GO:0006139 GO:0006259 GO:0006807 GO:0008150 GO:0008152 GO:0009987 GO:0015074 GO:0034641 GO:0043167 GO:0043169 GO:0043170 GO:0044237 GO:0044238 GO:0044260 GO:0046872 GO:0090304
014424	1.91164	2.90112	3.41027	3.14537	0	0.00399671	RPA43_N	GO:0003674 GO:0003824 GO:0003899 GO:0006139 GO:0006351 GO:0006807 GO:0008150 GO:0008152 GO:0009058 GO:0009059 GO:0009987 GO:0010467 GO:0016070 GO:0016740 GO:0016772 GO:0016779 GO:0032774 GO:0034062 GO:0034641 GO:0034645 GO:0043170 GO:0044237 GO:0044238 GO:0044249 GO:0044260 GO:0090304	map00230 map00240 map03020	FBgn0042092
007478	4.39181	5.12142	5.60859	5.29676	0	0.0040536	Rad54l	GO:0000166 GO:0000724 GO:0000725 GO:0003674 GO:0003676 GO:0003677 GO:0003824 GO:0004386 GO:0005488 GO:0005524 GO:0006139 GO:0006259 GO:0006281 GO:0006302 GO:0006310 GO:0006807 GO:0006950 GO:0006974 GO:0006996 GO:0008150 GO:0008152 GO:0009314 GO:0009628 GO:0009987 GO:0010212 GO:0016043 GO:0016462 GO:0016787 GO:0016817 GO:0016818 GO:0017076 GO:0017111 GO:0030554 GO:0032553 GO:0032555 GO:0032559 GO:…
016516	0.411706	0.613895	1.35436	0.892693	0	0.00407127
016415	2.6323	2.64875	3.09477	3.3395	0	0.00414069	Lipid phosphate phosphohydrolase 1	GO:0003674 GO:0003824 GO:0005575 GO:0005623 GO:0006629 GO:0006793 GO:0006796 GO:0007154 GO:0007165 GO:0008150 GO:0008152 GO:0008195 GO:0009987 GO:0016020 GO:0016021 GO:0016311 GO:0016787 GO:0016788 GO:0016791 GO:0023052 GO:0031224 GO:0042578 GO:0044237 GO:0044238 GO:0044255 GO:0044425 GO:0044464 GO:0050789 GO:0050794 GO:0050896 GO:0051716 GO:0065007	map00561 map00564 map00565 map00600 map04666 map04975	FBgn0016078;FBgn0037167;FBgn0041087;FBgn0037166;FBgn0037165;FBgn0037164;FBgn0037163
001265	3.49937	3.4485	2.38224	3.28843	0	0.00416854	Sulfiredoxin-1	GO:0000166 GO:0003674 GO:0003676 GO:0003677 GO:0003824 GO:0005488 GO:0005524 GO:0005575 GO:0005622 GO:0005623 GO:0005737 GO:0005829 GO:0006950 GO:0006979 GO:0008150 GO:0008152 GO:0016209 GO:0016491 GO:0016667 GO:0017076 GO:0030554 GO:0032542 GO:0032553 GO:0032555 GO:0032559 GO:0035639 GO:0042221 GO:0044424 GO:0044444 GO:0044464 GO:0050896 GO:0055114		FBgn0030876
011668	0.0500006	0.108526	0.403084	0.418959	0	0.00419565	Rap1 GTPase-activating protein 1	GO:0003674 GO:0005096 GO:0005575 GO:0005622 GO:0005623 GO:0006140 GO:0008047 GO:0008150 GO:0009894 GO:0009966 GO:0019219 GO:0019222 GO:0023051 GO:0030234 GO:0030695 GO:0030811 GO:0031323 GO:0031329 GO:0033121 GO:0033124 GO:0043085 GO:0043087 GO:0043547 GO:0044093 GO:0044464 GO:0048583 GO:0050789 GO:0050790 GO:0050794 GO:0051056 GO:0051171 GO:0051336 GO:0051345 GO:0060589 GO:0065007 GO:0065009 GO:…
007335	3.09044	4.12521	4.51882	4.41624	0	0.00422366	GM13274p		map03008
003484	7.80446	8.01555	8.39345	8.20769	0	0.00424395	Eukaryotic translation initiation factor 4 gamma 3	GO:0003674 GO:0003676 GO:0003677 GO:0003723 GO:0003743 GO:0005488 GO:0006139 GO:0006412 GO:0006413 GO:0006807 GO:0008135 GO:0008150 GO:0008152 GO:0009058 GO:0009059 GO:0009987 GO:0010467 GO:0016070 GO:0019538 GO:0034641 GO:0034645 GO:0043170 GO:0044237 GO:0044238 GO:0044249 GO:0044260 GO:0044267 GO:0090304	map03013 map05416	FBgn0023213;FBgn0260634
016263	3.83633	4.3869	4.99792	4.6218	0	0.00424395	Hypothetical protein
003624	1.45451	1.90034	2.82844	2.00183	0	0.00430757
013300	0.322941	0.419454	1.47225	0.645974	0	0.00437813	Smoothelin-b
003338	4.86874	5.44356	6.16603	5.58849	0	0.00438185	CG17168			FBgn0039943
014972	3.02911	2.9006	3.89744	3.21522	0	0.00438185	CG6511
006556	0.912946	0.989089	1.90283	1.8047	0	0.00441473
012672	0.348565	0.229829	0.910359	0.485757	0	0.00441473	Oseg4
007097	3.45486	3.79498	3.89774	4.42067	0	0.00444405	Aminoacylase-1	GO:0003674 GO:0003824 GO:0004046 GO:0005488 GO:0005575 GO:0005622 GO:0005623 GO:0005737 GO:0006082 GO:0006508 GO:0006520 GO:0006807 GO:0008150 GO:0008152 GO:0008233 GO:0008237 GO:0009308 GO:0009987 GO:0016787 GO:0016810 GO:0016811 GO:0019538 GO:0019752 GO:0034641 GO:0042180 GO:0043167 GO:0043169 GO:0043170 GO:0043436 GO:0044106 GO:0044237 GO:0044238 GO:0044281 GO:0044424 GO:0044444 GO:0044464 GO:…	map00330
007448	6.8304	7.26573	7.68241	7.42627	0	0.00446105	CG14073			FBgn0036814
005840	2.04394	1.75202	0.94061	1.58093	0	0.00450927	Hypothetical protein
006201	6.14539	5.91347	5.36438	5.73337	0	0.00450927	Hypothetical protein
010701	4.96498	5.18971	3.17944	4.27995	0	0.00460187	Singapore isolate B (sub-type 7) whole genome shotgun sequence assembly,	GO:0003674 GO:0003824 GO:0008150 GO:0008152 GO:0016740 GO:0016772 GO:0016773
005012	7.35026	7.23953	6.88848	6.78855	0	0.00470765	Argonaute-2	GO:0000339 GO:0000340 GO:0000932 GO:0003674 GO:0003676 GO:0003723 GO:0003824 GO:0004518 GO:0004519 GO:0004521 GO:0004540 GO:0005488 GO:0005575 GO:0005622 GO:0005623 GO:0005737 GO:0005845 GO:0006139 GO:0006379 GO:0006396 GO:0006397 GO:0006417 GO:0006446 GO:0006807 GO:0008150 GO:0008152 GO:0009889 GO:0009890 GO:0009892 GO:0009987 GO:0010033 GO:0010467 GO:0010468 GO:0010556 GO:0010558 GO:0010605 GO:…
011833	0.0942294	0.116324	0	0	0	0.00472979
015672	4.41007	4.7836	5.51525	5.21126	0	0.00473331	Basic FGF-repressed Zic binding protein isoform a (Predicted)	GO:0005575 GO:0005622 GO:0005623 GO:0005737 GO:0005739 GO:0016023 GO:0031410 GO:0031982 GO:0031988 GO:0043226 GO:0043227 GO:0043229 GO:0043231 GO:0044424 GO:0044444 GO:0044464		FBgn0035722
012169	4.98504	4.58704	4.34376	4.31551	0	0.00484712	ZZ-type zinc finger-containing protein 3	GO:0003674 GO:0003676 GO:0003677 GO:0005488 GO:0005575 GO:0005622 GO:0005623 GO:0005634 GO:0006355 GO:0008150 GO:0008270 GO:0009889 GO:0010468 GO:0010556 GO:0019219 GO:0019222 GO:0031323 GO:0031326 GO:0043167 GO:0043169 GO:0043226 GO:0043227 GO:0043229 GO:0043231 GO:0044424 GO:0044464 GO:0046872 GO:0046914 GO:0050789 GO:0050794 GO:0051171 GO:0051252 GO:0060255 GO:0065007 GO:0080090 GO:2000112		FBgn0031876
016446	3.52047	4.25056	4.72057	4.65385	0	0.00485939
007952	7.80626	8.74745	9.11374	8.93702	0	0.00491513	Msx2-interacting protein (Fragment)	GO:0000166 GO:0003674 GO:0003676 GO:0005488
016117	0.600701	1.04267	1.10259	1.61757	0	0.00491513
000966	9.15082	9.58103	10.0057	9.78558	0	0.00491926	CG14168			FBgn0036044
007475	3.8951	4.49995	4.84493	4.55408	0	0.00492272	Protein ariadne-2	GO:0000209 GO:0002376 GO:0002520 GO:0003674 GO:0003676 GO:0003824 GO:0004842 GO:0005488 GO:0005515 GO:0005575 GO:0005622 GO:0005623 GO:0005634 GO:0005737 GO:0006464 GO:0006508 GO:0006511 GO:0007275 GO:0008150 GO:0008152 GO:0008270 GO:0008283 GO:0009056 GO:0009057 GO:0009987 GO:0016049 GO:0016567 GO:0016874 GO:0016879 GO:0016881 GO:0019538 GO:0019787 GO:0019941 GO:0030097 GO:0030154 GO:0030163 GO:…		FBgn0025186
014347	4.48007	4.34645	3.0526	4.3431	0	0.00496556	Aspartate--tRNA ligase 1	GO:0000166 GO:0003674 GO:0003676 GO:0003824 GO:0004812 GO:0004815 GO:0005488 GO:0005524 GO:0005575 GO:0005622 GO:0005623 GO:0005737 GO:0006082 GO:0006139 GO:0006399 GO:0006412 GO:0006418 GO:0006422 GO:0006520 GO:0006807 GO:0008150 GO:0008152 GO:0009058 GO:0009059 GO:0009308 GO:0009987 GO:0010467 GO:0016070 GO:0016874 GO:0016875 GO:0016876 GO:0017076 GO:0019538 GO:0019752 GO:0030554 GO:0032553 GO:…	map00970	FBgn0051739
014494	2.1511	2.57794	3.78598	3.26891	0	0.0050187	Bmdsx protein	GO:0000003 GO:0003006 GO:0003674 GO:0003676 GO:0003677 GO:0005488 GO:0005575 GO:0005622 GO:0005623 GO:0005634 GO:0006355 GO:0007548 GO:0008150 GO:0009889 GO:0010468 GO:0010556 GO:0019219 GO:0019222 GO:0022414 GO:0031323 GO:0031326 GO:0032502 GO:0043226 GO:0043227 GO:0043229 GO:0043231 GO:0043565 GO:0044424 GO:0044464 GO:0050789 GO:0050794 GO:0051171 GO:0051252 GO:0060255 GO:0065007 GO:0080090 GO:…		FBgn0000504
007557	5.73226	5.46728	5.09147	5.06659	0	0.00506033	Kinesin-like protein Klp59C
008484	8.50696	9.11298	9.14632	9.65103	0	0.00506304	Mitochondrial ribosomal protein L53	GO:0000932 GO:0003674 GO:0003676 GO:0003723 GO:0005488 GO:0005575 GO:0005622 GO:0005623 GO:0005737 GO:0005840 GO:0006139 GO:0006417 GO:0006807 GO:0008150 GO:0008152 GO:0009889 GO:0009890 GO:0009892 GO:0009987 GO:0010467 GO:0010468 GO:0010556 GO:0010558 GO:0010605 GO:0010608 GO:0010629 GO:0016070 GO:0016071 GO:0016441 GO:0016458 GO:0017148 GO:0019222 GO:0030529 GO:0031047 GO:0031323 GO:0031324 GO:…		FBgn0050481
011180	0.164944	0.316084	0.915432	0.344436	0	0.00508464
005424	2.86506	3.10116	3.81964	3.50963	0	0.00510476
003814	1.5757	1.91284	2.16896	2.34161	0	0.00514366	Sidestep protein	GO:0005575 GO:0005623 GO:0016020 GO:0044464
010945	1.91675	2.22977	3.13842	2.41311	0	0.00516668
013258	2.04136	2.66682	2.98513	2.94269	0	0.00516668	RE09079p
004334	0.12112	0.0781309	0.739998	0.168841	0	0.00517458	Mutated yellow protein
010716	5.63232	5.90136	5.17164	5.3406	0	0.0052608	CG16786			FBgn0034974
012988	2.65902	2.20749	1.86735	1.9861	0	0.00530234	Exosome complex exonuclease RRP42	GO:0000178 GO:0003674 GO:0003676 GO:0003723 GO:0003824 GO:0004518 GO:0004527 GO:0005488 GO:0005575 GO:0005622 GO:0005623 GO:0005634 GO:0005730 GO:0005737 GO:0006139 GO:0006364 GO:0006396 GO:0006401 GO:0006807 GO:0008150 GO:0008152 GO:0008408 GO:0009056 GO:0009057 GO:0009987 GO:0010467 GO:0016070 GO:0016072 GO:0016787 GO:0016788 GO:0022613 GO:0031974 GO:0031981 GO:0032991 GO:0034470 GO:0034641 GO:…	map03018	FBgn0034065
006289	0.0139833	0	0.180983	0.126833	0	0.00530318	Hypothetical protein
000972	3.45174	3.35884	4.40812	3.72439	0	0.00533525	Short spindle 3			FBgn0032723
005122	5.43667	4.73072	4.6371	4.61749	0	0.00541867	OGG1	GO:0000702 GO:0001101 GO:0002526 GO:0003674 GO:0003676 GO:0003677 GO:0003684 GO:0003824 GO:0003906 GO:0004518 GO:0005488 GO:0005515 GO:0005575 GO:0005622 GO:0005623 GO:0005634 GO:0005654 GO:0005737 GO:0005739 GO:0006139 GO:0006259 GO:0006281 GO:0006284 GO:0006285 GO:0006289 GO:0006308 GO:0006355 GO:0006807 GO:0006950 GO:0006952 GO:0006954 GO:0006974 GO:0006979 GO:0007584 GO:0008017 GO:0008092 GO:…	map03410	FBgn0027864
000998	3.41087	3.95685	4.03174	4.40858	0	0.00542466	Trimeric intracellular cation channel type B	GO:0003674 GO:0005215 GO:0005216 GO:0005261 GO:0005267 GO:0005575 GO:0005622 GO:0005623 GO:0005634 GO:0005635 GO:0005737 GO:0005783 GO:0005789 GO:0006810 GO:0006811 GO:0006812 GO:0006813 GO:0008150 GO:0008324 GO:0009987 GO:0012505 GO:0015075 GO:0015077 GO:0015079 GO:0015267 GO:0015672 GO:0016020 GO:0016021 GO:0016528 GO:0016529 GO:0022803 GO:0022838 GO:0022857 GO:0022890 GO:0022891 GO:0022892 GO:…		FBgn0030745
001608	4.74569	4.27835	5.18074	5.01907	0	0.00545184	Junctophilin
000033	0.521215	0.682357	1.26977	1.02546	0	0.00545862	Dgri_GLEANR_14857
011860	3.03703	3.26518	1.951	2.76697	0	0.00564576
006988	0.181254	0.352368	0.433528	0.761921	0	0.00564916	Cyclin-dependent kinases regulatory subunit, putative	GO:0000278 GO:0000279 GO:0003674 GO:0003824 GO:0005488 GO:0005515 GO:0005575 GO:0005622 GO:0005623 GO:0005634 GO:0005737 GO:0006139 GO:0006259 GO:0006260 GO:0006261 GO:0006793 GO:0006796 GO:0006807 GO:0007049 GO:0007126 GO:0007127 GO:0008150 GO:0008152 GO:0009058 GO:0009059 GO:0009987 GO:0016301 GO:0016310 GO:0016538 GO:0016740 GO:0016772 GO:0019207 GO:0019220 GO:0019222 GO:0019887 GO:0022402 GO:…	map04111 map05200 map05222
002722	2.97316	3.0353	3.74929	3.48452	0	0.00568425	Delta/notch-like EGF repeat containing b	GO:0003674 GO:0005488 GO:0005509 GO:0043167 GO:0043169 GO:0046872		FBgn0051665
011988	2.51588	3.40016	3.91001	3.9423	0	0.00572574	ATP-dependent RNA helicase	GO:0000166 GO:0003674 GO:0003676 GO:0003824 GO:0004386 GO:0005488 GO:0005524 GO:0006139 GO:0006163 GO:0006195 GO:0006200 GO:0006753 GO:0006807 GO:0008026 GO:0008150 GO:0008152 GO:0009056 GO:0009117 GO:0009141 GO:0009143 GO:0009144 GO:0009146 GO:0009150 GO:0009154 GO:0009166 GO:0009199 GO:0009203 GO:0009205 GO:0009207 GO:0009259 GO:0009261 GO:0009987 GO:0016462 GO:0016787 GO:0016817 GO:0016818 GO:…		FBgn0034496
008276	1.69294	1.717	2.56775	2.11414	0	0.00582077	BRAFLDRAFT_213064
015070	6.02243	6.59078	6.85424	6.78324	0	0.00584454			map05202
004121	1.95102	1.74722	3.00668	1.99183	0	0.00589845	Phospholipase-D-like protein	GO:0003674 GO:0003824 GO:0008150 GO:0008152
005937	3.67993	3.71776	2.73867	3.6211	0	0.00597519	Mitogen-activated protein kinase kinase 1-interacting protein 1	GO:0001101 GO:0003674 GO:0003824 GO:0005488 GO:0005515 GO:0005575 GO:0005622 GO:0005623 GO:0005737 GO:0005768 GO:0005770 GO:0006793 GO:0006796 GO:0008104 GO:0008150 GO:0008152 GO:0009719 GO:0009966 GO:0009967 GO:0009987 GO:0010008 GO:0010033 GO:0010243 GO:0010646 GO:0010647 GO:0014075 GO:0016020 GO:0016301 GO:0016310 GO:0016740 GO:0016772 GO:0023051 GO:0023056 GO:0031090 GO:0031902 GO:0032006 GO:…	map04010	FBgn0032642
005497	4.07746	4.4244	4.60276	4.65312	0	0.00601908
008593	2.31689	1.79918	1.23196	1.73499	0	0.00602631	Broad-complex core-protein, putative			FBgn0022238
014748	4.81613	4.89669	5.47109	4.98874	0	0.00602631	Phosphatidylserine synthase 2	GO:0003674 GO:0003824 GO:0003882 GO:0005575 GO:0005622 GO:0005623 GO:0006629 GO:0006644 GO:0006650 GO:0006658 GO:0006659 GO:0008150 GO:0008152 GO:0008610 GO:0008654 GO:0009058 GO:0009987 GO:0016740 GO:0016772 GO:0016780 GO:0017169 GO:0019637 GO:0044237 GO:0044238 GO:0044249 GO:0044255 GO:0044464 GO:0045017 GO:0046474 GO:0046486	map00564	FBgn0037010
015455	6.02325	5.39898	5.21643	5.37897	0	0.00603006	Eif2b1	GO:0000166 GO:0000267 GO:0003674 GO:0003676 GO:0003723 GO:0003743 GO:0005085 GO:0005488 GO:0005515 GO:0005525 GO:0005575 GO:0005622 GO:0005623 GO:0005624 GO:0005625 GO:0005626 GO:0005737 GO:0005829 GO:0005850 GO:0005851 GO:0005886 GO:0006412 GO:0006413 GO:0006417 GO:0006446 GO:0006950 GO:0007275 GO:0007399 GO:0007417 GO:0008135 GO:0008150 GO:0008152 GO:0009058 GO:0009059 GO:0009266 GO:0009408 GO:…	map03013	FBgn0039726
015653	8.07643	8.44724	8.58826	8.93139	0	0.00610217	RNA pseudouridylate synthase domain-containing protein 2	GO:0001522 GO:0003674 GO:0003676 GO:0003723 GO:0003824 GO:0005488 GO:0006139 GO:0006807 GO:0008150 GO:0008152 GO:0009451 GO:0009982 GO:0009987 GO:0016070 GO:0016853 GO:0016866 GO:0034641 GO:0043170 GO:0043412 GO:0044237 GO:0044238 GO:0044260 GO:0090304
002333	5.05472	5.25817	5.48567	5.51344	0	0.00623933	P21-activated kinase 2	GO:0000166 GO:0003674 GO:0003824 GO:0004672 GO:0004674 GO:0005488 GO:0005524 GO:0006464 GO:0006468 GO:0006793 GO:0006796 GO:0008150 GO:0008152 GO:0009987 GO:0016301 GO:0016310 GO:0016740 GO:0016772 GO:0016773 GO:0017076 GO:0019538 GO:0030554 GO:0032553 GO:0032555 GO:0032559 GO:0035639 GO:0043170 GO:0043412 GO:0044237 GO:0044238 GO:0044260 GO:0044267
016390	5.14574	5.13922	4.10861	5.05991	0	0.00625464	Hypothetical protein	GO:0003674 GO:0005215 GO:0005575 GO:0005623 GO:0006810 GO:0008150 GO:0009987 GO:0016020 GO:0016021 GO:0022857 GO:0031224 GO:0044425 GO:0044464 GO:0051179 GO:0051234 GO:0055085
006404	4.08786	4.13228	3.25303	3.93249	0	0.00628121	ATP:riboflavin 5'-phosphotransferase	GO:0000166 GO:0003674 GO:0003824 GO:0005488 GO:0005524 GO:0005575 GO:0005622 GO:0005623 GO:0005634 GO:0005737 GO:0005739 GO:0005740 GO:0005743 GO:0005829 GO:0006139 GO:0006732 GO:0006753 GO:0006766 GO:0006767 GO:0006771 GO:0006793 GO:0006796 GO:0006807 GO:0008150 GO:0008152 GO:0008531 GO:0009058 GO:0009108 GO:0009110 GO:0009117 GO:0009123 GO:0009124 GO:0009156 GO:0009161 GO:0009165 GO:0009231 GO:…	map00740	FBgn0014930
007269	0.280398	0.230797	0.876686	0.829038	0	0.00629549	Aldose 1-epimerase	GO:0003674 GO:0003824 GO:0004034 GO:0005488 GO:0005975 GO:0005996 GO:0006066 GO:0008150 GO:0008152 GO:0009987 GO:0016853 GO:0016854 GO:0016857 GO:0019318 GO:0030246 GO:0044237 GO:0044238 GO:0044262 GO:0044281	map00010
012246	0.302258	0.455808	1.11672	0.585991	0	0.00640929	Takeout-like protein 1
008548	6.26883	5.68684	5.68023	5.51499	0	0.00643523	RE35250p
012026	8.74558	8.69844	8.10794	8.50411	0	0.00647706	Alpha-carbonic anhydrase	GO:0003674 GO:0003824 GO:0004089 GO:0005488 GO:0006730 GO:0008150 GO:0008152 GO:0008270 GO:0009987 GO:0016829 GO:0016835 GO:0016836 GO:0043167 GO:0043169 GO:0044237 GO:0044281 GO:0046872 GO:0046914	map00190 map04145 map04721 map04966 map05110 map05120 map05323	FBgn0262512
010530	1.86953	2.18414	3.05988	2.31728	0	0.00648351	Putative ADP-ribosylation factor-like protein 13B	GO:0000166 GO:0003674 GO:0005488 GO:0005525 GO:0005575 GO:0005622 GO:0005623 GO:0007154 GO:0007165 GO:0007264 GO:0008150 GO:0009987 GO:0017076 GO:0019001 GO:0023052 GO:0032553 GO:0032555 GO:0032561 GO:0035556 GO:0035639 GO:0044464 GO:0050789 GO:0050794 GO:0050896 GO:0051716 GO:0065007
003311	0.10626	0.208068	0.453539	0.536711	0	0.00656496	Galactosidase, alpha	GO:0000267 GO:0000323 GO:0003674 GO:0003824 GO:0004553 GO:0004557 GO:0005102 GO:0005488 GO:0005515 GO:0005529 GO:0005575 GO:0005576 GO:0005622 GO:0005623 GO:0005625 GO:0005737 GO:0005764 GO:0005773 GO:0005794 GO:0005975 GO:0006629 GO:0006643 GO:0006664 GO:0006665 GO:0006672 GO:0006677 GO:0008150 GO:0008152 GO:0009056 GO:0009311 GO:0009889 GO:0009890 GO:0009892 GO:0009987 GO:0015925 GO:0016042 GO:…	map00052 map00561 map00600 map00603 map04142
009142	10.1623	11.1645	11.7044	11.1835	0	0.006628	Death-associated kinase 2	GO:0000166 GO:0003674 GO:0003824 GO:0004672 GO:0004674 GO:0005488 GO:0005515 GO:0005524 GO:0005575 GO:0005622 GO:0005623 GO:0005737 GO:0006464 GO:0006468 GO:0006793 GO:0006796 GO:0006915 GO:0006917 GO:0007154 GO:0007165 GO:0007243 GO:0008150 GO:0008152 GO:0008219 GO:0009987 GO:0010941 GO:0010942 GO:0012501 GO:0012502 GO:0016265 GO:0016301 GO:0016310 GO:0016740 GO:0016772 GO:0016773 GO:0017076 GO:…
001650	5.92984	5.99376	5.36476	5.72636	0	0.00663907	Probable 39S ribosomal protein L24, mitochondrial	GO:0003674 GO:0003735 GO:0005198 GO:0005575 GO:0005622 GO:0005623 GO:0005737 GO:0005739 GO:0005840 GO:0006412 GO:0008150 GO:0008152 GO:0009058 GO:0009059 GO:0009987 GO:0010467 GO:0019538 GO:0030529 GO:0032991 GO:0034645 GO:0043170 GO:0043226 GO:0043227 GO:0043228 GO:0043229 GO:0043231 GO:0043232 GO:0044237 GO:0044238 GO:0044249 GO:0044260 GO:0044267 GO:0044424 GO:0044444 GO:0044464		FBgn0031651
004639	2.4391	2.18308	1.37831	1.99446	0	0.00663907	Hypothetical protein	GO:0003674 GO:0003676 GO:0005488 GO:0005575 GO:0005622 GO:0005623 GO:0005634 GO:0008270 GO:0043167 GO:0043169 GO:0043226 GO:0043227 GO:0043229 GO:0043231 GO:0044424 GO:0044464 GO:0046872 GO:0046914
004965	1.58302	1.08602	0.588318	0.954769	0	0.00670802	RAB14 protein	GO:0000139 GO:0000166 GO:0000267 GO:0000323 GO:0001505 GO:0001948 GO:0003001 GO:0003008 GO:0003674 GO:0003824 GO:0003924 GO:0005488 GO:0005515 GO:0005525 GO:0005575 GO:0005622 GO:0005623 GO:0005624 GO:0005626 GO:0005737 GO:0005764 GO:0005768 GO:0005769 GO:0005770 GO:0005773 GO:0005783 GO:0005791 GO:0005794 GO:0005795 GO:0005798 GO:0005829 GO:0005886 GO:0006139 GO:0006163 GO:0006184 GO:0006195 GO:…
007282	2.21293	2.24822	3.13882	2.63523	0	0.00674894	Putative ionotropic glutamate receptor-invertebrate	GO:0003674 GO:0004871 GO:0004872 GO:0004888 GO:0004970 GO:0005215 GO:0005216 GO:0005230 GO:0005231 GO:0005234 GO:0005575 GO:0005623 GO:0006810 GO:0006811 GO:0007154 GO:0007165 GO:0007166 GO:0007215 GO:0008066 GO:0008150 GO:0009987 GO:0015075 GO:0015267 GO:0015276 GO:0016020 GO:0022803 GO:0022834 GO:0022836 GO:0022838 GO:0022857 GO:0022891 GO:0022892 GO:0023052 GO:0034220 GO:0035235 GO:0038023 GO:…
015582	7.94157	8.25642	6.56841	7.2787	0	0.00675956	Ankyrin repeat domain-containing protein 17	GO:0005575 GO:0005622 GO:0005623 GO:0007154 GO:0007165 GO:0008150 GO:0009987 GO:0023052 GO:0035556 GO:0044464 GO:0050789 GO:0050794 GO:0050896 GO:0051716 GO:0065007
016509	0.0556096	0.19985	0.698036	0.240473	0	0.00675956
003120	1.12255	1.09376	0.50842	0.612574	0	0.00676823	Orphan nuclear receptor E75C	GO:0001071 GO:0003674 GO:0003676 GO:0003677 GO:0003700 GO:0003707 GO:0004871 GO:0004872 GO:0004879 GO:0004887 GO:0005488 GO:0005575 GO:0005622 GO:0005623 GO:0005634 GO:0006139 GO:0006351 GO:0006355 GO:0006807 GO:0007154 GO:0007165 GO:0008150 GO:0008152 GO:0008270 GO:0009058 GO:0009059 GO:0009719 GO:0009725 GO:0009755 GO:0009889 GO:0009987 GO:0010033 GO:0010467 GO:0010468 GO:0010556 GO:0016070 GO:…
009978	5.18066	4.50148	4.26239	4.4499	0	0.00687431	Mannose-P-dolichol utilization defect 1 protein-like protein	GO:0003674 GO:0005575 GO:0005622 GO:0005623 GO:0005737 GO:0005739 GO:0005783 GO:0005975 GO:0006810 GO:0008150 GO:0008152 GO:0009058 GO:0009311 GO:0009312 GO:0016020 GO:0016021 GO:0016051 GO:0031224 GO:0043226 GO:0043227 GO:0043229 GO:0043231 GO:0044238 GO:0044424 GO:0044425 GO:0044444 GO:0044464 GO:0051179 GO:0051234		FBgn0031662
013294	1.19084	0.669004	2.78688	1.37917	0	0.00697474	Trans-1,2-dihydrobenzene-1,2-diol dehydrogenase	GO:0000166 GO:0003674 GO:0003824 GO:0005488 GO:0008150 GO:0008152 GO:0016491 GO:0016614 GO:0016616 GO:0016627 GO:0016628 GO:0047115 GO:0047837 GO:0055114
002149	1.42907	2.01587	2.45916	2.37306	0	0.00706189
014500	0.432289	0.518765	1.30337	0.665692	0	0.00716333	Tmem57 protein	GO:0005575 GO:0005623 GO:0016020 GO:0016021 GO:0031224 GO:0044425 GO:0044464
002166	3.28317	3.50494	4.39033	3.72414	0	0.00720289	AAEL001372	GO:0003674 GO:0003824 GO:0006508 GO:0008150 GO:0008152 GO:0008233 GO:0008234 GO:0016787 GO:0019538 GO:0043170 GO:0044238 GO:0070011
015337	0.201129	0.374826	0.527768	0.838804	0	0.00731491
000262	1.74985	2.43589	2.9572	2.58543	0	0.0073253	Serine/threonine-protein kinase vrk	GO:0000166 GO:0003674 GO:0003824 GO:0004672 GO:0004674 GO:0005488 GO:0005524 GO:0006464 GO:0006468 GO:0006793 GO:0006796 GO:0008150 GO:0008152 GO:0009987 GO:0016301 GO:0016310 GO:0016740 GO:0016772 GO:0016773 GO:0017076 GO:0019538 GO:0030554 GO:0032553 GO:0032555 GO:0032559 GO:0035639 GO:0043170 GO:0043412 GO:0044237 GO:0044238 GO:0044260 GO:0044267		FBgn0027504
012562	1.88242	2.18506	2.80968	2.57494	0	0.00735518	Ankyrin repeat domain-containing protein 49	GO:0003674 GO:0003824 GO:0005575 GO:0006325 GO:0006355 GO:0006464 GO:0006479 GO:0006730 GO:0006996 GO:0008150 GO:0008152 GO:0008168 GO:0008170 GO:0008213 GO:0008276 GO:0008757 GO:0009889 GO:0009891 GO:0009893 GO:0009987 GO:0010468 GO:0010556 GO:0010557 GO:0010604 GO:0010628 GO:0016043 GO:0016278 GO:0016279 GO:0016568 GO:0016569 GO:0016570 GO:0016571 GO:0016740 GO:0016741 GO:0018022 GO:0018024 GO:…	map00310 map05202
000281	2.88844	3.50061	3.60305	3.81404	0	0.00744378	ST6Gal (Fragment)	GO:0000139 GO:0003674 GO:0003824 GO:0003835 GO:0005575 GO:0005622 GO:0005623 GO:0005737 GO:0005794 GO:0005975 GO:0006464 GO:0006486 GO:0008150 GO:0008152 GO:0008373 GO:0009058 GO:0009059 GO:0009100 GO:0009101 GO:0009987 GO:0012505 GO:0016020 GO:0016021 GO:0016740 GO:0016757 GO:0019538 GO:0030173 GO:0031090 GO:0031224 GO:0031228 GO:0031300 GO:0031301 GO:0034645 GO:0043170 GO:0043226 GO:0043227 GO:…	map00510 map00514
003947	7.71288	7.84873	8.36141	8.02427	0	0.00751533	Protein bric-a-brac 2	GO:0003674 GO:0003676 GO:0005488 GO:0005575 GO:0005622 GO:0005623 GO:0005634 GO:0008270 GO:0043167 GO:0043169 GO:0043226 GO:0043227 GO:0043229 GO:0043231 GO:0044424 GO:0044464 GO:0046872 GO:0046914		FBgn0263115
005695	6.9801	7.34183	7.65702	7.47626	0	0.00751533
002769	1.45554	1.93427	2.6505	2.23487	0	0.00753109	Hypothetical protein
003067	2.57889	3.11731	3.72911	3.26772	0	0.00754218	Putative methyltransferase 10 domain containing	GO:0003674 GO:0003824 GO:0006730 GO:0008150 GO:0008152 GO:0008168 GO:0009987 GO:0016740 GO:0016741 GO:0032259 GO:0044237 GO:0044281		FBgn0033994
011422	5.50537	6.23762	6.74702	6.47517	0	0.00754416
014519	9.51276	10.298	10.6747	10.6315	0	0.00762993	Hypothetical protein
007843	2.38679	3.05046	2.25135	2.04031	0	0.00770617	Mismatch repair ATPase Msh2	GO:0000018 GO:0000166 GO:0003674 GO:0003676 GO:0003677 GO:0003690 GO:0005488 GO:0005524 GO:0005575 GO:0005622 GO:0005623 GO:0005634 GO:0006139 GO:0006259 GO:0006281 GO:0006298 GO:0006807 GO:0006950 GO:0006974 GO:0007049 GO:0008150 GO:0008152 GO:0009892 GO:0009987 GO:0010564 GO:0010605 GO:0017076 GO:0019219 GO:0019222 GO:0030554 GO:0030983 GO:0031323 GO:0031324 GO:0032300 GO:0032301 GO:0032302 GO:…	map03430 map05200 map05210	FBgn0015546
008652	1.95149	1.52591	1.18045	1.01401	0	0.00779136	Putative Rho GTPase activating protein 15	GO:0003674 GO:0005096 GO:0005488 GO:0005543 GO:0005575 GO:0005622 GO:0005623 GO:0006140 GO:0007154 GO:0007165 GO:0008047 GO:0008150 GO:0008289 GO:0009894 GO:0009987 GO:0019219 GO:0019222 GO:0023052 GO:0030234 GO:0030695 GO:0030811 GO:0031323 GO:0031329 GO:0033121 GO:0033124 GO:0043085 GO:0043087 GO:0043547 GO:0044093 GO:0044464 GO:0050789 GO:0050790 GO:0050794 GO:0050896 GO:0051171 GO:0051336 GO:…
005350	1.09039	1.33421	0.487356	1.06579	0	0.007835	Protein O-fucosyltransferase 2	GO:0003674 GO:0003824 GO:0008150 GO:0008152 GO:0016740 GO:0016757	map00514	FBgn0027791
007632	0.321803	0.225249	0.793654	0.63551	0	0.00794266	Ciliary dynein heavy chain, putative	GO:0000166 GO:0001539 GO:0003674 GO:0003774 GO:0003777 GO:0003824 GO:0005488 GO:0005524 GO:0005575 GO:0005622 GO:0005623 GO:0005737 GO:0005856 GO:0005858 GO:0005874 GO:0005875 GO:0005929 GO:0005930 GO:0006139 GO:0006163 GO:0006195 GO:0006200 GO:0006753 GO:0006807 GO:0006928 GO:0007017 GO:0007018 GO:0008150 GO:0008152 GO:0009056 GO:0009117 GO:0009141 GO:0009143 GO:0009144 GO:0009146 GO:0009150 GO:…
002491	1.73104	1.81546	3.02073	1.9517	0	0.0080659	ZNF658 protein	GO:0003674 GO:0003676 GO:0003677 GO:0005488 GO:0005575 GO:0005622 GO:0005623 GO:0005634 GO:0006139 GO:0006351 GO:0006355 GO:0006807 GO:0008150 GO:0008152 GO:0008270 GO:0009058 GO:0009059 GO:0009889 GO:0009987 GO:0010467 GO:0010468 GO:0010556 GO:0016070 GO:0019219 GO:0019222 GO:0031323 GO:0031326 GO:0032774 GO:0034641 GO:0034645 GO:0043167 GO:0043169 GO:0043170 GO:0043226 GO:0043227 GO:0043229 GO:…
014039	9.07322	8.41208	8.34238	8.38457	0	0.00821698	Cellular nucleic acid-binding protein	GO:0003674 GO:0003676 GO:0003677 GO:0003697 GO:0003723 GO:0003727 GO:0005488 GO:0005575 GO:0005622 GO:0005623 GO:0005634 GO:0005737 GO:0005783 GO:0005829 GO:0006139 GO:0006351 GO:0006355 GO:0006357 GO:0006807 GO:0008150 GO:0008152 GO:0008270 GO:0008284 GO:0009058 GO:0009059 GO:0009889 GO:0009891 GO:0009893 GO:0009987 GO:0010467 GO:0010468 GO:0010556 GO:0010557 GO:0010604 GO:0010628 GO:0016070 GO:…
000225	6.31031	6.7121	7.22953	6.76551	0	0.00822617	Phosphorylase kinase subunit beta	GO:0003674 GO:0003824 GO:0004553 GO:0004672 GO:0004674 GO:0004683 GO:0004689 GO:0005488 GO:0005515 GO:0005516 GO:0005575 GO:0005623 GO:0005886 GO:0005975 GO:0005976 GO:0005977 GO:0006073 GO:0006091 GO:0006112 GO:0006464 GO:0006468 GO:0006793 GO:0006796 GO:0008150 GO:0008152 GO:0009987 GO:0015980 GO:0016020 GO:0016301 GO:0016310 GO:0016740 GO:0016772 GO:0016773 GO:0016787 GO:0016798 GO:0019538 GO:…
002959	0.625372	1.03096	1.67372	1.39028	0	0.00822617	Transposase	GO:0003674 GO:0003676 GO:0003677 GO:0005488
011094	2.33307	2.34887	1.68704	1.87609	0	0.00829421	Methylglutaconyl-CoA hydratase, putative	GO:0000288 GO:0000956 GO:0003674 GO:0003676 GO:0003723 GO:0003729 GO:0003730 GO:0003824 GO:0004300 GO:0004490 GO:0005488 GO:0005575 GO:0005622 GO:0005623 GO:0005737 GO:0005739 GO:0006082 GO:0006139 GO:0006401 GO:0006402 GO:0006520 GO:0006807 GO:0008150 GO:0008152 GO:0009056 GO:0009057 GO:0009063 GO:0009081 GO:0009083 GO:0009308 GO:0009310 GO:0009987 GO:0016054 GO:0016070 GO:0016071 GO:0016829 GO:…	map00280	FBgn0033761
008760	1.32258	1.55281	2.06264	2.27828	0	0.00831054
008689	4.51052	4.58006	3.65191	4.49382	0	0.0084693
002765	2.90403	3.53603	3.99968	3.71058	0	0.00850943	Hypothetical protein
008724	5.69596	6.36573	6.61826	6.73776	0	0.00872841
002472	0.431017	0.174358	0.884906	0.576881	0	0.00874849
005279	5.81363	5.64701	5.14713	5.42595	0	0.00875379	Cysteine and histidine-rich domain-containing protein	GO:0000122 GO:0001071 GO:0001568 GO:0001764 GO:0001932 GO:0001944 GO:0003002 GO:0003674 GO:0003676 GO:0003677 GO:0003700 GO:0003707 GO:0004871 GO:0004872 GO:0004879 GO:0005488 GO:0005515 GO:0005575 GO:0005622 GO:0005623 GO:0005634 GO:0006139 GO:0006351 GO:0006355 GO:0006357 GO:0006457 GO:0006469 GO:0006807 GO:0006928 GO:0006950 GO:0007154 GO:0007165 GO:0007275 GO:0007389 GO:0007399 GO:0007417 GO:…		FBgn0029503
008570	0.324086	0.259896	0.978745	0.432537	0	0.00875526	Spindly			FBgn0031549
008411	5.54622	5.757	5.98691	5.97782	0	0.00893591	Mixed-lineage leukemia protein, mll	GO:0001071 GO:0003674 GO:0003676 GO:0003677 GO:0003700 GO:0003824 GO:0005488 GO:0005575 GO:0005622 GO:0005623 GO:0005634 GO:0006139 GO:0006351 GO:0006355 GO:0006730 GO:0006807 GO:0008150 GO:0008152 GO:0008168 GO:0008270 GO:0009058 GO:0009059 GO:0009889 GO:0009987 GO:0010467 GO:0010468 GO:0010556 GO:0016070 GO:0016740 GO:0016741 GO:0019219 GO:0019222 GO:0031323 GO:0031326 GO:0032259 GO:0032774 GO:…	map00310 map05202	FBgn0003862
000598	0.288829	0.172049	0.804559	0.404035	0	0.00899192	Coronin, actin binding protein, 1B	GO:0003674 GO:0003779 GO:0005488 GO:0005515 GO:0005575 GO:0005622 GO:0005623 GO:0005856 GO:0006996 GO:0007010 GO:0008092 GO:0008150 GO:0009987 GO:0015629 GO:0016043 GO:0030029 GO:0030036 GO:0043226 GO:0043228 GO:0043229 GO:0043232 GO:0044424 GO:0044464 GO:0051015 GO:0071840 GO:0071841 GO:0071842
013002	9.1896	9.54571	9.68891	9.82275	0	0.00903726	Protein kinase C, theta (Fragment)	GO:0000166 GO:0001772 GO:0001817 GO:0002682 GO:0002684 GO:0002694 GO:0002696 GO:0003674 GO:0003824 GO:0004672 GO:0004674 GO:0004697 GO:0005488 GO:0005524 GO:0005575 GO:0005622 GO:0005623 GO:0005737 GO:0005886 GO:0006355 GO:0006464 GO:0006468 GO:0006793 GO:0006796 GO:0007154 GO:0007165 GO:0008150 GO:0008152 GO:0008284 GO:0009889 GO:0009891 GO:0009893 GO:0009987 GO:0010468 GO:0010556 GO:0010557 GO:…	map04270 map04530	FBgn0259680
000850	3.58819	3.57783	2.86287	3.39494	0	0.00908036	Retinol-binding protein	GO:0003674 GO:0003824 GO:0008080 GO:0008150 GO:0008152 GO:0016407 GO:0016410 GO:0016740 GO:0016746 GO:0016747
007456	1.81708	2.73767	2.85979	3.11645	0	0.00909869	CG31301			FBgn0051301
010531	5.18675	5.38055	4.631	5.12985	0	0.00912977	Tbce	GO:0000226 GO:0000902 GO:0000904 GO:0003008 GO:0003012 GO:0003674 GO:0005488 GO:0005515 GO:0005575 GO:0005622 GO:0005623 GO:0005634 GO:0005737 GO:0005856 GO:0005886 GO:0006457 GO:0006461 GO:0006996 GO:0007010 GO:0007017 GO:0007021 GO:0007023 GO:0007275 GO:0007399 GO:0007409 GO:0007422 GO:0007610 GO:0007626 GO:0008150 GO:0008152 GO:0008344 GO:0009653 GO:0009791 GO:0009987 GO:0014889 GO:0016020 GO:…		FBgn0033055
011082	0.668525	0.902905	1.91923	1.0195	0	0.00918906	Putative uncharacterized protein
006580	2.0007	2.82435	3.23	2.8448	0	0.00919201	Probable ATP-dependent RNA helicase DHX34	GO:0000166 GO:0003674 GO:0003676 GO:0003723 GO:0003824 GO:0004386 GO:0005488 GO:0005524 GO:0005575 GO:0005622 GO:0005623 GO:0006139 GO:0006163 GO:0006195 GO:0006200 GO:0006753 GO:0006807 GO:0008026 GO:0008150 GO:0008152 GO:0008270 GO:0009056 GO:0009117 GO:0009141 GO:0009143 GO:0009144 GO:0009146 GO:0009150 GO:0009154 GO:0009166 GO:0009199 GO:0009203 GO:0009205 GO:0009207 GO:0009259 GO:0009261 GO:…		FBgn0052533
016156	6.22788	6.71293	6.99008	7.05749	0	0.00919201	Hypothetical protein	GO:0005575 GO:0005622 GO:0005623 GO:0005634 GO:0043226 GO:0043227 GO:0043229 GO:0043231 GO:0044424 GO:0044464
002948	2.80764	2.18109	1.88824	2.07166	0	0.00925633	Neuroguidin	GO:0005575 GO:0005622 GO:0005623 GO:0005634 GO:0005737 GO:0006417 GO:0008150 GO:0009889 GO:0010468 GO:0010556 GO:0010608 GO:0019222 GO:0030175 GO:0030424 GO:0030425 GO:0031323 GO:0031326 GO:0032268 GO:0042995 GO:0043005 GO:0043226 GO:0043227 GO:0043229 GO:0043231 GO:0044424 GO:0044464 GO:0050789 GO:0050794 GO:0051246 GO:0060255 GO:0065007 GO:0080090 GO:2000112		FBgn0031736
006957	4.29441	4.0933	4.34117	5.08895	0	0.00927563	Hypothetical protein
014856	3.21685	3.76888	2.35944	3.16887	0	0.00929371	Ribose-5-phosphate isomerase	GO:0003674 GO:0003824 GO:0004751 GO:0005975 GO:0005996 GO:0006006 GO:0006007 GO:0006066 GO:0006098 GO:0006139 GO:0006732 GO:0006733 GO:0006739 GO:0006740 GO:0006753 GO:0006807 GO:0008150 GO:0008152 GO:0009052 GO:0009056 GO:0009117 GO:0009987 GO:0016052 GO:0016853 GO:0016860 GO:0016861 GO:0019318 GO:0019320 GO:0019321 GO:0019362 GO:0034641 GO:0044237 GO:0044238 GO:0044262 GO:0044275 GO:0044281 GO:…	map00030 map00710	FBgn0050410
000293	1.27866	1.33612	1.94324	1.71738	0	0.00930502	Solute carrier family 4, anion exchanger, member 1	GO:0003674 GO:0005215 GO:0005452 GO:0005575 GO:0005622 GO:0005623 GO:0005737 GO:0005856 GO:0005886 GO:0005887 GO:0005938 GO:0006810 GO:0006811 GO:0006820 GO:0006821 GO:0008150 GO:0008509 GO:0009987 GO:0015075 GO:0015103 GO:0015108 GO:0015291 GO:0015297 GO:0015300 GO:0015301 GO:0015698 GO:0016020 GO:0016021 GO:0016323 GO:0022804 GO:0022857 GO:0022891 GO:0022892 GO:0030863 GO:0031224 GO:0031226 GO:…
012697	7.24524	6.89503	6.71094	6.6058	0	0.00931105	Transmembrane emp24 domain-containing protein 10	GO:0005575 GO:0005622 GO:0005623 GO:0005737 GO:0005783 GO:0005789 GO:0005793 GO:0005794 GO:0006810 GO:0008104 GO:0008150 GO:0009987 GO:0012505 GO:0012506 GO:0015031 GO:0016020 GO:0016021 GO:0016023 GO:0016043 GO:0016044 GO:0016192 GO:0030133 GO:0030658 GO:0030659 GO:0031090 GO:0031224 GO:0031410 GO:0031982 GO:0031988 GO:0033036 GO:0033116 GO:0042175 GO:0043226 GO:0043227 GO:0043229 GO:0043231 GO:…
006228	3.89165	3.26595	2.98937	3.25557	0	0.00943931	3-hydroxybutyryl-CoA dehydrogenase (Precursor)	GO:0000166 GO:0003674 GO:0003824 GO:0003857 GO:0005488 GO:0006082 GO:0006629 GO:0006631 GO:0008150 GO:0008152 GO:0008691 GO:0009987 GO:0016491 GO:0016614 GO:0016616 GO:0019752 GO:0032787 GO:0042180 GO:0043436 GO:0044237 GO:0044238 GO:0044255 GO:0044281 GO:0048037 GO:0050662 GO:0051287 GO:0055114 GO:0070403	map00062 map00071 map00280 map00281 map00310 map00380 map00650 map00930
007242	5.17895	5.12243	4.10206	5.08608	0	0.00947637
005288	3.07168	3.35676	3.85226	4.02184	0	0.00952862	Putative scaffold attachment factor b (Fragment)	GO:0003674 GO:0003676 GO:0005488
012222	4.56171	4.78756	5.38492	5.01259	0	0.00962185	Taxilin beta, isoform			FBgn0039379
015210	0.640082	0.732612	1.22201	1.30641	0	0.00973949	Proteasome (prosome, macropain) 26S subunit, non-ATPase, 10	GO:0000502 GO:0005575 GO:0005622 GO:0005623 GO:0032991 GO:0043234 GO:0044424 GO:0044464		FBgn0027508
014335	4.65788	4.06077	4.05665	3.90016	0	0.00977234	Seryl-tRNA synthetase, cytoplasmic	GO:0000166 GO:0003674 GO:0003824 GO:0004812 GO:0004828 GO:0005488 GO:0005524 GO:0005575 GO:0005622 GO:0005623 GO:0005737 GO:0006082 GO:0006139 GO:0006399 GO:0006412 GO:0006418 GO:0006434 GO:0006520 GO:0006807 GO:0008150 GO:0008152 GO:0009058 GO:0009059 GO:0009308 GO:0009987 GO:0010467 GO:0016070 GO:0016874 GO:0016875 GO:0016876 GO:0017076 GO:0019538 GO:0019752 GO:0030554 GO:0032553 GO:0032555 GO:…
007747	0.252657	0.251246	1.05824	0.316705	0	0.00990143	Glucose dehydrogenase [acceptor]	GO:0000003 GO:0002165 GO:0003674 GO:0003824 GO:0004344 GO:0005488 GO:0005575 GO:0005576 GO:0005975 GO:0005996 GO:0006006 GO:0006066 GO:0007275 GO:0007320 GO:0007591 GO:0007592 GO:0007618 GO:0007620 GO:0008150 GO:0008152 GO:0008364 GO:0008812 GO:0009791 GO:0009987 GO:0016491 GO:0016614 GO:0018988 GO:0019318 GO:0022404 GO:0022414 GO:0032501 GO:0032502 GO:0032504 GO:0035209 GO:0040003 GO:0042303 GO:…
015113	6.06372	5.85434	5.60808	5.61119	0	0.00997989	TBP-associated factor 13 isoform 2	GO:0003674 GO:0003676 GO:0003677 GO:0003723 GO:0003743 GO:0005488 GO:0005515 GO:0005575 GO:0005622 GO:0005623 GO:0005634 GO:0005654 GO:0005667 GO:0005669 GO:0005730 GO:0006139 GO:0006351 GO:0006355 GO:0006366 GO:0006412 GO:0006413 GO:0006807 GO:0008022 GO:0008135 GO:0008150 GO:0008152 GO:0009058 GO:0009059 GO:0009889 GO:0009987 GO:0010467 GO:0010468 GO:0010556 GO:0016070 GO:0016591 GO:0019219 GO:…	map03022 map05168	FBgn0032847
007368	1.69703	1.21832	2.76561	2.39495	0	0.00999311	Venom protein Ci-80a (Fragment)	GO:0003674 GO:0003824 GO:0004175 GO:0004197 GO:0006508 GO:0008150 GO:0008152 GO:0008233 GO:0008234 GO:0016787 GO:0019538 GO:0043170 GO:0044238 GO:0070011
015884	9.78017	10.3608	10.532	10.5135	0	0.00999311	Protein tyrosine phosphatase type IVA, member 2	GO:0003674 GO:0003824 GO:0004721 GO:0004725 GO:0005575 GO:0005622 GO:0005623 GO:0005634 GO:0005737 GO:0005768 GO:0005769 GO:0005783 GO:0005819 GO:0005856 GO:0005886 GO:0006464 GO:0006470 GO:0006793 GO:0006796 GO:0007049 GO:0007275 GO:0008138 GO:0008150 GO:0008152 GO:0009898 GO:0009987 GO:0015630 GO:0016020 GO:0016311 GO:0016787 GO:0016788 GO:0016791 GO:0019538 GO:0030334 GO:0030335 GO:0032501 GO:…		FBgn0024734
014763	0.901737	0.78342	1.55341	1.04882	0	0.00999796
009433	0	0	0.0467393	0.129581	0	0.010002
010876	8.32716	8.86288	9.04813	8.99657	0	0.010087	Transmembrane protein 35	GO:0003674 GO:0005575 GO:0005622 GO:0005623 GO:0005737 GO:0005777 GO:0005778 GO:0008150 GO:0016020 GO:0016021 GO:0016023 GO:0031090 GO:0031224 GO:0031410 GO:0031903 GO:0031982 GO:0031988 GO:0042579 GO:0043226 GO:0043227 GO:0043229 GO:0043231 GO:0044422 GO:0044424 GO:0044425 GO:0044438 GO:0044439 GO:0044444 GO:0044446 GO:0044464		FBgn0025712
014150	3.09401	3.61667	4.37351	4.04302	0	0.010095
009870	0.874509	0.644603	1.50937	1.19886	0	0.0104214	Hypothetical protein
013806	2.29886	1.22271	1.03914	0.957678	0	0.0104445	NEDD4 family-interacting protein 1	GO:0000139 GO:0005575 GO:0005622 GO:0005623 GO:0005737 GO:0005794 GO:0012505 GO:0016020 GO:0016021 GO:0031090 GO:0031224 GO:0043226 GO:0043227 GO:0043229 GO:0043231 GO:0044422 GO:0044424 GO:0044425 GO:0044431 GO:0044444 GO:0044446 GO:0044464
013376	3.55572	3.34663	2.40335	3.32352	0	0.0104575	Short chain dehydrogenase/reductase family 16c member 5 (Fragment)	GO:0000166 GO:0000267 GO:0000299 GO:0001523 GO:0003008 GO:0003674 GO:0003824 GO:0004745 GO:0005488 GO:0005575 GO:0005622 GO:0005623 GO:0005624 GO:0005626 GO:0005737 GO:0005783 GO:0005789 GO:0006081 GO:0006629 GO:0006720 GO:0006721 GO:0006766 GO:0006775 GO:0006776 GO:0007600 GO:0007601 GO:0008150 GO:0008152 GO:0008283 GO:0009314 GO:0009416 GO:0009581 GO:0009582 GO:0009583 GO:0009584 GO:0009605 GO:…	map00830
004916	0.29468	0.492187	1.43612	0.524577	0	0.0104824
016089	3.74458	3.96672	3.29532	3.49338	0	0.0104884	Uros	GO:0003674 GO:0003824 GO:0004852 GO:0005488 GO:0005575 GO:0005622 GO:0005623 GO:0005737 GO:0005739 GO:0005829 GO:0006082 GO:0006725 GO:0006778 GO:0006779 GO:0006780 GO:0006783 GO:0006807 GO:0008150 GO:0008152 GO:0009058 GO:0009719 GO:0009987 GO:0010033 GO:0010035 GO:0010243 GO:0014075 GO:0016053 GO:0016829 GO:0016835 GO:0016836 GO:0018130 GO:0019438 GO:0019752 GO:0033013 GO:0033014 GO:0034641 GO:…	map00860	FBgn0038361;FBgn0030066
007140	0.591437	1.41102	0.462677	0.504797	0	0.0105311	Isoleucine--tRNA ligase	GO:0000166 GO:0003674 GO:0003824 GO:0004812 GO:0004822 GO:0005488 GO:0005524 GO:0005575 GO:0005622 GO:0005623 GO:0005737 GO:0006082 GO:0006139 GO:0006399 GO:0006412 GO:0006418 GO:0006428 GO:0006520 GO:0006807 GO:0008150 GO:0008152 GO:0008270 GO:0009058 GO:0009059 GO:0009308 GO:0009987 GO:0010467 GO:0016070 GO:0016874 GO:0016875 GO:0016876 GO:0017076 GO:0019538 GO:0019752 GO:0030554 GO:0032553 GO:…	map00970	FBgn0036569
011610	1.92658	2.08066	0.91959	1.71672	0	0.0106789	Hypothetical protein
007837	4.95926	4.62274	3.95844	4.38291	0	0.0108685
010114	5.34187	5.52055	4.97707	5.0246	0	0.0109166	MFNG O-fucosylpeptide 3-beta-N-acetylglucosaminyltransferase	GO:0000003 GO:0000139 GO:0000279 GO:0001541 GO:0003002 GO:0003006 GO:0003674 GO:0003824 GO:0005488 GO:0005575 GO:0005576 GO:0005615 GO:0005622 GO:0005623 GO:0005737 GO:0005794 GO:0007049 GO:0007126 GO:0007143 GO:0007154 GO:0007165 GO:0007166 GO:0007219 GO:0007275 GO:0007386 GO:0007389 GO:0007399 GO:0007548 GO:0008150 GO:0008152 GO:0008194 GO:0008375 GO:0008406 GO:0008585 GO:0008593 GO:0009653 GO:…	map00514 map04330	FBgn0011591
016579	6.91133	6.62481	6.30385	6.46865	0	0.0109338	Putative RIKEN cDNA 2900064A13	GO:0003674 GO:0003824 GO:0004180 GO:0005488 GO:0005575 GO:0005623 GO:0008150 GO:0008152 GO:0008233 GO:0008238 GO:0016020 GO:0016021 GO:0016787 GO:0030246 GO:0031224 GO:0044425 GO:0044464 GO:0070011		FBgn0034066
013537	2.82059	2.88167	1.90965	2.69697	0	0.0114401	Decaprenyl-diphosphate synthase subunit 2	GO:0003674 GO:0003824 GO:0005575 GO:0005622 GO:0005623 GO:0005737 GO:0005739 GO:0006461 GO:0006629 GO:0006720 GO:0006732 GO:0006733 GO:0006743 GO:0006744 GO:0008150 GO:0008152 GO:0008299 GO:0008610 GO:0009058 GO:0009108 GO:0009987 GO:0016043 GO:0016740 GO:0022607 GO:0032501 GO:0042180 GO:0042375 GO:0043226 GO:0043227 GO:0043229 GO:0043231 GO:0043933 GO:0044085 GO:0044237 GO:0044238 GO:0044249 GO:…
006011	4.97478	4.42023	4.2426	4.37776	0	0.011552	Microfibril-associated protein 1			FBgn0035294
013225	0.285025	0.163943	0.466873	0.613166	0	0.0116182	Tcf25	GO:0000122 GO:0001071 GO:0003674 GO:0003676 GO:0003677 GO:0003700 GO:0005488 GO:0005515 GO:0005575 GO:0005622 GO:0005623 GO:0005634 GO:0005737 GO:0005739 GO:0006139 GO:0006351 GO:0006355 GO:0006357 GO:0006807 GO:0007275 GO:0007507 GO:0008150 GO:0008152 GO:0009058 GO:0009059 GO:0009889 GO:0009890 GO:0009892 GO:0009987 GO:0010467 GO:0010468 GO:0010556 GO:0010558 GO:0010605 GO:0010629 GO:0016070 GO:…
006520	6.50847	6.8539	6.08685	6.41401	0	0.0116322	Putative lipid-transfer protein Ltp1	GO:0003674 GO:0003824 GO:0008150 GO:0008152 GO:0016740 GO:0016746 GO:0016747	map00120 map03320 map04146	FBgn0015808
015379	1.66469	1.54349	2.62088	1.91728	0	0.0117616	Hypothetical protein
015225	4.0255	4.149	4.85211	4.40384	0	0.0118093	EXOSC2	GO:0000178 GO:0001558 GO:0003674 GO:0003676 GO:0003723 GO:0003824 GO:0004518 GO:0004527 GO:0005488 GO:0005575 GO:0005622 GO:0005623 GO:0005634 GO:0005737 GO:0008150 GO:0008152 GO:0016787 GO:0016788 GO:0030307 GO:0032991 GO:0040008 GO:0043226 GO:0043227 GO:0043229 GO:0043231 GO:0043234 GO:0044424 GO:0044464 GO:0045927 GO:0048518 GO:0048522 GO:0050789 GO:0050794 GO:0051128 GO:0065007	map03018	FBgn0034879
000198	1.61207	1.02752	0.544727	0.736616	0	0.0120436	Sensory neuron membrane protein 2	GO:0003008 GO:0003674 GO:0004872 GO:0005575 GO:0005623 GO:0005886 GO:0007155 GO:0007600 GO:0007606 GO:0007608 GO:0008150 GO:0009987 GO:0016020 GO:0016021 GO:0022610 GO:0031224 GO:0032501 GO:0044425 GO:0044464 GO:0050877 GO:0050896 GO:0071944
014256	5.28471	4.95993	4.63905	4.77681	0	0.0120533	Sec13 protein	GO:0005575 GO:0005622 GO:0005623 GO:0005634 GO:0005635 GO:0005643 GO:0005737 GO:0005783 GO:0005789 GO:0006403 GO:0006810 GO:0008104 GO:0008150 GO:0009987 GO:0012505 GO:0012506 GO:0012507 GO:0015031 GO:0015931 GO:0016020 GO:0016021 GO:0016023 GO:0016043 GO:0016192 GO:0030133 GO:0030134 GO:0030135 GO:0030658 GO:0030659 GO:0030662 GO:0031090 GO:0031224 GO:0031410 GO:0031967 GO:0031975 GO:0031982 GO:…	map03013 map04141	FBgn0024509
012362	0.846646	1.18205	0.551956	0.525438	0	0.0121164	Choline transporter-like protein	GO:0003674 GO:0005215 GO:0005275 GO:0005575 GO:0005623 GO:0006810 GO:0006811 GO:0006812 GO:0008150 GO:0009987 GO:0015220 GO:0015695 GO:0015697 GO:0015837 GO:0015850 GO:0015871 GO:0016020 GO:0016021 GO:0022804 GO:0022857 GO:0022891 GO:0022892 GO:0031224 GO:0044425 GO:0044464 GO:0051179 GO:0051234 GO:0055085 GO:0071702 GO:0071705		FBgn0035523
000882	0	0.0505842	0.442622	0.0530518	0	0.0124595	Hypothetical protein	GO:0003674 GO:0003676 GO:0005488 GO:0005575 GO:0005622 GO:0005623 GO:0008270 GO:0043167 GO:0043169 GO:0044464 GO:0046872 GO:0046914
003830	0.44156	0.347672	1.05122	0.561314	0	0.0125485
012309	0.610816	0.281901	1.10994	0.673616	0	0.0125485	Solute carrier family 7 member 9 transcript variant 2	GO:0003333 GO:0003674 GO:0005215 GO:0005275 GO:0005342 GO:0005488 GO:0005575 GO:0005622 GO:0005623 GO:0005737 GO:0005886 GO:0006810 GO:0006865 GO:0008150 GO:0009987 GO:0015171 GO:0015179 GO:0015804 GO:0015807 GO:0015837 GO:0015849 GO:0016020 GO:0016021 GO:0016323 GO:0022804 GO:0022857 GO:0022891 GO:0022892 GO:0031224 GO:0032501 GO:0044424 GO:0044425 GO:0044459 GO:0044464 GO:0046942 GO:0046943 GO:…
005604	3.34451	3.61228	4.59742	3.70847	0	0.0127057	CG32418			FBgn0052418
003126	3.73277	3.39482	2.96293	3.31719	0	0.0127714	Docking protein 2	GO:0003674 GO:0005102 GO:0005158 GO:0005488 GO:0005515 GO:0008270 GO:0032403 GO:0043167 GO:0043169 GO:0046872 GO:0046914		FBgn0029944
003864	3.20898	3.05721	2.24073	2.87843	0	0.0127714	F-spondin, putative	GO:0003674 GO:0003824 GO:0004064 GO:0008150 GO:0008152 GO:0016787 GO:0016788 GO:0052689
008582	1.02263	0.964449	0.661685	0.324104	0	0.0129628	Cytoplasmic tryptophanyl-tRNA synthetase	GO:0000166 GO:0003674 GO:0003824 GO:0004812 GO:0004830 GO:0005488 GO:0005524 GO:0005575 GO:0005622 GO:0005623 GO:0005737 GO:0006082 GO:0006139 GO:0006399 GO:0006412 GO:0006418 GO:0006436 GO:0006520 GO:0006807 GO:0008150 GO:0008152 GO:0009058 GO:0009059 GO:0009308 GO:0009987 GO:0010467 GO:0016070 GO:0016874 GO:0016875 GO:0016876 GO:0017076 GO:0019538 GO:0019752 GO:0022603 GO:0030554 GO:0032553 GO:…
015796	1.95667	2.09957	0.989799	1.83794	0	0.0130026	RE68655p	GO:0003674 GO:0005488		FBgn0038854
002841	5.27356	5.32718	5.94628	5.45382	0	0.0131838	Surfeit locus protein 1	GO:0003674 GO:0003824 GO:0005575 GO:0005623 GO:0008150 GO:0008152 GO:0009987 GO:0016020 GO:0044464 GO:0055114		FBgn0029117
004005	6.44764	6.89696	7.06582	7.03001	0	0.013211	Putative forkhead protein	GO:0000075 GO:0000077 GO:0000080 GO:0000086 GO:0000122 GO:0000278 GO:0000981 GO:0001071 GO:0003674 GO:0003676 GO:0003677 GO:0003690 GO:0003700 GO:0003705 GO:0005488 GO:0005515 GO:0005575 GO:0005622 GO:0005623 GO:0005634 GO:0005654 GO:0005667 GO:0005737 GO:0005829 GO:0006139 GO:0006351 GO:0006355 GO:0006357 GO:0006366 GO:0006807 GO:0006950 GO:0006974 GO:0007049 GO:0007050 GO:0007093 GO:0007095 GO:…		FBgn0038197
016108	2.00357	1.59759	2.95025	2.01262	0	0.0132725	Glycine-rich RNA binding protein-like	GO:0000166 GO:0003674 GO:0003676 GO:0003677 GO:0003690 GO:0003697 GO:0003723 GO:0005488 GO:0006950 GO:0006970 GO:0008150 GO:0009628 GO:0009651 GO:0043566 GO:0050896
011213	4.51587	4.16572	3.07355	2.98854	0	0.0132768
011510	1.32458	1.33459	2.14434	1.97469	0	0.0132768
015798	0.673161	0.5925	1.53416	0.698128	0	0.0134142	Cryptochrome	GO:0000166 GO:0003674 GO:0003676 GO:0003677 GO:0003684 GO:0003697 GO:0003824 GO:0003913 GO:0004871 GO:0004872 GO:0005488 GO:0005515 GO:0005575 GO:0005622 GO:0005623 GO:0005634 GO:0005737 GO:0005739 GO:0006139 GO:0006259 GO:0006281 GO:0006351 GO:0006355 GO:0006464 GO:0006605 GO:0006606 GO:0006807 GO:0006810 GO:0006886 GO:0006913 GO:0006950 GO:0006974 GO:0007154 GO:0007165 GO:0007623 GO:0008104 GO:…	map04710	FBgn0025680
004796	3.24148	2.51258	2.31456	2.50722	0	0.0134354	Asparagine--tRNA ligase	GO:0000166 GO:0003674 GO:0003676 GO:0003824 GO:0004812 GO:0004816 GO:0005488 GO:0005524 GO:0005575 GO:0005622 GO:0005623 GO:0005737 GO:0006082 GO:0006139 GO:0006399 GO:0006412 GO:0006418 GO:0006421 GO:0006520 GO:0006807 GO:0008150 GO:0008152 GO:0009058 GO:0009059 GO:0009308 GO:0009987 GO:0010467 GO:0016070 GO:0016874 GO:0016875 GO:0016876 GO:0017076 GO:0019538 GO:0019752 GO:0030554 GO:0032553 GO:…	map00970	FBgn0034177
014364	5.29059	5.69318	6.19927	5.79546	0	0.0135504	Sept2	GO:0000087 GO:0000145 GO:0000166 GO:0000267 GO:0000278 GO:0000279 GO:0000280 GO:0000775 GO:0000776 GO:0000777 GO:0000779 GO:0000793 GO:0002036 GO:0003674 GO:0003824 GO:0003924 GO:0005198 GO:0005488 GO:0005515 GO:0005525 GO:0005575 GO:0005622 GO:0005623 GO:0005624 GO:0005626 GO:0005634 GO:0005694 GO:0005730 GO:0005737 GO:0005819 GO:0005856 GO:0005886 GO:0005938 GO:0006139 GO:0006163 GO:0006184 GO:…
003093	6.48626	6.97912	7.30825	7.13359	0	0.0139244	Protein halfway	GO:0002165 GO:0003674 GO:0005575 GO:0005622 GO:0005623 GO:0007154 GO:0007165 GO:0007275 GO:0008150 GO:0009719 GO:0009725 GO:0009791 GO:0009987 GO:0010033 GO:0023052 GO:0032501 GO:0032502 GO:0035073 GO:0035075 GO:0035210 GO:0035556 GO:0042221 GO:0044464 GO:0048545 GO:0050789 GO:0050794 GO:0050896 GO:0051716 GO:0065007		FBgn0001189
003856	0.39649	0.365528	0.882345	0.556655	0	0.0139261	TBC1 domain family member 13	GO:0003674 GO:0005083 GO:0005096 GO:0005097 GO:0005099 GO:0005575 GO:0005622 GO:0005623 GO:0006140 GO:0008047 GO:0008150 GO:0009894 GO:0009966 GO:0019219 GO:0019222 GO:0023051 GO:0030234 GO:0030695 GO:0030811 GO:0031323 GO:0031329 GO:0032313 GO:0032318 GO:0032320 GO:0032483 GO:0032851 GO:0033121 GO:0033124 GO:0043085 GO:0043087 GO:0043547 GO:0044093 GO:0044464 GO:0046578 GO:0048583 GO:0050789 GO:…
007431	2.5964	2.08722	1.38461	1.99379	0	0.0139261	Cuticular protein RR-1 motif 56	GO:0003674 GO:0005198 GO:0042302		FBgn0034517
013073	1.14135	1.65939	2.06293	1.7642	0	0.0141742	EG:165H7.3 protein
003031	2.64518	2.62443	1.51705	2.58406	0	0.0146211	Transforming acidic coiled-coil containing protein 3b		map03013
005662	3.32002	3.2427	2.15434	3.19799	0	0.014624	Lamin-B receptor
012307	6.14791	6.70522	7.07888	6.73654	0	0.0150805	Transmembrane protein 85	GO:0005575 GO:0005623 GO:0016020 GO:0016021 GO:0031224 GO:0044425 GO:0044464
015055	4.14615	3.95728	4.48237	4.33676	0	0.0151369
001870	8.61875	8.26077	7.87849	8.19933	0	0.0151635	CG13220			FBgn0033608
009415	2.51208	2.38547	1.72441	2.21778	0	0.0152166	Membrane-bound transcription factor site-2 protease	GO:0000139 GO:0001932 GO:0003674 GO:0003824 GO:0004175 GO:0004222 GO:0005488 GO:0005575 GO:0005622 GO:0005623 GO:0005737 GO:0005794 GO:0006066 GO:0006508 GO:0006629 GO:0006950 GO:0006984 GO:0006986 GO:0006987 GO:0007154 GO:0007165 GO:0008150 GO:0008152 GO:0008202 GO:0008203 GO:0008233 GO:0008237 GO:0009987 GO:0010033 GO:0012505 GO:0016020 GO:0016021 GO:0016125 GO:0016787 GO:0019220 GO:0019222 GO:…	map04141	FBgn0033656
003861	0.322006	0.289301	1.56076	0.323484	0	0.0153244
011410	4.94449	4.51471	4.08435	4.4774	0	0.015353	30S ribosomal protein S12	GO:0000049 GO:0003674 GO:0003676 GO:0003723 GO:0003735 GO:0005198 GO:0005488 GO:0005575 GO:0005622 GO:0005623 GO:0005737 GO:0005840 GO:0006412 GO:0008150 GO:0008152 GO:0009058 GO:0009059 GO:0009987 GO:0010467 GO:0015935 GO:0019538 GO:0019843 GO:0030529 GO:0032991 GO:0034645 GO:0043170 GO:0043226 GO:0043228 GO:0043229 GO:0043232 GO:0044237 GO:0044238 GO:0044249 GO:0044260 GO:0044267 GO:0044422 GO:…		FBgn0003714
011114	3.63435	3.59714	4.19672	3.69469	0	0.0158904	Hypothetical protein	GO:0003674 GO:0003676 GO:0003677 GO:0005488
013420	1.93191	1.77638	1.1647	1.19975	0	0.0159525	Wingless-type MMTV integration site family, member 5	GO:0000902 GO:0000904 GO:0001568 GO:0001664 GO:0001701 GO:0001759 GO:0001837 GO:0001890 GO:0001892 GO:0001944 GO:0002053 GO:0003002 GO:0003007 GO:0003156 GO:0003205 GO:0003206 GO:0003209 GO:0003228 GO:0003230 GO:0003674 GO:0005102 GO:0005109 GO:0005110 GO:0005125 GO:0005488 GO:0005515 GO:0005575 GO:0005576 GO:0005578 GO:0005615 GO:0005622 GO:0005623 GO:0005737 GO:0005886 GO:0006355 GO:0006357 GO:…
008595	7.05911	7.83182	8.0132	7.97355	0	0.0162174
005289	0.83157	0.910303	1.60754	1.16787	0	0.0163737	TBC1 domain family member 7	GO:0003674 GO:0005083 GO:0005096 GO:0005097 GO:0005099 GO:0005575 GO:0005622 GO:0005623 GO:0005634 GO:0005737 GO:0005794 GO:0005886 GO:0006140 GO:0008047 GO:0008150 GO:0009894 GO:0009966 GO:0016020 GO:0019219 GO:0019222 GO:0023051 GO:0030234 GO:0030695 GO:0030811 GO:0031323 GO:0031329 GO:0032313 GO:0032318 GO:0032320 GO:0032483 GO:0032851 GO:0033121 GO:0033124 GO:0043085 GO:0043087 GO:0043226 GO:…		FBgn0039158
004297	5.9739	6.15422	5.59455	5.60027	0	0.0164905	28S ribosomal protein S18a, mitochondrial	GO:0000313 GO:0000314 GO:0003674 GO:0003735 GO:0005198 GO:0005575 GO:0005622 GO:0005623 GO:0005737 GO:0005739 GO:0005759 GO:0005761 GO:0005763 GO:0005840 GO:0006412 GO:0008150 GO:0008152 GO:0009058 GO:0009059 GO:0009987 GO:0010467 GO:0015935 GO:0019538 GO:0030529 GO:0031974 GO:0032991 GO:0034645 GO:0043170 GO:0043226 GO:0043227 GO:0043228 GO:0043229 GO:0043231 GO:0043232 GO:0043233 GO:0044237 GO:…		FBgn0051450
013512	0.126302	0.0497795	0	0	0	0.0167109	Mipep	GO:0003674 GO:0003824 GO:0004175 GO:0004222 GO:0005488 GO:0005575 GO:0005622 GO:0005623 GO:0005737 GO:0005739 GO:0005759 GO:0006508 GO:0008150 GO:0008152 GO:0008233 GO:0008237 GO:0016787 GO:0019538 GO:0031974 GO:0043167 GO:0043169 GO:0043170 GO:0043226 GO:0043227 GO:0043229 GO:0043231 GO:0043233 GO:0044238 GO:0044422 GO:0044424 GO:0044429 GO:0044444 GO:0044446 GO:0044464 GO:0046872 GO:0070011 GO:…		FBgn0033038
002047	7.18548	7.50101	7.79923	7.7302	0	0.0167244	Tetraspanin-13	GO:0003674 GO:0005575 GO:0005623 GO:0008150 GO:0016020 GO:0016021 GO:0031224 GO:0044425 GO:0044464		FBgn0039465
009515	6.29783	6.50137	6.11874	5.86041	0	0.0167244	Alkaline ceramidase	GO:0000139 GO:0001952 GO:0001953 GO:0003674 GO:0003824 GO:0003874 GO:0005575 GO:0005622 GO:0005623 GO:0005737 GO:0005783 GO:0005789 GO:0005794 GO:0006066 GO:0006109 GO:0006629 GO:0006643 GO:0006665 GO:0006670 GO:0006672 GO:0006725 GO:0006729 GO:0006732 GO:0006807 GO:0007162 GO:0007584 GO:0008150 GO:0008152 GO:0008284 GO:0008610 GO:0009056 GO:0009058 GO:0009108 GO:0009308 GO:0009605 GO:0009889 GO:…	map00600	FBgn0045064
008956	4.57304	5.19424	5.52627	5.4699	0	0.0169159
004640	5.34227	5.87513	6.12411	6.23643	0	0.0170304	LD16427p
001733	0.130938	0.447376	0.0965816	0.0338564	0	0.0170349	DNA topoisomerase family protein	GO:0003674 GO:0003676 GO:0003677 GO:0003824 GO:0003916 GO:0003917 GO:0005488 GO:0005575 GO:0005622 GO:0005623 GO:0005694 GO:0006139 GO:0006259 GO:0006265 GO:0006807 GO:0008150 GO:0008152 GO:0009987 GO:0016853 GO:0034641 GO:0043170 GO:0043226 GO:0043228 GO:0043229 GO:0043232 GO:0044237 GO:0044238 GO:0044260 GO:0044424 GO:0044464 GO:0071103 GO:0090304	map03440 map03460	FBgn0040268
008620	0.83665	0.770944	1.56172	1.01049	0	0.0173138	Prosap		map04724
006911	6.10988	5.71086	5.16194	5.61539	0	0.0176567	Carnitine O-acetyltransferase (Fragment)	GO:0003674 GO:0003824 GO:0005575 GO:0005622 GO:0005623 GO:0005737 GO:0005739 GO:0008150 GO:0008152 GO:0016740 GO:0016746 GO:0043226 GO:0043227 GO:0043229 GO:0043231 GO:0044424 GO:0044444 GO:0044464
006175	6.80154	6.94327	5.408	6.73842	0	0.0177277	CG32091	GO:0000166 GO:0003674 GO:0003824 GO:0005488 GO:0005524 GO:0005575 GO:0005623 GO:0006139 GO:0006163 GO:0006195 GO:0006200 GO:0006753 GO:0006807 GO:0008150 GO:0008152 GO:0009056 GO:0009117 GO:0009141 GO:0009143 GO:0009144 GO:0009146 GO:0009150 GO:0009154 GO:0009166 GO:0009199 GO:0009203 GO:0009205 GO:0009207 GO:0009259 GO:0009261 GO:0009987 GO:0016020 GO:0016021 GO:0016462 GO:0016787 GO:0016817 GO:…
002031	5.66719	5.46275	5.20565	5.2952	0	0.017835	Ribosomal protein S6 kinase beta-1	GO:0000003 GO:0000082 GO:0000166 GO:0000267 GO:0000278 GO:0001101 GO:0002237 GO:0003006 GO:0003008 GO:0003009 GO:0003012 GO:0003674 GO:0003824 GO:0004435 GO:0004620 GO:0004629 GO:0004672 GO:0004674 GO:0004711 GO:0005488 GO:0005515 GO:0005524 GO:0005575 GO:0005622 GO:0005623 GO:0005624 GO:0005625 GO:0005626 GO:0005634 GO:0005737 GO:0005739 GO:0005740 GO:0005741 GO:0005829 GO:0005840 GO:0006417 GO:…	map04012 map04150 map04350 map04666 map04910 map05221	FBgn0015806
005263	5.57943	6.22022	6.53517	6.4651	0	0.0178494	Transcription elongation factor B polypeptide 3	GO:0003674 GO:0003676 GO:0003677 GO:0003723 GO:0003746 GO:0005488 GO:0005575 GO:0005622 GO:0005623 GO:0005634 GO:0006139 GO:0006351 GO:0006355 GO:0006412 GO:0006414 GO:0006807 GO:0008135 GO:0008150 GO:0008152 GO:0009058 GO:0009059 GO:0009889 GO:0009987 GO:0010467 GO:0010468 GO:0010556 GO:0016020 GO:0016021 GO:0016070 GO:0019219 GO:0019222 GO:0019538 GO:0031224 GO:0031323 GO:0031326 GO:0032774 GO:…		FBgn0039066
014112	4.30344	4.5623	5.10592	4.65399	0	0.0178494	Leucine--tRNA ligase 2	GO:0000166 GO:0002161 GO:0003674 GO:0003824 GO:0004812 GO:0004823 GO:0005488 GO:0005524 GO:0005575 GO:0005622 GO:0005623 GO:0005737 GO:0006082 GO:0006139 GO:0006399 GO:0006412 GO:0006417 GO:0006418 GO:0006429 GO:0006448 GO:0006450 GO:0006520 GO:0006807 GO:0008150 GO:0008152 GO:0009058 GO:0009059 GO:0009308 GO:0009889 GO:0009987 GO:0010467 GO:0010468 GO:0010556 GO:0010608 GO:0016070 GO:0016787 GO:…
001992	1.60172	1.25941	0.448159	0.866613	0	0.0179581	C-jun-amino-terminal kinase-interacting protein 3	GO:0003674 GO:0003824 GO:0006793 GO:0006796 GO:0008150 GO:0008152 GO:0009987 GO:0016301 GO:0016310 GO:0016740 GO:0016772 GO:0044237
006570	3.99443	4.26279	4.71827	4.92639	0	0.0181489	Multiple PDZ domain protein		map04745
009399	4.80956	5.3729	5.4792	5.41606	0	0.018205	Gamma-tubulin ring protein 84, isoform E	GO:0000226 GO:0000922 GO:0005575 GO:0005622 GO:0005623 GO:0005737 GO:0005815 GO:0005819 GO:0005856 GO:0006996 GO:0007010 GO:0007017 GO:0008150 GO:0009987 GO:0015630 GO:0016043 GO:0043226 GO:0043228 GO:0043229 GO:0043232 GO:0044422 GO:0044424 GO:0044430 GO:0044444 GO:0044446 GO:0044464 GO:0071840 GO:0071841 GO:0071842
001080	4.09094	4.39926	5.45265	4.45467	0	0.018307	Cellular retinaldehyde binding protein	GO:0003674 GO:0005215 GO:0005575 GO:0005622 GO:0005623 GO:0006810 GO:0008150 GO:0044464 GO:0051179 GO:0051234		FBgn0036289;FBgn0035636
016330	3.6449	4.0056	4.09615	4.7023	0	0.0183146	Methionyl aminopeptidase	GO:0000166 GO:0003674 GO:0003824 GO:0004177 GO:0004672 GO:0004674 GO:0004693 GO:0005488 GO:0005524 GO:0006464 GO:0006468 GO:0006508 GO:0006793 GO:0006796 GO:0007049 GO:0008150 GO:0008152 GO:0008233 GO:0008235 GO:0008237 GO:0008238 GO:0009987 GO:0016301 GO:0016310 GO:0016740 GO:0016772 GO:0016773 GO:0016787 GO:0017076 GO:0019538 GO:0030554 GO:0032553 GO:0032555 GO:0032559 GO:0035639 GO:0043167 GO:…		FBgn0032247
005723	0.519663	1.07604	1.21205	1.54182	0	0.0185202	ATP-dependent DNA helicase Q1	GO:0000166 GO:0003674 GO:0003676 GO:0003677 GO:0003678 GO:0003824 GO:0004003 GO:0004386 GO:0005488 GO:0005524 GO:0005575 GO:0005622 GO:0005623 GO:0005634 GO:0006139 GO:0006163 GO:0006195 GO:0006200 GO:0006259 GO:0006260 GO:0006281 GO:0006310 GO:0006753 GO:0006807 GO:0006950 GO:0006974 GO:0008026 GO:0008094 GO:0008150 GO:0008152 GO:0009056 GO:0009058 GO:0009059 GO:0009117 GO:0009141 GO:0009143 GO:…		FBgn0035952
009782	3.88762	3.63434	3.08152	3.43626	0	0.0185214	U3 small nucleolar RNA-associated protein 18 homolog	GO:0003674 GO:0008150	map03008	FBgn0262560
000753	1.71083	1.08474	2.41277	1.97322	0	0.0186817	Nuclear receptor subfamily 5, group A, member 2	GO:0000975 GO:0001067 GO:0001071 GO:0003674 GO:0003676 GO:0003677 GO:0003700 GO:0003707 GO:0004871 GO:0004872 GO:0004879 GO:0005488 GO:0005575 GO:0005622 GO:0005623 GO:0005634 GO:0005737 GO:0006082 GO:0006139 GO:0006351 GO:0006355 GO:0006357 GO:0006629 GO:0006807 GO:0007154 GO:0007165 GO:0008150 GO:0008152 GO:0008202 GO:0008206 GO:0008270 GO:0008289 GO:0009058 GO:0009059 GO:0009719 GO:0009725 GO:…
011528	0.589261	0.627514	1.47298	0.739637	0	0.0187139	Cyclin B-like protein	GO:0000070 GO:0000079 GO:0000086 GO:0000087 GO:0000090 GO:0000092 GO:0000226 GO:0000278 GO:0000279 GO:0000280 GO:0000281 GO:0000775 GO:0000819 GO:0000910 GO:0001700 GO:0001932 GO:0003674 GO:0005488 GO:0005515 GO:0005575 GO:0005622 GO:0005623 GO:0005634 GO:0005694 GO:0005737 GO:0005819 GO:0005856 GO:0006928 GO:0006950 GO:0006974 GO:0006996 GO:0007010 GO:0007017 GO:0007018 GO:0007049 GO:0007059 GO:…	map04110 map04115 map04914	FBgn0000405
006065	3.4147	3.27937	2.76857	3.11741	0	0.01884	Protein pob	GO:0003674 GO:0005575 GO:0005622 GO:0005623 GO:0005737 GO:0005739 GO:0005783 GO:0008150 GO:0016020 GO:0016021 GO:0031224 GO:0043226 GO:0043227 GO:0043229 GO:0043231 GO:0044424 GO:0044425 GO:0044444 GO:0044464		FBgn0032292
001820	5.19233	5.20874	4.33613	5.18111	0	0.0190258	NADH DEHYDROGENASE 1 ALPHA SUBCOMPLEX, ASSEMBLY FACTOR 4	GO:0003674 GO:0005488 GO:0005515 GO:0005516 GO:0005575 GO:0005622 GO:0005623 GO:0005737 GO:0005739 GO:0005740 GO:0006461 GO:0006996 GO:0007005 GO:0008150 GO:0009987 GO:0010257 GO:0016020 GO:0016043 GO:0022607 GO:0031090 GO:0031966 GO:0031967 GO:0031975 GO:0032981 GO:0033108 GO:0034621 GO:0034622 GO:0043226 GO:0043227 GO:0043229 GO:0043231 GO:0043623 GO:0043933 GO:0044085 GO:0044422 GO:0044424 GO:…		FBgn0037777
007130	3.50191	4.22618	4.54148	4.25541	0	0.0194249	TATA-binding factor 2	GO:0003674 GO:0003676 GO:0003677 GO:0005488 GO:0005575 GO:0005622 GO:0005623 GO:0005634 GO:0005737 GO:0006139 GO:0006351 GO:0006352 GO:0006355 GO:0006366 GO:0006367 GO:0006807 GO:0006810 GO:0008150 GO:0008152 GO:0009058 GO:0009059 GO:0009889 GO:0009987 GO:0010467 GO:0010468 GO:0010556 GO:0016070 GO:0016192 GO:0016197 GO:0019219 GO:0019222 GO:0031323 GO:0031326 GO:0032774 GO:0032991 GO:0034641 GO:…		FBgn0030739
002043	3.21219	3.71594	4.02458	4.01672	0	0.0194725	DNA helicase recq5	GO:0000166 GO:0003674 GO:0003676 GO:0003824 GO:0004386 GO:0005488 GO:0005524 GO:0006139 GO:0006163 GO:0006195 GO:0006200 GO:0006259 GO:0006310 GO:0006753 GO:0006807 GO:0008026 GO:0008150 GO:0008152 GO:0009056 GO:0009117 GO:0009141 GO:0009143 GO:0009144 GO:0009146 GO:0009150 GO:0009154 GO:0009166 GO:0009199 GO:0009203 GO:0009205 GO:0009207 GO:0009259 GO:0009261 GO:0009987 GO:0016462 GO:0016787 GO:…		FBgn0027375
007677	2.53265	2.53481	3.77064	2.58495	0	0.0195371	Cytosolic fructose-1 6-bisphosphatase	GO:0000166 GO:0000267 GO:0001558 GO:0003674 GO:0003824 GO:0005488 GO:0005529 GO:0005575 GO:0005622 GO:0005623 GO:0005625 GO:0005737 GO:0005829 GO:0005975 GO:0005996 GO:0006000 GO:0006002 GO:0006006 GO:0006066 GO:0006094 GO:0006109 GO:0006110 GO:0006111 GO:0006461 GO:0006793 GO:0006796 GO:0008150 GO:0008152 GO:0009058 GO:0009889 GO:0009892 GO:0009894 GO:0009895 GO:0009966 GO:0009968 GO:0009987 GO:…	map00010 map00030 map00051 map00680 map00710 map04910	FBgn0032820
013276	4.2562	4.80944	5.31505	5.04734	0	0.0201685	Protein suppressor of sable	GO:0003674 GO:0003676 GO:0005488 GO:0008270 GO:0043167 GO:0043169 GO:0046872 GO:0046914		FBgn0003575
012356	10.167	9.77695	9.47294	9.74866	0	0.0203783	Ribosomal protein	GO:0003002 GO:0003674 GO:0003676 GO:0003723 GO:0003735 GO:0005198 GO:0005488 GO:0005575 GO:0005622 GO:0005623 GO:0005634 GO:0005730 GO:0005737 GO:0005739 GO:0005829 GO:0005840 GO:0005886 GO:0006412 GO:0007275 GO:0007389 GO:0008150 GO:0008152 GO:0009058 GO:0009059 GO:0009955 GO:0009987 GO:0010467 GO:0015934 GO:0016020 GO:0019538 GO:0022625 GO:0022626 GO:0030529 GO:0031974 GO:0031981 GO:0032501 GO:…	map03010	FBgn0038281;FBgn0036213
002901	6.83237	7.27191	6.65059	6.72485	0	0.0204887	ATP-binding cassette sub-family G member 4 (Fragment)	GO:0000166 GO:0003674 GO:0003824 GO:0005488 GO:0005524 GO:0005575 GO:0005623 GO:0006139 GO:0006163 GO:0006195 GO:0006200 GO:0006753 GO:0006807 GO:0006810 GO:0008150 GO:0008152 GO:0009056 GO:0009117 GO:0009141 GO:0009143 GO:0009144 GO:0009146 GO:0009150 GO:0009154 GO:0009166 GO:0009199 GO:0009203 GO:0009205 GO:0009207 GO:0009259 GO:0009261 GO:0009987 GO:0016020 GO:0016021 GO:0016462 GO:0016787 GO:…
004201	3.83092	4.02014	3.38093	3.79699	0	0.0205091	Talin-2	GO:0001726 GO:0003674 GO:0003779 GO:0005102 GO:0005158 GO:0005198 GO:0005200 GO:0005488 GO:0005515 GO:0005575 GO:0005622 GO:0005623 GO:0005856 GO:0005886 GO:0005911 GO:0005912 GO:0005913 GO:0005916 GO:0005924 GO:0005925 GO:0006996 GO:0007010 GO:0007016 GO:0008092 GO:0008104 GO:0008150 GO:0009987 GO:0014704 GO:0016020 GO:0016043 GO:0016323 GO:0030054 GO:0030055 GO:0031252 GO:0032403 GO:0032507 GO:…	map04510 map05166
003217	0.416943	0.302415	1.34204	0.429543	0	0.0206403
004633	0.474986	0.497185	0.836233	0.879272	0	0.0206985
008314	3.52552	3.43683	4.21667	3.57282	0	0.0216512	TAFII150	GO:0000086 GO:0000123 GO:0000278 GO:0000975 GO:0001067 GO:0003674 GO:0003676 GO:0003677 GO:0003824 GO:0005488 GO:0005515 GO:0005575 GO:0005622 GO:0005623 GO:0005634 GO:0005654 GO:0005667 GO:0005669 GO:0006139 GO:0006351 GO:0006352 GO:0006355 GO:0006357 GO:0006366 GO:0006367 GO:0006807 GO:0007049 GO:0008150 GO:0008152 GO:0008233 GO:0008237 GO:0008270 GO:0009058 GO:0009059 GO:0009889 GO:0009891 GO:…	map03022	FBgn0011836
014658	6.33775	6.55994	6.91187	6.67829	0	0.0217061
004097	2.49936	2.87527	3.44631	3.09342	0	0.0219174	Putative sodium/solute symporter
001652	0.727392	0.59325	1.59853	0.776702	0	0.0228422
001133	2.69213	2.5905	2.91432	3.39013	0	0.0228727	Cadherin-related tumor suppressor	GO:0003674 GO:0005488 GO:0005509 GO:0005575 GO:0005623 GO:0005886 GO:0007155 GO:0007156 GO:0008150 GO:0009987 GO:0016020 GO:0016021 GO:0016337 GO:0022610 GO:0031224 GO:0043167 GO:0043169 GO:0044425 GO:0044464 GO:0046872 GO:0071944		FBgn0001075
004995	1.83202	2.26449	2.69391	2.5338	0	0.023009	Hypothetical protein
003805	1.25476	1.43955	0.625208	0.988232	0	0.0234002	14-3-3epsilon (Fragment)	GO:0001764 GO:0003674 GO:0005488 GO:0005515 GO:0005575 GO:0005622 GO:0005623 GO:0005737 GO:0005739 GO:0005856 GO:0006605 GO:0006810 GO:0006886 GO:0006928 GO:0007275 GO:0007399 GO:0007417 GO:0007420 GO:0008104 GO:0008150 GO:0009892 GO:0009987 GO:0010563 GO:0010605 GO:0015031 GO:0015630 GO:0016023 GO:0016477 GO:0016597 GO:0019220 GO:0019222 GO:0019899 GO:0019904 GO:0021537 GO:0021543 GO:0021761 GO:…	map04110 map04114 map04722 map05169
000311	3.56696	3.16179	2.88254	2.99775	0	0.0236495	Cysteine-rich secretory protein	GO:0003674 GO:0005575 GO:0005576
006748	0.867333	0.735689	1.70808	1.02665	0	0.0239183	Hypothetical protein
003168	0.716507	1.34661	1.74872	1.51605	0	0.0243495	CG33680
004022	3.26529	3.41351	3.88855	3.63002	0	0.0245428	NADH dehydrogenase [ubiquinone] 1 alpha subcomplex subunit 7 (Fragment)	GO:0003674 GO:0003824 GO:0003954 GO:0005575 GO:0005622 GO:0005623 GO:0005737 GO:0005739 GO:0005740 GO:0005743 GO:0005746 GO:0005747 GO:0006091 GO:0006119 GO:0006793 GO:0006796 GO:0006810 GO:0008137 GO:0008150 GO:0008152 GO:0009987 GO:0015980 GO:0016020 GO:0016310 GO:0016491 GO:0016651 GO:0016655 GO:0019866 GO:0022900 GO:0022904 GO:0030964 GO:0031090 GO:0031966 GO:0031967 GO:0031975 GO:0032991 GO:…
002331	5.68699	6.32452	6.4167	6.34551	0	0.0253258	CG3532	GO:0000042 GO:0000301 GO:0006605 GO:0006810 GO:0006886 GO:0006891 GO:0008104 GO:0008150 GO:0009987 GO:0015031 GO:0016192 GO:0033036 GO:0033365 GO:0034067 GO:0034613 GO:0045184 GO:0046907 GO:0048193 GO:0051179 GO:0051234 GO:0051641 GO:0051649 GO:0070727 GO:0072594 GO:0072600		FBgn0037979
006967	9.81728	10.1158	10.5003	10.1331	0	0.0253258
005512	3.04298	3.91446	4.21033	4.10953	0	0.025587
014796	4.80376	4.95109	5.90764	5.10582	0	0.0259752	Procollagen-lysine 5-dioxygenase	GO:0003674 GO:0003824 GO:0005488 GO:0005506 GO:0005575 GO:0005576 GO:0005578 GO:0005581 GO:0005622 GO:0005623 GO:0005737 GO:0005783 GO:0005789 GO:0005791 GO:0008150 GO:0008152 GO:0008475 GO:0009987 GO:0012505 GO:0016020 GO:0016491 GO:0016701 GO:0016702 GO:0016705 GO:0016706 GO:0019842 GO:0030867 GO:0031012 GO:0031090 GO:0031406 GO:0031418 GO:0042175 GO:0042221 GO:0043167 GO:0043169 GO:0043226 GO:…	map00310
009979	5.24758	6.1066	6.52282	6.15084	0	0.026196	UPF0430 protein CG31712			FBgn0051712
011561	0.137661	0.236703	0.642057	0.317965	0	0.0262358	Interleukin enhancer binding factor	GO:0000166 GO:0002376 GO:0003674 GO:0003676 GO:0003677 GO:0003723 GO:0003725 GO:0003824 GO:0005488 GO:0005524 GO:0005575 GO:0005622 GO:0005623 GO:0005634 GO:0005730 GO:0006139 GO:0006351 GO:0006355 GO:0006807 GO:0006955 GO:0008150 GO:0008152 GO:0009058 GO:0009059 GO:0009889 GO:0009891 GO:0009893 GO:0009987 GO:0010467 GO:0010468 GO:0010556 GO:0010557 GO:0010604 GO:0010628 GO:0016070 GO:0016740 GO:…
004708	0.0418322	0.0852589	0.41973	0.212739	0	0.0266585	Hypothetical protein	GO:0001071 GO:0003674 GO:0003676 GO:0003677 GO:0003700 GO:0005488 GO:0005575 GO:0005622 GO:0005623 GO:0005634 GO:0006139 GO:0006351 GO:0006355 GO:0006807 GO:0008150 GO:0008152 GO:0009058 GO:0009059 GO:0009889 GO:0009987 GO:0010467 GO:0010468 GO:0010556 GO:0016070 GO:0019219 GO:0019222 GO:0031323 GO:0031326 GO:0032774 GO:0034641 GO:0034645 GO:0043170 GO:0043226 GO:0043227 GO:0043229 GO:0043231 GO:…
002572	2.56712	2.94286	3.44823	2.97193	0	0.0269066	MOS
009554	3.43503	4.02754	4.36106	4.08004	0	0.0269319
003777	4.29218	3.85602	4.68737	4.40286	0	0.0269455	Ring-box protein 1, putative	GO:0003674 GO:0005488 GO:0005575 GO:0005622 GO:0005623 GO:0006464 GO:0008150 GO:0008152 GO:0008270 GO:0009987 GO:0019538 GO:0032446 GO:0043167 GO:0043169 GO:0043170 GO:0043412 GO:0044237 GO:0044238 GO:0044260 GO:0044267 GO:0044424 GO:0044464 GO:0046872 GO:0046914 GO:0070647	map04120
005664	7.50849	7.5463	7.01088	7.35182	0	0.0272753	Glutathione peroxidase (Fragment)	GO:0003674 GO:0003824 GO:0004601 GO:0004602 GO:0005575 GO:0005622 GO:0005623 GO:0005737 GO:0005739 GO:0006950 GO:0006979 GO:0007275 GO:0008150 GO:0008152 GO:0009507 GO:0009536 GO:0009628 GO:0016020 GO:0016209 GO:0016491 GO:0016684 GO:0016705 GO:0032501 GO:0032502 GO:0042221 GO:0043226 GO:0043227 GO:0043229 GO:0043231 GO:0044424 GO:0044444 GO:0044464 GO:0047066 GO:0050896 GO:0055114	map00480 map00590	FBgn0035438
016341	1.77656	2.02172	2.74447	2.0321	0	0.0274299	Gamma-glutamyltransferase 5	GO:0003674 GO:0003824 GO:0003840 GO:0005575 GO:0005623 GO:0005886 GO:0006082 GO:0006518 GO:0006520 GO:0006575 GO:0006629 GO:0006631 GO:0006633 GO:0006636 GO:0006690 GO:0006691 GO:0006749 GO:0006750 GO:0006790 GO:0006807 GO:0006950 GO:0008150 GO:0008152 GO:0008610 GO:0008652 GO:0009058 GO:0009308 GO:0009309 GO:0009987 GO:0016020 GO:0016021 GO:0016053 GO:0016740 GO:0016746 GO:0016755 GO:0016787 GO:…
000256	5.26706	4.82197	4.63649	4.75827	0	0.0276031	Mitochondrial ribosomal protein L48	GO:0003674 GO:0003735 GO:0005198 GO:0005575 GO:0005622 GO:0005623 GO:0005737 GO:0005840 GO:0006412 GO:0008150 GO:0008152 GO:0009058 GO:0009059 GO:0009987 GO:0010467 GO:0019538 GO:0030529 GO:0032991 GO:0034645 GO:0043170 GO:0043226 GO:0043228 GO:0043229 GO:0043232 GO:0044237 GO:0044238 GO:0044249 GO:0044260 GO:0044267 GO:0044424 GO:0044444 GO:0044464		FBgn0031357
001897	7.9343	6.72245	6.43584	6.58908	0	0.0279139
001948	2.2037	2.326	2.97495	2.40485	0	0.0281167	Putative zinc finger protein 347	GO:0003674 GO:0003676 GO:0003677 GO:0005488 GO:0005575 GO:0005622 GO:0005623 GO:0008270 GO:0043167 GO:0043169 GO:0044464 GO:0046872 GO:0046914
003107	6.83629	6.9711	7.34545	7.16976	0	0.0283221	Topoisomerase 1B	GO:0000166 GO:0003674 GO:0003676 GO:0003677 GO:0003824 GO:0003916 GO:0003917 GO:0003918 GO:0005488 GO:0005524 GO:0005575 GO:0005622 GO:0005623 GO:0005694 GO:0006139 GO:0006163 GO:0006195 GO:0006200 GO:0006259 GO:0006265 GO:0006281 GO:0006753 GO:0006807 GO:0006950 GO:0006974 GO:0008094 GO:0008150 GO:0008152 GO:0009056 GO:0009117 GO:0009141 GO:0009143 GO:0009144 GO:0009146 GO:0009150 GO:0009154 GO:…		FBgn0004924
007867	2.02873	2.27019	2.61272	2.61199	0	0.028681	Gonadotropin-releasing hormone receptor 3	GO:0001653 GO:0003674 GO:0004871 GO:0004872 GO:0004888 GO:0004930 GO:0004968 GO:0005000 GO:0005488 GO:0005575 GO:0005623 GO:0005886 GO:0007154 GO:0007165 GO:0007166 GO:0007186 GO:0008150 GO:0008528 GO:0009987 GO:0016020 GO:0016021 GO:0016500 GO:0023052 GO:0031224 GO:0038023 GO:0042277 GO:0044425 GO:0044464 GO:0050789 GO:0050794 GO:0050896 GO:0051716 GO:0060089 GO:0065007 GO:0071944 GO:0097211	map04080 map04912
009595	1.04731	0.762369	1.74077	1.15544	0	0.0290615
006886	2.54	2.82318	3.52434	2.82836	0	0.0291458	Protein tyrosine phosphatase domain protein 1 protein (Fragment)	GO:0003674 GO:0003824 GO:0004437 GO:0004721 GO:0004725 GO:0006464 GO:0006470 GO:0006793 GO:0006796 GO:0008138 GO:0008150 GO:0008152 GO:0009987 GO:0016311 GO:0016314 GO:0016787 GO:0016788 GO:0016791 GO:0019538 GO:0034594 GO:0035335 GO:0042577 GO:0042578 GO:0043170 GO:0043412 GO:0044237 GO:0044238 GO:0044260 GO:0044267
010762	4.11889	4.69523	4.77542	5.03347	0	0.029164	Hypothetical protein	GO:0000166 GO:0003674 GO:0003824 GO:0004672 GO:0004674 GO:0005488 GO:0005524 GO:0006464 GO:0006468 GO:0006793 GO:0006796 GO:0008150 GO:0008152 GO:0009987 GO:0016301 GO:0016310 GO:0016740 GO:0016772 GO:0016773 GO:0017076 GO:0019538 GO:0030554 GO:0032553 GO:0032555 GO:0032559 GO:0035639 GO:0043170 GO:0043412 GO:0044237 GO:0044238 GO:0044260 GO:0044267
003862	0.211331	0.249487	1.3371	0.266539	0	0.0293842	MDE1	GO:0000096 GO:0000097 GO:0003674 GO:0003824 GO:0005488 GO:0005575 GO:0005622 GO:0005623 GO:0005737 GO:0006082 GO:0006520 GO:0006555 GO:0006790 GO:0006807 GO:0008150 GO:0008152 GO:0008652 GO:0009058 GO:0009066 GO:0009067 GO:0009086 GO:0009308 GO:0009309 GO:0009987 GO:0016053 GO:0016829 GO:0016835 GO:0016836 GO:0019509 GO:0019752 GO:0034641 GO:0042180 GO:0043094 GO:0043102 GO:0043167 GO:0043169 GO:…
008337	6.17252	6.90511	7.09412	6.95238	0	0.0294573	CCR4-not transcription complex, putative	GO:0006139 GO:0006351 GO:0006355 GO:0006807 GO:0008150 GO:0008152 GO:0009058 GO:0009059 GO:0009889 GO:0009987 GO:0010467 GO:0010468 GO:0010556 GO:0016070 GO:0019219 GO:0019222 GO:0031323 GO:0031326 GO:0032774 GO:0034641 GO:0034645 GO:0043170 GO:0044237 GO:0044238 GO:0044249 GO:0044260 GO:0050789 GO:0050794 GO:0051171 GO:0051252 GO:0060255 GO:0065007 GO:0080090 GO:0090304 GO:2000112	map03018	FBgn0085436
008339	2.22706	1.92557	1.27705	1.66021	0	0.0295876	Sodium/hydrogen exchanger 7, 9	GO:0003674 GO:0005215 GO:0005451 GO:0005575 GO:0005623 GO:0006810 GO:0006811 GO:0006812 GO:0006814 GO:0006818 GO:0006885 GO:0008150 GO:0008324 GO:0009987 GO:0015075 GO:0015077 GO:0015078 GO:0015081 GO:0015291 GO:0015297 GO:0015298 GO:0015299 GO:0015300 GO:0015385 GO:0015491 GO:0015672 GO:0015992 GO:0016020 GO:0016021 GO:0022804 GO:0022857 GO:0022890 GO:0022891 GO:0022892 GO:0030001 GO:0031224 GO:…
014962	1.43918	2.33044	2.67212	2.47837	0	0.0300798
014890	0.480738	1.08175	1.21034	1.0893	0	0.0300958	Carbonic anhydrase-related protein 10 (Fragment)	GO:0003674 GO:0003824 GO:0004089 GO:0005488 GO:0005575 GO:0005576 GO:0005623 GO:0005886 GO:0006730 GO:0008150 GO:0008152 GO:0008270 GO:0009987 GO:0016020 GO:0016323 GO:0016829 GO:0016835 GO:0016836 GO:0043167 GO:0043169 GO:0044237 GO:0044281 GO:0044425 GO:0044459 GO:0044464 GO:0046872 GO:0046914 GO:0071944
001485	2.19209	2.70389	2.92147	3.05131	0	0.0304741	Transcriptional activator ci	GO:0003674 GO:0003676 GO:0005488 GO:0005575 GO:0005622 GO:0005623 GO:0008270 GO:0043167 GO:0043169 GO:0044464 GO:0046872 GO:0046914		FBgn0004859
007405	6.33526	6.61183	6.85768	6.69126	0	0.0310856	Serine/threonine-protein kinase 38-like	GO:0000166 GO:0000287 GO:0003674 GO:0003779 GO:0003824 GO:0004672 GO:0004674 GO:0004697 GO:0005488 GO:0005515 GO:0005524 GO:0005575 GO:0005622 GO:0005623 GO:0005634 GO:0005737 GO:0005856 GO:0006464 GO:0006468 GO:0006793 GO:0006796 GO:0007154 GO:0007165 GO:0007243 GO:0007275 GO:0007399 GO:0008092 GO:0008150 GO:0008152 GO:0009987 GO:0010975 GO:0015629 GO:0016020 GO:0016301 GO:0016310 GO:0016740 GO:…
001620	4.75513	5.35618	5.65714	5.45437	0	0.0322789	Putative pre-mRNA-splicing factor ATP-dependent RNA helicase DHX16	GO:0000166 GO:0003674 GO:0003676 GO:0003824 GO:0004386 GO:0005488 GO:0005524 GO:0005575 GO:0005622 GO:0005623 GO:0005634 GO:0006139 GO:0006163 GO:0006195 GO:0006200 GO:0006396 GO:0006397 GO:0006753 GO:0006807 GO:0008026 GO:0008150 GO:0008152 GO:0008380 GO:0009056 GO:0009117 GO:0009141 GO:0009143 GO:0009144 GO:0009146 GO:0009150 GO:0009154 GO:0009166 GO:0009199 GO:0009203 GO:0009205 GO:0009207 GO:…		FBgn0031971;FBgn0028844
010740	0.535086	0.320297	0.0434091	0.120901	0	0.0323053	CG33052
008056	6.34563	7.10248	7.65712	7.32709	0	0.0323078	Translation initiation factor aIF-2	GO:0000166 GO:0003674 GO:0003676 GO:0003723 GO:0003743 GO:0003824 GO:0003924 GO:0005488 GO:0005525 GO:0005575 GO:0005622 GO:0005623 GO:0006139 GO:0006163 GO:0006184 GO:0006195 GO:0006412 GO:0006413 GO:0006753 GO:0006807 GO:0008135 GO:0008150 GO:0008152 GO:0009056 GO:0009058 GO:0009059 GO:0009117 GO:0009141 GO:0009143 GO:0009144 GO:0009146 GO:0009150 GO:0009154 GO:0009166 GO:0009199 GO:0009203 GO:…	map03013	FBgn0026259
002990	4.30002	4.23413	5.06698	4.32197	0	0.032754	Myosin-VIIa	GO:0000146 GO:0000166 GO:0000323 GO:0000902 GO:0000904 GO:0001654 GO:0001750 GO:0001754 GO:0001845 GO:0001917 GO:0002093 GO:0002165 GO:0003008 GO:0003674 GO:0003774 GO:0003779 GO:0003824 GO:0005488 GO:0005515 GO:0005516 GO:0005524 GO:0005575 GO:0005622 GO:0005623 GO:0005737 GO:0005764 GO:0005765 GO:0005773 GO:0005774 GO:0005829 GO:0005856 GO:0005886 GO:0005902 GO:0005929 GO:0005938 GO:0006139 GO:…
009292	0.799299	0.987308	1.58213	1.07529	0	0.0327642	GTPase Era, mitochondrial	GO:0000028 GO:0000166 GO:0003674 GO:0003676 GO:0003723 GO:0005488 GO:0005525 GO:0005575 GO:0005622 GO:0005623 GO:0005737 GO:0005739 GO:0005740 GO:0005743 GO:0005759 GO:0006996 GO:0008150 GO:0009987 GO:0016020 GO:0016043 GO:0017076 GO:0019001 GO:0019843 GO:0019866 GO:0022607 GO:0022613 GO:0022618 GO:0031090 GO:0031966 GO:0031967 GO:0031974 GO:0031975 GO:0032553 GO:0032555 GO:0032561 GO:0034621 GO:…		FBgn0038106
000703	4.82953	4.84504	5.42676	4.95924	0	0.0329772	DNA-directed DNA polymerase alpha 2	GO:0003674 GO:0003676 GO:0003677 GO:0003824 GO:0003887 GO:0005488 GO:0006139 GO:0006259 GO:0006260 GO:0006807 GO:0008150 GO:0008152 GO:0009058 GO:0009059 GO:0009987 GO:0016740 GO:0016772 GO:0016779 GO:0034061 GO:0034641 GO:0034645 GO:0043170 GO:0044237 GO:0044238 GO:0044249 GO:0044260 GO:0090304		FBgn0005696
004631	2.4918	2.92673	3.40491	3.03123	0	0.0331375	Transmembrane protein 93	GO:0005575 GO:0005623 GO:0016020 GO:0016021 GO:0031224 GO:0044425 GO:0044464	map00310 map05202
012787	1.5136	2.17149	2.30199	2.51828	0	0.0335875	CG7337
013688	1.08783	1.28932	0.399974	1.06282	0	0.0336174	Rab3 GTPase-activating protein catalytic subunit			FBgn0051935
002209	2.6508	2.92713	3.82757	3.11957	0	0.0336398	Histone-lysine N-methyltransferase SETMAR (Fragment)	GO:0003674 GO:0003824 GO:0006730 GO:0008150 GO:0008152 GO:0008168 GO:0009987 GO:0016740 GO:0016741 GO:0032259 GO:0044237 GO:0044281		FBgn0032512
009024	8.16113	8.29676	8.7471	8.35288	0	0.033932	CG3541	GO:0002165 GO:0003674 GO:0005575 GO:0005623 GO:0007275 GO:0007424 GO:0007444 GO:0007472 GO:0007475 GO:0007476 GO:0007552 GO:0007560 GO:0007591 GO:0008150 GO:0008362 GO:0008587 GO:0009653 GO:0009791 GO:0009886 GO:0009887 GO:0018988 GO:0022404 GO:0032501 GO:0032502 GO:0035107 GO:0035114 GO:0035120 GO:0035220 GO:0040003 GO:0040005 GO:0040006 GO:0042303 GO:0042335 GO:0044464 GO:0045177 GO:0048513 GO:…		FBgn0020521
013005	4.16025	4.25593	3.89096	3.74972	0	0.0339383	Probable trans-2-enoyl-CoA reductase, mitochondrial	GO:0000166 GO:0001655 GO:0001822 GO:0003674 GO:0003824 GO:0005102 GO:0005488 GO:0005507 GO:0005515 GO:0005524 GO:0005575 GO:0005622 GO:0005623 GO:0005634 GO:0005737 GO:0005739 GO:0006082 GO:0006629 GO:0006631 GO:0006633 GO:0007275 GO:0008150 GO:0008152 GO:0008270 GO:0008610 GO:0009058 GO:0009507 GO:0009536 GO:0009888 GO:0009987 GO:0016053 GO:0016491 GO:0016627 GO:0016628 GO:0017076 GO:0019166 GO:…	map00062	FBgn0033883
004258	2.37147	1.96353	1.46248	1.92662	0	0.0341356	Cleavage and polyadenylation specific factor 2	GO:0003674 GO:0005488		FBgn0243511
015067	0.439555	0.555701	1.17682	0.630514	0	0.0349942
016605	3.59739	3.45878	2.67044	3.45781	0	0.0351654	Myosin-Ie	GO:0000166 GO:0001071 GO:0003674 GO:0003676 GO:0003677 GO:0003700 GO:0003774 GO:0003824 GO:0005488 GO:0005524 GO:0005575 GO:0005622 GO:0005623 GO:0005856 GO:0006139 GO:0006351 GO:0006355 GO:0006807 GO:0008150 GO:0008152 GO:0009058 GO:0009059 GO:0009889 GO:0009987 GO:0010467 GO:0010468 GO:0010556 GO:0015629 GO:0016070 GO:0016459 GO:0016462 GO:0016787 GO:0016817 GO:0016818 GO:0017076 GO:0017111 GO:…		FBgn0086347
003623	0.126765	0.156702	0.618637	0.246638	0	0.035474	GD14043-PA	GO:0001071 GO:0003674 GO:0003676 GO:0003677 GO:0003700 GO:0005488 GO:0005575 GO:0005622 GO:0005623 GO:0005634 GO:0006139 GO:0006351 GO:0006355 GO:0006807 GO:0008150 GO:0008152 GO:0009058 GO:0009059 GO:0009889 GO:0009987 GO:0010467 GO:0010468 GO:0010556 GO:0016070 GO:0019219 GO:0019222 GO:0031323 GO:0031326 GO:0032774 GO:0034641 GO:0034645 GO:0043170 GO:0043226 GO:0043227 GO:0043229 GO:0043231 GO:…
008788	1.75446	2.16019	2.69052	2.44972	0	0.0365975	Transcription elongation factor B polypeptide 2	GO:0003674 GO:0003676 GO:0003723 GO:0003746 GO:0005488 GO:0005515 GO:0005575 GO:0005622 GO:0005623 GO:0005634 GO:0005654 GO:0005737 GO:0006139 GO:0006351 GO:0006355 GO:0006366 GO:0006412 GO:0006414 GO:0006807 GO:0008135 GO:0008150 GO:0008152 GO:0009058 GO:0009059 GO:0009889 GO:0009891 GO:0009893 GO:0009987 GO:0010467 GO:0010468 GO:0010556 GO:0010604 GO:0016070 GO:0019219 GO:0019222 GO:0019538 GO:…	map04120 map05200 map05211	FBgn0023212
003424	5.86206	6.00817	6.38594	6.15737	0	0.0379396	Peptidoglycan-recognition protein LD	GO:0000270 GO:0000272 GO:0003674 GO:0003824 GO:0005975 GO:0005976 GO:0006022 GO:0006026 GO:0006027 GO:0006807 GO:0008150 GO:0008152 GO:0008745 GO:0009056 GO:0009057 GO:0009253 GO:0009308 GO:0016052 GO:0016787 GO:0016810 GO:0016811 GO:0030203 GO:0043170 GO:0044238		FBgn0260458
008037	4.19351	4.76301	5.50162	4.95579	0	0.0380568	Protein KRI1-like protein			FBgn0036254
013694	0.438595	0.148655	0.448524	0.844852	0	0.0381229	Plenty of SH3s	GO:0003674 GO:0005488 GO:0008270 GO:0043167 GO:0043169 GO:0046872 GO:0046914
012976	3.51999	2.62671	2.52644	2.27664	0	0.0382726	Ras-like protein 2	GO:0000166 GO:0003674 GO:0003824 GO:0003924 GO:0005488 GO:0005525 GO:0005575 GO:0005623 GO:0005886 GO:0006139 GO:0006163 GO:0006184 GO:0006195 GO:0006753 GO:0006807 GO:0007154 GO:0007165 GO:0007264 GO:0008150 GO:0008152 GO:0009056 GO:0009117 GO:0009141 GO:0009143 GO:0009144 GO:0009146 GO:0009150 GO:0009154 GO:0009166 GO:0009199 GO:0009203 GO:0009205 GO:0009207 GO:0009259 GO:0009261 GO:0009987 GO:…
009345	5.34146	6.04616	6.16619	6.26706	0	0.0391362	Zinc finger protein	GO:0003674 GO:0003676 GO:0005488 GO:0005575 GO:0005622 GO:0005623 GO:0008270 GO:0043167 GO:0043169 GO:0044464 GO:0046872 GO:0046914
014098	1.52297	1.80242	1.99565	2.29969	0	0.0393211	Jak kinase hopscotch	GO:0000166 GO:0003674 GO:0003824 GO:0004672 GO:0004713 GO:0005488 GO:0005524 GO:0005575 GO:0005622 GO:0005623 GO:0005856 GO:0006464 GO:0006468 GO:0006793 GO:0006796 GO:0008150 GO:0008152 GO:0009987 GO:0016301 GO:0016310 GO:0016740 GO:0016772 GO:0016773 GO:0017076 GO:0019538 GO:0030554 GO:0032553 GO:0032555 GO:0032559 GO:0035639 GO:0043170 GO:0043226 GO:0043228 GO:0043229 GO:0043232 GO:0043412 GO:…
004396	4.85411	4.93983	5.34604	5.10425	0	0.0393644	CG7358	GO:0003674 GO:0003676 GO:0005488 GO:0008270 GO:0043167 GO:0043169 GO:0046872 GO:0046914		FBgn0030974
004261	5.82191	5.84872	5.28603	5.72343	0	0.039734	AAEL010446	GO:0003674 GO:0003824 GO:0004721 GO:0004722 GO:0005488 GO:0005575 GO:0005623 GO:0006464 GO:0006470 GO:0006793 GO:0006796 GO:0008150 GO:0008152 GO:0008287 GO:0009987 GO:0016311 GO:0016787 GO:0016788 GO:0016791 GO:0019538 GO:0032991 GO:0042578 GO:0043167 GO:0043169 GO:0043170 GO:0043234 GO:0043412 GO:0044237 GO:0044238 GO:0044260 GO:0044267 GO:0044464 GO:0046872
007676	5.57823	5.12846	5.00402	4.96246	0	0.0405607	Mortality factor 4-like protein 1	GO:0000118 GO:0000123 GO:0000228 GO:0000724 GO:0000725 GO:0000785 GO:0000790 GO:0005575 GO:0005622 GO:0005623 GO:0005634 GO:0005654 GO:0005694 GO:0005730 GO:0006139 GO:0006259 GO:0006281 GO:0006302 GO:0006310 GO:0006325 GO:0006351 GO:0006355 GO:0006357 GO:0006464 GO:0006473 GO:0006475 GO:0006476 GO:0006807 GO:0006950 GO:0006974 GO:0006996 GO:0008150 GO:0008152 GO:0009058 GO:0009059 GO:0009889 GO:…		FBgn0027378
015109	6.07134	5.95266	6.5792	6.16794	0	0.0405607	Histone deacetylase 2	GO:0003674 GO:0003824 GO:0004407 GO:0005575 GO:0005622 GO:0005623 GO:0005634 GO:0006139 GO:0006325 GO:0006351 GO:0006355 GO:0006464 GO:0006476 GO:0006807 GO:0006996 GO:0008150 GO:0008152 GO:0009058 GO:0009059 GO:0009889 GO:0009987 GO:0010467 GO:0010468 GO:0010556 GO:0016043 GO:0016070 GO:0016568 GO:0016569 GO:0016570 GO:0016575 GO:0016787 GO:0016810 GO:0016811 GO:0017136 GO:0019213 GO:0019219 GO:…
001558	4.69529	5.64253	5.89994	5.89158	0	0.0417981	Surfeit locus protein 6 homolog			FBgn0038746
016619	3.41865	3.85294	4.39886	3.86474	0	0.0426206	CG8379
007086	5.62477	6.23626	6.25763	6.27036	0	0.0427417	Tubulin polyglutamylase complex subunit 2	GO:0003674 GO:0005575 GO:0005622 GO:0005623 GO:0005737 GO:0005856 GO:0005874 GO:0008150 GO:0015630 GO:0032991 GO:0043226 GO:0043228 GO:0043229 GO:0043232 GO:0043234 GO:0044422 GO:0044424 GO:0044430 GO:0044446 GO:0044464		FBgn0036236
008019	4.26925	4.5268	4.82391	4.6052	0	0.0433259	CG13917			FBgn0035237
009487	1.1611	1.5011	2.2172	1.56953	0	0.044566
013051	7.82658	7.96038	6.79611	7.71062	0	0.0447928	2-oxoglutarate dehydrogenase, mitochondrial	GO:0003674 GO:0003824 GO:0004591 GO:0005488 GO:0005575 GO:0005622 GO:0005623 GO:0005737 GO:0005739 GO:0005740 GO:0005759 GO:0005975 GO:0005996 GO:0006006 GO:0006007 GO:0006066 GO:0006084 GO:0006091 GO:0006096 GO:0006099 GO:0006732 GO:0007275 GO:0008150 GO:0008152 GO:0009056 GO:0009060 GO:0009109 GO:0009987 GO:0015980 GO:0016020 GO:0016052 GO:0016491 GO:0016624 GO:0016903 GO:0019318 GO:0019320 GO:…
003378	3.39757	3.4487	2.79475	3.1568	0	0.0450057	4GalNAcTB	GO:0003674 GO:0003824 GO:0003945 GO:0005575 GO:0005622 GO:0005623 GO:0005737 GO:0005794 GO:0005975 GO:0005996 GO:0006040 GO:0006041 GO:0006044 GO:0006066 GO:0006629 GO:0006643 GO:0006664 GO:0008150 GO:0008152 GO:0008194 GO:0008376 GO:0008378 GO:0008610 GO:0009058 GO:0009059 GO:0009100 GO:0009101 GO:0009247 GO:0009987 GO:0016740 GO:0016757 GO:0016758 GO:0033842 GO:0034645 GO:0035250 GO:0043170 GO:…
006303	0.975063	1.02042	2.15487	1.09632	0	0.0450627
002701	5.67262	6.00456	6.3167	6.07941	0	0.0451474	Bis(5-nucleosyl)-tetraphosphatase (Asymmetrical)	GO:0003674 GO:0003824 GO:0008150 GO:0008152 GO:0016787
008960	5.18874	5.59703	5.86597	5.64283	0	0.0459154	CAT53	GO:0003674 GO:0003676 GO:0003677 GO:0005488 GO:0005575 GO:0005622 GO:0005623 GO:0005634 GO:0006139 GO:0006351 GO:0006807 GO:0008150 GO:0008152 GO:0009058 GO:0009059 GO:0009987 GO:0010467 GO:0016070 GO:0032774 GO:0034641 GO:0034645 GO:0043170 GO:0043226 GO:0043227 GO:0043229 GO:0043231 GO:0044237 GO:0044238 GO:0044249 GO:0044260 GO:0044424 GO:0044464 GO:0090304
003036	5.56654	6.23782	6.39705	6.30038	0	0.0465169	Psme4
007041	6.58526	7.25088	7.30123	7.61431	0	0.04686	Scaffold attachment factor b	GO:0000166 GO:0003674 GO:0003676 GO:0005488
012840	5.44771	5.32287	6.11226	5.57075	0	0.0475206	Protein furry
011127	0.0160056	0	0.642365	0.0192674	0	0.0478506	Malate dehydrogenase 2, NAD	GO:0000166 GO:0003674 GO:0003824 GO:0005488 GO:0005515 GO:0005575 GO:0005622 GO:0005623 GO:0005634 GO:0005737 GO:0005739 GO:0005740 GO:0005743 GO:0005759 GO:0005886 GO:0005975 GO:0006082 GO:0006084 GO:0006091 GO:0006099 GO:0006107 GO:0006108 GO:0006139 GO:0006464 GO:0006473 GO:0006475 GO:0006732 GO:0006733 GO:0006734 GO:0006753 GO:0006807 GO:0008150 GO:0008152 GO:0009056 GO:0009060 GO:0009109 GO:…
001393	5.24753	5.62957	5.77609	5.72033	0	0.0478992	Hypothetical protein	GO:0003674 GO:0003676 GO:0005488 GO:0005575 GO:0005622 GO:0005623 GO:0005634 GO:0008270 GO:0043167 GO:0043169 GO:0043226 GO:0043227 GO:0043229 GO:0043231 GO:0044424 GO:0044464 GO:0046872 GO:0046914
000517	0.013085	0	0.206364	0.036824	0	0.048341	AT15314p
005697	0.107575	0.0333492	0.480782	0.120512	0	0.0496148	Obp83a	GO:0003674 GO:0005488 GO:0005549 GO:0005575 GO:0005576 GO:0005615 GO:0044421
007541	0.723513	0.68417	1.47	0.87296	0	0.0499704	Uncharacterized protein (Fragment)	GO:0000084 GO:0000278 GO:0003674 GO:0003676 GO:0003723 GO:0005488 GO:0005575 GO:0005622 GO:0005623 GO:0005634 GO:0005683 GO:0006139 GO:0006396 GO:0006397 GO:0006398 GO:0006807 GO:0007049 GO:0008150 GO:0008152 GO:0008334 GO:0009987 GO:0010467 GO:0016070 GO:0016071 GO:0017069 GO:0022402 GO:0022403 GO:0030529 GO:0030532 GO:0031123 GO:0031124 GO:0032991 GO:0034641 GO:0043170 GO:0043226 GO:0043227 GO:…		FBgn0033450
001786	5.73844	5.72935	6.19446	5.94052	0	0.049975	MEP-1	GO:0003674 GO:0005488 GO:0005575 GO:0005622 GO:0005623 GO:0008270 GO:0043167 GO:0043169 GO:0044464 GO:0046872 GO:0046914
011698	4.90189	4.60028	3.21434	3.55788	0.00126484	7.89e-10	Hemolin	GO:0002376 GO:0005575 GO:0005576 GO:0005615 GO:0006950 GO:0006952 GO:0006955 GO:0008150 GO:0044421 GO:0045087 GO:0050896
001701	2.48612	1.25165	0.679188	0.810267	0.00126484	1.78e-07	Phosphatidylethanolamine binding protein	GO:0000003 GO:0000166 GO:0003006 GO:0003674 GO:0004857 GO:0004866 GO:0004867 GO:0005488 GO:0005515 GO:0005524 GO:0005575 GO:0005622 GO:0005623 GO:0005737 GO:0007275 GO:0008150 GO:0008289 GO:0009628 GO:0009719 GO:0009725 GO:0009987 GO:0010033 GO:0010466 GO:0010951 GO:0016020 GO:0017076 GO:0019222 GO:0022414 GO:0030154 GO:0030234 GO:0030414 GO:0030554 GO:0031982 GO:0032501 GO:0032502 GO:0032553 GO:…
012829	3.88677	2.92681	2.59092	2.18347	0.00126484	2.95e-07
015047	1.47174	0.307972	0.0658913	0.0888209	0.00126484	1.55e-06	Cuticular protein hypothetical 12
011096	1.84296	1.9016	2.99637	2.74601	0.00126484	1.7e-06	Hypothetical protein
008287	1.18551	1.35507	0.469037	0.422805	0.00126484	2.61e-06	CG2310			FBgn0039665
008317	2.75672	3.46974	1.98051	2.39352	0.00126484	2.8e-06	Probable nuclear transport factor 2	GO:0005575 GO:0005622 GO:0005623 GO:0006810 GO:0008150 GO:0044464 GO:0051179 GO:0051234		FBgn0031145
013204	1.54605	0.300774	0.224248	0.288749	0.00126484	8.31e-06	Cuticular protein RR-2 motif 121	GO:0003674 GO:0005198 GO:0042302
012359	5.06948	3.89697	2.47727	3.56684	0.00126484	1.07e-05	Cecropin A precursor	GO:0002376 GO:0005575 GO:0005576 GO:0006950 GO:0006952 GO:0006955 GO:0008150 GO:0009607 GO:0009617 GO:0042742 GO:0045087 GO:0050896 GO:0051704 GO:0051707
007928	0.106136	0.204622	0.777987	0.615194	0.00126484	1.1e-05
000717	3.71933	3.92223	4.60922	4.33427	0.00126484	1.17e-05	UPF0767 protein C1orf212	GO:0003674 GO:0005575 GO:0005623 GO:0008150 GO:0016020 GO:0016021 GO:0031224 GO:0044425 GO:0044464		FBgn0085257
016631	0.880847	1.03989	2.29583	1.97354	0.00126484	1.52e-05
008951	1.72052	0.899309	0.493268	0.717161	0.00126484	2.04e-05	Spatzle, isoform F
007482	1.03434	0.622713	0.272459	0.184328	0.00126484	6.15e-05	Conserved hypothetical protein	GO:0003674 GO:0005198 GO:0042302
015700	0.587578	0.470259	0.100498	0.10711	0.00126484	6.5e-05	Putative trimethyllysine dioxygenase	GO:0003674 GO:0003824 GO:0005488 GO:0005506 GO:0006082 GO:0006520 GO:0006577 GO:0006578 GO:0006807 GO:0008150 GO:0008152 GO:0008652 GO:0009058 GO:0009308 GO:0009309 GO:0009437 GO:0009987 GO:0016053 GO:0016491 GO:0016701 GO:0016702 GO:0016705 GO:0016706 GO:0019752 GO:0019842 GO:0031406 GO:0031418 GO:0034641 GO:0042180 GO:0043167 GO:0043169 GO:0043436 GO:0044106 GO:0044237 GO:0044238 GO:0044249 GO:…	map00310
009865	1.14535	0.935006	0.402023	0.344827	0.00126484	0.000169758	N-myc downstream regulated	GO:0003674 GO:0005575 GO:0005622 GO:0005623 GO:0005634 GO:0005737 GO:0005815 GO:0005829 GO:0005856 GO:0007275 GO:0008150 GO:0009987 GO:0015630 GO:0032501 GO:0032502 GO:0043226 GO:0043227 GO:0043228 GO:0043229 GO:0043231 GO:0043232 GO:0044422 GO:0044424 GO:0044430 GO:0044444 GO:0044446 GO:0044464 GO:0048731 GO:0048856 GO:0065007
010992	7.25016	7.27387	6.60973	6.79061	0.00126484	0.000172873	Probable ubiquitin-conjugating enzyme E2 W	GO:0000166 GO:0003674 GO:0003824 GO:0004842 GO:0005488 GO:0005524 GO:0005575 GO:0005622 GO:0005623 GO:0005634 GO:0006139 GO:0006259 GO:0006281 GO:0006464 GO:0006508 GO:0006511 GO:0006513 GO:0006515 GO:0006807 GO:0006950 GO:0006974 GO:0008150 GO:0008152 GO:0009056 GO:0009057 GO:0009987 GO:0010033 GO:0010498 GO:0016567 GO:0016874 GO:0016879 GO:0016881 GO:0017076 GO:0019538 GO:0019787 GO:0019941 GO:…	map04120	FBgn0033544
012087	2.29238	1.60321	0.568814	1.31021	0.00126484	0.000205148
000168	0.245988	0.311809	0	0.0359642	0.00126484	0.000226689
006020	2.28133	2.65063	3.56648	3.30705	0.00126484	0.000250235
015054	1.25547	1.77849	1.94122	2.65185	0.00126484	0.000274695	Neurogenic protein mastermind	GO:0000988 GO:0000989 GO:0003674 GO:0003712 GO:0003713 GO:0005575 GO:0005622 GO:0005623 GO:0005634 GO:0005654 GO:0006355 GO:0006357 GO:0007154 GO:0007165 GO:0007166 GO:0007219 GO:0008150 GO:0009889 GO:0009891 GO:0009893 GO:0009987 GO:0010468 GO:0010556 GO:0010557 GO:0010604 GO:0010628 GO:0016604 GO:0016607 GO:0019219 GO:0019222 GO:0023052 GO:0031323 GO:0031325 GO:0031326 GO:0031328 GO:0031974 GO:…	map04330	FBgn0002643
010738	2.71159	2.32015	1.63549	1.98383	0.00126484	0.000283062
001207	4.81509	4.92612	5.74709	5.6717	0.00126484	0.000327086
006666	0.185925	0.154975	1.43516	0.225669	0.00126484	0.000362598	Histamine-gated chloride channel subunit 1	GO:0003674 GO:0005215 GO:0005216 GO:0005230 GO:0005575 GO:0005623 GO:0005886 GO:0006810 GO:0006811 GO:0008150 GO:0009266 GO:0009605 GO:0009628 GO:0009987 GO:0015075 GO:0015267 GO:0015276 GO:0016020 GO:0016021 GO:0022803 GO:0022834 GO:0022836 GO:0022838 GO:0022857 GO:0022891 GO:0022892 GO:0030054 GO:0031224 GO:0034220 GO:0040011 GO:0042330 GO:0043052 GO:0044425 GO:0044456 GO:0044464 GO:0045202 GO:…
009068	3.85307	3.20156	2.26677	3.15808	0.00126484	0.000366399
004497	0.199477	0.174366	0.476008	1.43666	0.00126484	0.00044758
015395	1.28356	1.18728	1.52751	2.64256	0.00126484	0.000481828	Gr45	GO:0003674 GO:0004872
008264	0.0174036	0.0375246	0.33423	0.289624	0.00126484	0.000526717	Iris
013437	5.18201	5.60082	5.88026	6.08871	0.00126484	0.000543394	E2F transcription factor 4-like protein	GO:0001071 GO:0003674 GO:0003676 GO:0003677 GO:0003700 GO:0005488 GO:0005575 GO:0005622 GO:0005623 GO:0005634 GO:0005654 GO:0005667 GO:0006139 GO:0006351 GO:0006355 GO:0006807 GO:0008150 GO:0008152 GO:0009058 GO:0009059 GO:0009889 GO:0009987 GO:0010467 GO:0010468 GO:0010556 GO:0016070 GO:0019219 GO:0019222 GO:0031323 GO:0031326 GO:0031974 GO:0031981 GO:0032774 GO:0032991 GO:0034641 GO:0034645 GO:…
000934	4.68152	4.2617	3.34081	3.9181	0.00126484	0.000554223	Leucine repeat-rich protein (Fragment)	GO:0005575 GO:0005623 GO:0016020 GO:0016021 GO:0031224 GO:0044425 GO:0044464
007671	0.76013	0.637973	0.134318	0.337392	0.00126484	0.000693509
009606	6.43078	6.01967	5.73608	5.19681	0.00126484	0.000771428	SP14D1	GO:0003674 GO:0003824 GO:0004175 GO:0004252 GO:0006508 GO:0008150 GO:0008152 GO:0008233 GO:0008236 GO:0016787 GO:0017171 GO:0019538 GO:0043170 GO:0044238 GO:0070011
011989	0.123023	0.201505	0	0.0295391	0.00126484	0.000805401	Seminal fluid protein CSSFP035 (Fragment)
016429	6.83969	6.82484	6.01659	6.50009	0.00126484	0.000830294	Lipid storage droplet 2-like protein
001294	1.55326	1.64746	0.447204	0.689781	0.00126484	0.000885445	Putative secreted peptide 30
007060	3.48684	3.17934	2.57379	2.61269	0.00126484	0.000909099	Alpha-crystallin A chain (Fragment)	GO:0000072 GO:0000267 GO:0000279 GO:0000302 GO:0000902 GO:0000904 GO:0001558 GO:0001654 GO:0001666 GO:0001932 GO:0001934 GO:0002088 GO:0002089 GO:0003008 GO:0003674 GO:0005198 GO:0005212 GO:0005488 GO:0005515 GO:0005575 GO:0005622 GO:0005623 GO:0005625 GO:0005626 GO:0005634 GO:0005737 GO:0005739 GO:0005829 GO:0005886 GO:0006457 GO:0006461 GO:0006915 GO:0006916 GO:0006950 GO:0006979 GO:0006996 GO:…
003460	0.601075	0.429133	0.0543514	0.274657	0.00126484	0.00091537	MltD N-terminal domain protein
006070	5.61569	5.60076	4.76013	5.26714	0.00126484	0.00101651	Prostaglandin reductase 1 (Fragment)	GO:0000166 GO:0003674 GO:0003824 GO:0005488 GO:0005575 GO:0005622 GO:0005623 GO:0005737 GO:0006082 GO:0006629 GO:0006631 GO:0006690 GO:0006692 GO:0006693 GO:0008150 GO:0008152 GO:0008270 GO:0009636 GO:0009987 GO:0016491 GO:0016627 GO:0016628 GO:0019752 GO:0032440 GO:0032787 GO:0033559 GO:0036132 GO:0042180 GO:0042221 GO:0043167 GO:0043169 GO:0043436 GO:0044237 GO:0044238 GO:0044255 GO:0044281 GO:…
000446	1.95769	1.36477	2.3701	2.45045	0.00126484	0.00108265	Juvenile hormone binding protein an-0147
008158	0.826252	1.4099	2.1144	1.41627	0.00126484	0.00117503	Glycerol kinase, putative	GO:0000166 GO:0003674 GO:0003824 GO:0004370 GO:0005488 GO:0005524 GO:0005975 GO:0006066 GO:0006071 GO:0006072 GO:0006793 GO:0006796 GO:0008150 GO:0008152 GO:0009056 GO:0009987 GO:0016052 GO:0016301 GO:0016310 GO:0016740 GO:0016772 GO:0016773 GO:0017076 GO:0019400 GO:0019405 GO:0019563 GO:0019637 GO:0019751 GO:0030554 GO:0032553 GO:0032555 GO:0032559 GO:0035639 GO:0044237 GO:0044238 GO:0044262 GO:…
004679	9.94405	9.46978	9.22085	9.24461	0.00126484	0.0011809	Tetraspanin D107	GO:0005575 GO:0005623 GO:0016020 GO:0016021 GO:0031224 GO:0044425 GO:0044464	map04142
012248	2.06572	2.42648	1.56804	1.44083	0.00126484	0.00118813	15-hydroxyprostaglandin dehydrogenase (NAD(+))	GO:0000166 GO:0003674 GO:0003824 GO:0004022 GO:0005488 GO:0008150 GO:0008152 GO:0016404 GO:0016491 GO:0016614 GO:0016616 GO:0055114	map05202
010795	1.20227	1.78773	2.55806	2.17907	0.00126484	0.00118939	Putative multiple pdz domain protein
004435	3.15917	3.04894	2.63	2.64917	0.00126484	0.0011998	Putative zinc finger protein 347	GO:0003674 GO:0003676 GO:0005488 GO:0005575 GO:0005622 GO:0005623 GO:0008270 GO:0043167 GO:0043169 GO:0044464 GO:0046872 GO:0046914
016021	7.2915	7.66915	8.08303	8.15109	0.00126484	0.00127035	Short stop
000819	4.01995	3.7433	3.17879	3.37912	0.00126484	0.0012754	I-type lysozyme	GO:0003674 GO:0003796 GO:0003824 GO:0004553 GO:0008150 GO:0008152 GO:0016787 GO:0016798
011500	1.90821	2.51166	2.92666	2.84624	0.00126484	0.00149883	Pre-mRNA-splicing factor CWC21	GO:0005575 GO:0005622 GO:0005623 GO:0005634 GO:0005681 GO:0005737 GO:0006139 GO:0006396 GO:0006397 GO:0006807 GO:0008150 GO:0008152 GO:0008380 GO:0009987 GO:0010467 GO:0016070 GO:0016071 GO:0030529 GO:0032991 GO:0034641 GO:0043170 GO:0043226 GO:0043227 GO:0043229 GO:0043231 GO:0044237 GO:0044238 GO:0044260 GO:0044422 GO:0044424 GO:0044428 GO:0044446 GO:0044464 GO:0090304
003832	1.18295	1.6432	2.3733	1.79269	0.00126484	0.00153432	Alpha,alpha-trehalose-phosphate synthase (UDP-forming)	GO:0003674 GO:0003824 GO:0005975 GO:0005984 GO:0005991 GO:0005992 GO:0008150 GO:0008152 GO:0009058 GO:0009311 GO:0009312 GO:0009987 GO:0016051 GO:0016137 GO:0016138 GO:0034637 GO:0044237 GO:0044238 GO:0044249 GO:0044262 GO:0046351
007119	3.82636	3.58653	3.06202	3.08085	0.00126484	0.00155465	Calcium and integrin-binding protein 2	GO:0003674 GO:0005488 GO:0005509 GO:0007154 GO:0007165 GO:0007166 GO:0007229 GO:0008150 GO:0009987 GO:0023052 GO:0043167 GO:0043169 GO:0046872 GO:0050789 GO:0050794 GO:0050896 GO:0051716 GO:0065007
011089	0.557645	0.75945	1.33188	0.991699	0.00126484	0.00157218	Acid labile subunit
001583	1.08041	1.47481	0.646764	0.566399	0.00126484	0.00183889	Immune-related protein 2
007780	3.41969	2.84064	2.16827	2.80441	0.00126484	0.00186684	Endoribonuclease-like protein	GO:0003674 GO:0003824 GO:0008150 GO:0008152 GO:0016787 GO:0016788
015662	0.637858	0.596707	0.188623	0.159738	0.00126484	0.00196674	L(3)82Fd	GO:0008150 GO:0008152 GO:0009056 GO:0016998 GO:0043170 GO:0044036 GO:0071554 GO:0071840
008614	3.93979	4.2164	4.89505	4.72628	0.00126484	0.00202655	Hypothetical protein
013391	4.32583	3.69315	2.66757	3.32048	0.00126484	0.0020522
003226	3.13277	2.15823	1.81341	1.27961	0.00126484	0.00205489	Hypothetical protein	GO:0003674 GO:0003824 GO:0008150 GO:0008152 GO:0016740 GO:0016746 GO:0016747
012144	4.8746	4.45576	4.26179	4.24518	0.00126484	0.00213176	Fam166b			FBgn0031604
006660	2.26434	2.42236	1.06209	2.00436	0.00126484	0.00217186	UPF0459 protein CG10681
004802	3.75242	3.46962	5.42324	4.14231	0.00126484	0.00230892	Lipopolysaccharide-responsive and beige-like anchor protein isoform gamma	GO:0003674 GO:0005488 GO:0005515 GO:0005575 GO:0005622 GO:0005623 GO:0005737 GO:0006810 GO:0007154 GO:0007165 GO:0008104 GO:0008150 GO:0009987 GO:0016023 GO:0016192 GO:0016197 GO:0023052 GO:0031410 GO:0031982 GO:0031988 GO:0033036 GO:0043226 GO:0043227 GO:0043229 GO:0043231 GO:0044424 GO:0044444 GO:0044464 GO:0046907 GO:0050789 GO:0050794 GO:0050896 GO:0051018 GO:0051179 GO:0051234 GO:0051641 GO:…
014464	0.717079	0.892553	1.82965	1.01633	0.00126484	0.00232833	Collagen type I alpha (Fragment)	GO:0003674 GO:0005198 GO:0005201 GO:0005575 GO:0005576 GO:0005578 GO:0005581 GO:0031012 GO:0044420 GO:0044421
005654	1.89333	1.8432	2.83259	2.24717	0.00126484	0.00258225	Ankyrin repeat and sterile alpha motif domain-containing protein 1B
008589	4.81708	5.06752	4.23653	4.51483	0.00126484	0.00272518	Peroxisomal membrane protein PEX13	GO:0005575 GO:0005622 GO:0005623 GO:0005737 GO:0005777 GO:0006461 GO:0006605 GO:0006625 GO:0006810 GO:0006886 GO:0006996 GO:0007031 GO:0008104 GO:0008150 GO:0009987 GO:0015031 GO:0016020 GO:0016021 GO:0016043 GO:0016558 GO:0016560 GO:0017038 GO:0022607 GO:0031224 GO:0033036 GO:0033365 GO:0034613 GO:0034621 GO:0034622 GO:0042579 GO:0043226 GO:0043227 GO:0043229 GO:0043231 GO:0043574 GO:0043623 GO:…	map04146	FBgn0033812
003651	2.63971	2.43538	1.41557	1.82226	0.00126484	0.00285607	Hypothetical protein	GO:0003674 GO:0003676 GO:0003677 GO:0005488
002697	4.55377	4.35069	3.64078	4.14035	0.00126484	0.00308635	Zinc phosphodiesterase ELAC protein 2	GO:0003674 GO:0003824 GO:0004518 GO:0004519 GO:0005488 GO:0005575 GO:0005622 GO:0005623 GO:0005634 GO:0005737 GO:0005739 GO:0006139 GO:0006396 GO:0006399 GO:0006807 GO:0008033 GO:0008150 GO:0008152 GO:0009987 GO:0010467 GO:0016070 GO:0016787 GO:0016788 GO:0034470 GO:0034641 GO:0034660 GO:0043167 GO:0043169 GO:0043170 GO:0043226 GO:0043227 GO:0043229 GO:0043231 GO:0044237 GO:0044238 GO:0044260 GO:…	map03013	FBgn0028426
004827	2.27586	2.89678	2.98347	3.23154	0.00126484	0.00309218	Alpha-(1,3)-fucosyltransferase B
014900	0.126207	0.141078	0	0	0.00126484	0.00309218
000267	3.00512	2.80438	2.12598	2.53662	0.00126484	0.00314161
012385	1.55762	1.44878	2.18762	1.72624	0.00126484	0.00331052	Kin of IRRE-like protein 1
014006	2.87539	3.65426	3.8521	3.84004	0.00126484	0.00354753	Hypothetical protein
001506	1.74723	2.19557	2.61219	2.62954	0.00126484	0.00366321	Hypothetical protein	GO:0000975 GO:0000976 GO:0001067 GO:0001071 GO:0003674 GO:0003676 GO:0003677 GO:0003700 GO:0005488 GO:0005575 GO:0005622 GO:0005623 GO:0005634 GO:0006139 GO:0006351 GO:0006355 GO:0006807 GO:0008150 GO:0008152 GO:0009058 GO:0009059 GO:0009889 GO:0009987 GO:0010467 GO:0010468 GO:0010556 GO:0016070 GO:0019219 GO:0019222 GO:0031323 GO:0031326 GO:0032774 GO:0034641 GO:0034645 GO:0043170 GO:0043226 GO:…
007103	0.472767	0.713485	1.15455	1.01846	0.00126484	0.00392153	Putative uncharacterized protein (Fragment)
003056	3.61678	3.45175	2.58403	3.32891	0.00126484	0.00428306	NHE-8	GO:0000139 GO:0003674 GO:0005215 GO:0005451 GO:0005575 GO:0005622 GO:0005623 GO:0005737 GO:0005794 GO:0006810 GO:0006811 GO:0006812 GO:0006813 GO:0006814 GO:0006818 GO:0006873 GO:0006885 GO:0008150 GO:0008324 GO:0009987 GO:0012505 GO:0015075 GO:0015077 GO:0015078 GO:0015079 GO:0015081 GO:0015291 GO:0015297 GO:0015298 GO:0015299 GO:0015300 GO:0015385 GO:0015386 GO:0015491 GO:0015672 GO:0015992 GO:…		FBgn0026787
009097	3.9285	3.68333	1.8786	3.24718	0.00126484	0.00442372	Acyl-CoA delta-9 desaturase isoform	GO:0003674 GO:0003824 GO:0004768 GO:0005488 GO:0005506 GO:0005575 GO:0005622 GO:0005623 GO:0005737 GO:0005783 GO:0006082 GO:0006629 GO:0006631 GO:0006633 GO:0008150 GO:0008152 GO:0008610 GO:0009058 GO:0009987 GO:0016020 GO:0016021 GO:0016053 GO:0016215 GO:0016491 GO:0016705 GO:0016717 GO:0019752 GO:0031224 GO:0032787 GO:0042180 GO:0043167 GO:0043169 GO:0043226 GO:0043227 GO:0043229 GO:0043231 GO:…
014336	9.55638	9.36387	8.52247	9.12251	0.00126484	0.00454238	Probable 60S ribosomal protein L12	GO:0003674 GO:0003676 GO:0003723 GO:0003735 GO:0005198 GO:0005488 GO:0005575 GO:0005622 GO:0005623 GO:0005737 GO:0005840 GO:0006412 GO:0008150 GO:0008152 GO:0009058 GO:0009059 GO:0009987 GO:0010467 GO:0019538 GO:0030529 GO:0032991 GO:0034645 GO:0043170 GO:0043226 GO:0043228 GO:0043229 GO:0043232 GO:0044237 GO:0044238 GO:0044249 GO:0044260 GO:0044267 GO:0044424 GO:0044444 GO:0044464	map03010	FBgn0034968
001572	0.108388	0.454941	0	0.0963902	0.00126484	0.0045439	Basic helix-loop-helix neural transcription factor TAP			FBgn0015550
005455	3.81632	4.24504	3.23066	3.69453	0.00126484	0.00461893	Biogenesis of lysosome-related organelles complex 1 subunit 2	GO:0000226 GO:0000930 GO:0003674 GO:0005488 GO:0005515 GO:0005575 GO:0005622 GO:0005623 GO:0005634 GO:0005737 GO:0005768 GO:0005813 GO:0005815 GO:0005829 GO:0005856 GO:0006355 GO:0006357 GO:0006996 GO:0007010 GO:0007017 GO:0007020 GO:0008022 GO:0008092 GO:0008150 GO:0008284 GO:0009889 GO:0009891 GO:0009893 GO:0009987 GO:0010468 GO:0010556 GO:0010557 GO:0010604 GO:0010628 GO:0010941 GO:0015630 GO:…		FBgn0036118
014275	4.65539	4.54886	5.37938	4.83476	0.00126484	0.00466982	Hypothetical protein	GO:0008150 GO:0009893 GO:0009894 GO:0009896 GO:0010506 GO:0010508 GO:0019222 GO:0031323 GO:0031325 GO:0031329 GO:0031331 GO:0048518 GO:0048522 GO:0050789 GO:0050794 GO:0065007
000213	0.781868	0.667134	1.71155	1.18398	0.00126484	0.00477376	Conserved hypothetical protein	GO:0003674 GO:0005198 GO:0042302
005137	1.31093	1.57115	2.23853	2.08275	0.00126484	0.00496419	Very low-density lipoprotein receptor	GO:0000267 GO:0001948 GO:0003674 GO:0004872 GO:0005215 GO:0005488 GO:0005509 GO:0005515 GO:0005575 GO:0005576 GO:0005615 GO:0005623 GO:0005624 GO:0005626 GO:0006810 GO:0006897 GO:0006898 GO:0007275 GO:0007399 GO:0007417 GO:0008104 GO:0008150 GO:0008565 GO:0009987 GO:0010324 GO:0015031 GO:0016020 GO:0016021 GO:0016043 GO:0016044 GO:0016192 GO:0019222 GO:0021510 GO:0021517 GO:0022892 GO:0030228 GO:…		FBgn0066101;FBgn0051092
011083	0.123195	0.199388	0.607663	0.362615	0.00126484	0.0053113
016043	4.79823	4.56931	4.28077	4.04785	0.00126484	0.00537236	Protein unc-50 homolog	GO:0000139 GO:0003674 GO:0003676 GO:0003723 GO:0005488 GO:0005575 GO:0005622 GO:0005623 GO:0005634 GO:0005635 GO:0005637 GO:0005737 GO:0005794 GO:0006810 GO:0007154 GO:0007165 GO:0007166 GO:0008104 GO:0008150 GO:0009987 GO:0012505 GO:0015031 GO:0016020 GO:0016021 GO:0019866 GO:0023052 GO:0031090 GO:0031224 GO:0031965 GO:0031967 GO:0031975 GO:0033036 GO:0043226 GO:0043227 GO:0043229 GO:0043231 GO:…		FBgn0037609
007063	0.519597	0.950294	1.4419	1.11721	0.00126484	0.00541227	Munin			FBgn0262869
004894	1.65549	2.26487	2.81804	2.54012	0.00126484	0.00570766	Hypothetical protein	GO:0000166 GO:0003674 GO:0003824 GO:0004672 GO:0004713 GO:0004714 GO:0004871 GO:0004872 GO:0004888 GO:0005488 GO:0005524 GO:0005575 GO:0005623 GO:0006464 GO:0006468 GO:0006793 GO:0006796 GO:0007154 GO:0007165 GO:0007166 GO:0007167 GO:0007169 GO:0008150 GO:0008152 GO:0009987 GO:0016020 GO:0016301 GO:0016310 GO:0016740 GO:0016772 GO:0016773 GO:0017076 GO:0019199 GO:0019538 GO:0023052 GO:0030554 GO:…
006287	10.4506	9.78774	9.47801	9.76654	0.00126484	0.00570766	40S ribosomal protein S6	GO:0003674 GO:0003735 GO:0005198 GO:0005575 GO:0005622 GO:0005623 GO:0005634 GO:0005730 GO:0005737 GO:0005829 GO:0005840 GO:0006139 GO:0006364 GO:0006396 GO:0006412 GO:0006807 GO:0008150 GO:0008152 GO:0009058 GO:0009059 GO:0009987 GO:0010467 GO:0015935 GO:0016070 GO:0016072 GO:0019538 GO:0022613 GO:0022626 GO:0022627 GO:0030529 GO:0031974 GO:0031981 GO:0032991 GO:0034470 GO:0034641 GO:0034645 GO:…	map03010 map04150 map04910	FBgn0261592
008616	0.057962	0.0282062	0.213011	0.686008	0.00126484	0.00599443
002471	2.21914	2.24668	3.17237	3.11247	0.00126484	0.00617391
005230	2.83508	3.48709	2.24761	2.67218	0.00126484	0.00628489	D-tyrosyl-tRNA(Tyr) deacylase	GO:0003674 GO:0003824 GO:0005575 GO:0005622 GO:0005623 GO:0005737 GO:0006082 GO:0006520 GO:0006807 GO:0008150 GO:0008152 GO:0009056 GO:0009063 GO:0009308 GO:0009310 GO:0009987 GO:0016054 GO:0016787 GO:0016788 GO:0019478 GO:0019752 GO:0034641 GO:0042180 GO:0043436 GO:0044106 GO:0044237 GO:0044238 GO:0044248 GO:0044281 GO:0044282 GO:0044424 GO:0044464 GO:0046395 GO:0046416
007782	4.20011	5.27995	5.41682	5.67022	0.00126484	0.00637016	5'-nucleotidase domain containing 3	GO:0003674 GO:0003824 GO:0005488 GO:0005575 GO:0005622 GO:0005623 GO:0005737 GO:0005739 GO:0005829 GO:0008150 GO:0008152 GO:0016787 GO:0043167 GO:0043169 GO:0043226 GO:0043227 GO:0043229 GO:0043231 GO:0044424 GO:0044444 GO:0044464 GO:0046872		FBgn0033426
008395	0.304772	0.506064	0.987804	0.603716	0.00126484	0.00646889
007092	1.77133	1.99257	2.93956	2.41461	0.00126484	0.00655701	Sodium-dependent multivitamin transporter, putative (Fragment)	GO:0003674 GO:0005215 GO:0005575 GO:0005623 GO:0006810 GO:0006811 GO:0006812 GO:0006814 GO:0008150 GO:0009987 GO:0015672 GO:0016020 GO:0016021 GO:0030001 GO:0031224 GO:0044425 GO:0044464 GO:0051179 GO:0051234 GO:0055085
003796	0.049774	0.128447	0.414447	0.271959	0.00126484	0.00671787	Cad88C
010097	2.59632	2.24892	1.17561	1.97549	0.00126484	0.0073253	Cuticular protein RR-2 motif 69	GO:0003674 GO:0005198 GO:0042302
011748	2.15574	2.88131	3.15641	2.93419	0.00126484	0.0073785	Hypothetical protein
001238	2.24712	2.08252	2.87778	2.37023	0.00126484	0.00764	CG3407
014557	7.23542	6.84721	6.75036	6.22155	0.00126484	0.00767984	Integument esterase 2	GO:0003674 GO:0003824 GO:0008150 GO:0008152 GO:0016787
010905	3.68341	3.90209	4.39068	4.05014	0.00126484	0.00770617	Geranylgeranyl transferase type-2 subunit alpha	GO:0003674 GO:0003824 GO:0004659 GO:0004661 GO:0004663 GO:0005488 GO:0006464 GO:0008150 GO:0008152 GO:0008270 GO:0008318 GO:0009987 GO:0016740 GO:0016765 GO:0018342 GO:0018344 GO:0019538 GO:0043167 GO:0043169 GO:0043170 GO:0043412 GO:0044237 GO:0044238 GO:0044260 GO:0044267 GO:0046872 GO:0046914		FBgn0037293
012939	9.04622	8.6746	8.26092	8.62593	0.00126484	0.00783456	Cyclosporin A-binding protein	GO:0000413 GO:0002376 GO:0003674 GO:0003755 GO:0003824 GO:0005488 GO:0005575 GO:0005576 GO:0005622 GO:0005623 GO:0005634 GO:0005737 GO:0005829 GO:0006457 GO:0006464 GO:0006950 GO:0008150 GO:0008152 GO:0009987 GO:0016853 GO:0016859 GO:0018193 GO:0018208 GO:0019538 GO:0032501 GO:0042277 GO:0043170 GO:0043226 GO:0043227 GO:0043229 GO:0043231 GO:0043412 GO:0044237 GO:0044238 GO:0044260 GO:0044267 GO:…	map04020 map05012 map05016 map05145
008464	6.16139	6.51284	5.53656	5.81024	0.00126484	0.00805411	Elongation of very long chain fatty acids protein 7	GO:0000038 GO:0003674 GO:0003824 GO:0004312 GO:0005575 GO:0005622 GO:0005623 GO:0005737 GO:0005783 GO:0005789 GO:0006082 GO:0006629 GO:0006631 GO:0006633 GO:0006643 GO:0006665 GO:0008150 GO:0008152 GO:0008610 GO:0009058 GO:0009922 GO:0009987 GO:0012505 GO:0016020 GO:0016021 GO:0016053 GO:0016740 GO:0016746 GO:0016747 GO:0019367 GO:0019368 GO:0019752 GO:0030148 GO:0030497 GO:0031090 GO:0031224 GO:…
008477	0.958329	0.515779	1.54864	1.10092	0.00126484	0.00811256	Solute carrier family 21 member 2	GO:0003674 GO:0005215 GO:0005342 GO:0005575 GO:0005623 GO:0005886 GO:0005887 GO:0006810 GO:0006811 GO:0006820 GO:0007275 GO:0008028 GO:0008150 GO:0008509 GO:0008514 GO:0009987 GO:0015075 GO:0015711 GO:0015718 GO:0015849 GO:0016020 GO:0016021 GO:0016323 GO:0022857 GO:0022891 GO:0022892 GO:0031224 GO:0031226 GO:0032501 GO:0032502 GO:0034220 GO:0043252 GO:0044425 GO:0044459 GO:0044464 GO:0046942 GO:…
011029	0.497054	0.493931	1.5659	0.516623	0.00126484	0.00878968	FucTC	GO:0000139 GO:0003674 GO:0003824 GO:0005575 GO:0005622 GO:0005623 GO:0005737 GO:0005794 GO:0005795 GO:0005975 GO:0006464 GO:0006486 GO:0008150 GO:0008152 GO:0008417 GO:0009058 GO:0009059 GO:0009100 GO:0009101 GO:0009987 GO:0012505 GO:0016020 GO:0016021 GO:0016740 GO:0016757 GO:0016758 GO:0019538 GO:0031090 GO:0031224 GO:0031984 GO:0031985 GO:0032580 GO:0034645 GO:0036065 GO:0043170 GO:0043226 GO:…	map00513
000316	2.79984	2.90987	2.08518	2.66062	0.00126484	0.00936711	Hypothetical protein	GO:0003674 GO:0003676 GO:0005488 GO:0005575 GO:0005622 GO:0005623 GO:0008270 GO:0043167 GO:0043169 GO:0044464 GO:0046872 GO:0046914
003734	1.95885	2.23462	3.22642	2.41656	0.00126484	0.0096552	CG17364			FBgn0036391
003935	8.72257	8.26308	8.15467	8.02686	0.00126484	0.00971412	Anxa5	GO:0003674 GO:0004857 GO:0004859 GO:0005102 GO:0005488 GO:0005509 GO:0005515 GO:0005543 GO:0005544 GO:0005575 GO:0005576 GO:0005615 GO:0005622 GO:0005623 GO:0005737 GO:0005886 GO:0005911 GO:0006461 GO:0006916 GO:0006950 GO:0007154 GO:0007165 GO:0007596 GO:0007599 GO:0008150 GO:0008289 GO:0009611 GO:0009897 GO:0009986 GO:0009987 GO:0010033 GO:0010941 GO:0010942 GO:0014704 GO:0016020 GO:0016043 GO:…		FBgn0000083
014793	4.37595	4.16928	3.91152	3.76813	0.00126484	0.0100807	Putative tyrosyl-DNA phosphodiesterase	GO:0003674 GO:0003824 GO:0005575 GO:0005622 GO:0005623 GO:0005634 GO:0006139 GO:0006259 GO:0006281 GO:0006807 GO:0006950 GO:0006974 GO:0008081 GO:0008150 GO:0008152 GO:0009987 GO:0016787 GO:0016788 GO:0033554 GO:0034641 GO:0042578 GO:0043170 GO:0043226 GO:0043227 GO:0043229 GO:0043231 GO:0044237 GO:0044238 GO:0044260 GO:0044424 GO:0044464 GO:0050896 GO:0051716 GO:0090304		FBgn0260817
008448	4.58829	4.5872	4.02871	4.34296	0.00126484	0.0107527	Mitochondrial matrix iron-sulfur protein	GO:0003674 GO:0005488 GO:0005575 GO:0005622 GO:0005623 GO:0005737 GO:0005739 GO:0005759 GO:0006091 GO:0006810 GO:0008150 GO:0008152 GO:0009055 GO:0009987 GO:0022900 GO:0031974 GO:0043167 GO:0043169 GO:0043226 GO:0043227 GO:0043229 GO:0043231 GO:0043233 GO:0044237 GO:0044422 GO:0044424 GO:0044429 GO:0044444 GO:0044446 GO:0044464 GO:0046872 GO:0051179 GO:0051234 GO:0051536 GO:0051537 GO:0051540 GO:…		FBgn0011769
011053	0.288418	0.598736	0.868165	0.841474	0.00126484	0.0112218	Serine/threonine-protein phosphatase	GO:0003674 GO:0003824 GO:0004721 GO:0006793 GO:0006796 GO:0008150 GO:0008152 GO:0009987 GO:0016311 GO:0016787 GO:0016788 GO:0016791 GO:0042578 GO:0044237
014398	6.45354	5.94017	5.78062	5.86284	0.00126484	0.0118093	NEDD8, putative	GO:0003674 GO:0005488 GO:0005515 GO:0005575 GO:0005622 GO:0005623 GO:0005634 GO:0006355 GO:0006357 GO:0006464 GO:0008104 GO:0008150 GO:0008152 GO:0009889 GO:0009987 GO:0010033 GO:0010468 GO:0010556 GO:0014070 GO:0019219 GO:0019222 GO:0019538 GO:0019899 GO:0031323 GO:0031326 GO:0031625 GO:0032446 GO:0032502 GO:0033036 GO:0042221 GO:0043170 GO:0043226 GO:0043227 GO:0043229 GO:0043231 GO:0043412 GO:…		FBgn0032725
014166	1.23468	1.60326	2.07398	1.99685	0.00126484	0.0118596	Transmembrane and TPR repeat-containing protein 2	GO:0003674 GO:0005488 GO:0005575 GO:0005623 GO:0016020 GO:0016021 GO:0031224 GO:0044425 GO:0044464
016452	0	0.0554637	0.229469	0.0642337	0.00126484	0.0120688
012754	2.09867	2.24465	2.85783	2.57224	0.00126484	0.012405	Zinc finger protein rotund	GO:0003674 GO:0003676 GO:0005488 GO:0005575 GO:0005622 GO:0005623 GO:0008270 GO:0043167 GO:0043169 GO:0044464 GO:0046872 GO:0046914		FBgn0010768
015620	0.474087	0.519189	0.135022	0.231457	0.00126484	0.0124465	Src substrate protein p85		map04530 map05100 map05130 map05131	FBgn0025865
002257	2.73058	3.07014	2.07487	2.70047	0.00126484	0.0125139	Hypothetical protein
008579	9.91494	10.1324	10.5355	10.2144	0.00126484	0.0129139	Pcbp2	GO:0003674 GO:0003676 GO:0003723 GO:0005488 GO:0005575 GO:0005622 GO:0005623 GO:0005634 GO:0005737 GO:0043226 GO:0043227 GO:0043229 GO:0043231 GO:0044424 GO:0044464		FBgn0262737
003961	0.309432	0.654029	1.26005	1.11153	0.00126484	0.013147	CG33298	GO:0000166 GO:0000287 GO:0003674 GO:0003824 GO:0004012 GO:0005215 GO:0005319 GO:0005488 GO:0005524 GO:0005548 GO:0005575 GO:0005623 GO:0006139 GO:0006163 GO:0006195 GO:0006200 GO:0006753 GO:0006807 GO:0006810 GO:0006811 GO:0006812 GO:0006869 GO:0008150 GO:0008152 GO:0009056 GO:0009117 GO:0009141 GO:0009143 GO:0009144 GO:0009146 GO:0009150 GO:0009154 GO:0009166 GO:0009199 GO:0009203 GO:0009205 GO:…		FBgn0032120
005819	0.250216	0.380318	0.0997044	0.0599607	0.00126484	0.0132422
007695	5.86242	6.29283	6.61993	6.91772	0.00126484	0.0134135	Cytochrome c oxidase assembly protein COX16 homolog, mitochondrial	GO:0003674 GO:0005575 GO:0005622 GO:0005623 GO:0005737 GO:0005739 GO:0005740 GO:0008150 GO:0016020 GO:0016021 GO:0031090 GO:0031224 GO:0031966 GO:0031967 GO:0031975 GO:0043226 GO:0043227 GO:0043229 GO:0043231 GO:0044422 GO:0044424 GO:0044425 GO:0044429 GO:0044444 GO:0044446 GO:0044464		FBgn0011476
009470	1.71273	1.80138	2.38763	2.08082	0.00126484	0.0137047	Hypothetical protein
006762	0.805157	0.417626	0.318741	0.198229	0.00126484	0.0143773	Lysosomal alpha-mannosidase	GO:0003674 GO:0003824 GO:0004553 GO:0004559 GO:0005488 GO:0005975 GO:0005996 GO:0006013 GO:0006066 GO:0008150 GO:0008152 GO:0008270 GO:0009987 GO:0015923 GO:0016787 GO:0016798 GO:0019318 GO:0030246 GO:0043167 GO:0043169 GO:0044237 GO:0044238 GO:0044262 GO:0044281 GO:0046872 GO:0046914
001755	9.31459	8.83032	8.66512	8.62322	0.00126484	0.0145066	Yellow-x (Fragment)
005159	3.11955	3.3474	2.57697	2.90052	0.00126484	0.0150785	Retinoid-inducible serine carboxypeptidase (Fragment)	GO:0001523 GO:0003674 GO:0003824 GO:0004180 GO:0004185 GO:0005575 GO:0005576 GO:0005622 GO:0005623 GO:0005737 GO:0005829 GO:0006082 GO:0006508 GO:0006629 GO:0006720 GO:0006721 GO:0006766 GO:0006775 GO:0006776 GO:0008150 GO:0008152 GO:0008233 GO:0008236 GO:0008238 GO:0009987 GO:0010817 GO:0016101 GO:0016787 GO:0017171 GO:0019538 GO:0019752 GO:0032787 GO:0034754 GO:0042180 GO:0042445 GO:0042573 GO:…
008618	2.81742	2.4119	1.87691	2.37269	0.00126484	0.01532	Uncharacterized protein (Fragment)		map03040
008732	0.684299	0.714646	1.41545	0.999052	0.00126484	0.0156645	CG4269			FBgn0034741
013172	0.881888	1.4618	1.62909	1.5765	0.00126484	0.0161988	CG12926	GO:0003674 GO:0005215 GO:0005575 GO:0005622 GO:0005623 GO:0006810 GO:0008150 GO:0044464 GO:0051179 GO:0051234
003683	4.83753	4.51262	4.24244	4.32373	0.00126484	0.0168312	Vps25	GO:0003674 GO:0005575 GO:0005622 GO:0005623 GO:0005634 GO:0005737 GO:0005739 GO:0005768 GO:0006355 GO:0006810 GO:0008104 GO:0008150 GO:0008152 GO:0009889 GO:0009987 GO:0010008 GO:0010468 GO:0010556 GO:0015031 GO:0016020 GO:0019219 GO:0019222 GO:0031090 GO:0031323 GO:0031326 GO:0033036 GO:0043170 GO:0043226 GO:0043227 GO:0043229 GO:0043231 GO:0044237 GO:0044238 GO:0044260 GO:0044422 GO:0044424 GO:…	map00562 map04070	FBgn0022027
007607	2.02249	2.53259	2.65748	2.90565	0.00126484	0.0169159	Putative inorganic phosphate cotransporter	GO:0005575 GO:0005623 GO:0006810 GO:0008150 GO:0009987 GO:0016020 GO:0016021 GO:0031224 GO:0044425 GO:0044464 GO:0051179 GO:0051234 GO:0055085
010335	4.42703	4.62747	5.27171	4.85078	0.00126484	0.0171798	Hypothetical protein	GO:0003674 GO:0005488 GO:0008270 GO:0043167 GO:0043169 GO:0046872 GO:0046914	map03022 map05168
009176	0	0	0.196827	0.0431349	0.00126484	0.0172027
012636	4.42561	4.03031	5.22318	4.49087	0.00126484	0.017718	CG13392			FBgn0032033
004754	2.93213	2.63056	3.4113	3.12244	0.00126484	0.0178494	PI-PLC X domain-containing protein 3	GO:0003674 GO:0003824 GO:0004620 GO:0004629 GO:0004871 GO:0005575 GO:0005622 GO:0005623 GO:0006629 GO:0007154 GO:0007165 GO:0008081 GO:0008150 GO:0008152 GO:0009056 GO:0009987 GO:0016042 GO:0016298 GO:0016787 GO:0016788 GO:0023052 GO:0035556 GO:0042578 GO:0044238 GO:0044464 GO:0050789 GO:0050794 GO:0050896 GO:0051716 GO:0060089 GO:0065007
013869	0.339927	0.2354	0.512126	0.846426	0.00126484	0.0180075	Protein synthesis factor GTP-binding protein	GO:0000166 GO:0003674 GO:0003824 GO:0003924 GO:0005488 GO:0005525 GO:0006139 GO:0006163 GO:0006184 GO:0006195 GO:0006753 GO:0006807 GO:0008150 GO:0008152 GO:0009056 GO:0009117 GO:0009141 GO:0009143 GO:0009144 GO:0009146 GO:0009150 GO:0009154 GO:0009166 GO:0009199 GO:0009203 GO:0009205 GO:0009207 GO:0009259 GO:0009261 GO:0009987 GO:0016462 GO:0016787 GO:0016817 GO:0016818 GO:0017076 GO:0017111 GO:…
005963	1.44017	1.54369	0.458236	1.32685	0.00126484	0.0185649	Tubulin, beta 2C	GO:0000086 GO:0000166 GO:0000226 GO:0000278 GO:0000279 GO:0001764 GO:0001906 GO:0001909 GO:0002228 GO:0002252 GO:0002376 GO:0002443 GO:0002449 GO:0003674 GO:0003824 GO:0003924 GO:0005102 GO:0005198 GO:0005200 GO:0005488 GO:0005515 GO:0005525 GO:0005575 GO:0005622 GO:0005623 GO:0005737 GO:0005829 GO:0005856 GO:0005874 GO:0006139 GO:0006163 GO:0006184 GO:0006195 GO:0006457 GO:0006458 GO:0006461 GO:…
008262	0.124474	0.131265	0.78666	0.227087	0.00126484	0.0201551	Hypothetical protein
011648	2.47392	2.69576	1.95034	2.32574	0.00126484	0.020274	PiggyBac transposable element-derived protein 4 (Fragment)
002729	4.01021	4.20167	3.20562	3.96839	0.00126484	0.0208509	C-factor, putative	GO:0000166 GO:0001704 GO:0001707 GO:0003674 GO:0003824 GO:0004791 GO:0005488 GO:0005575 GO:0005622 GO:0005623 GO:0005634 GO:0005730 GO:0005737 GO:0005739 GO:0005829 GO:0007275 GO:0007369 GO:0007498 GO:0008150 GO:0008152 GO:0008283 GO:0009653 GO:0009790 GO:0009888 GO:0009987 GO:0016209 GO:0016491 GO:0016651 GO:0016667 GO:0016668 GO:0019725 GO:0031974 GO:0031981 GO:0032501 GO:0032502 GO:0042592 GO:…		FBgn0030026
011172	0.573484	1.04999	1.13091	1.31274	0.00126484	0.0218017	Os02g0693200	GO:0003674 GO:0005488 GO:0005515 GO:0006457 GO:0008150 GO:0008152 GO:0009987 GO:0019538 GO:0031072 GO:0043170 GO:0044237 GO:0044238 GO:0044260 GO:0044267 GO:0051082
012799	2.52959	2.55543	3.59527	2.67476	0.00126484	0.0230967	TFIIIC subunit Sfc7	GO:0000127 GO:0000988 GO:0000990 GO:0000995 GO:0003674 GO:0003676 GO:0003677 GO:0005488 GO:0005575 GO:0005622 GO:0005623 GO:0005634 GO:0005654 GO:0005667 GO:0006139 GO:0006351 GO:0006352 GO:0006355 GO:0006383 GO:0006384 GO:0006807 GO:0008150 GO:0008152 GO:0009058 GO:0009059 GO:0009889 GO:0009987 GO:0010467 GO:0010468 GO:0010556 GO:0016070 GO:0019219 GO:0019222 GO:0031323 GO:0031326 GO:0031974 GO:…		FBgn0260390
012498	4.56289	4.10185	3.87632	3.80981	0.00126484	0.0232826	Mitochondrial 28S ribosomal protein S2	GO:0003674 GO:0003735 GO:0005198 GO:0005575 GO:0005622 GO:0005623 GO:0005737 GO:0005739 GO:0005840 GO:0006412 GO:0008150 GO:0008152 GO:0009058 GO:0009059 GO:0009987 GO:0010467 GO:0015935 GO:0019538 GO:0030529 GO:0032991 GO:0034645 GO:0043170 GO:0043226 GO:0043227 GO:0043228 GO:0043229 GO:0043231 GO:0043232 GO:0044237 GO:0044238 GO:0044249 GO:0044260 GO:0044267 GO:0044422 GO:0044424 GO:0044444 GO:…		FBgn0031639
014466	1.39995	1.87896	2.3327	2.27944	0.00126484	0.0240186	DAXX			FBgn0031820
005383	0.325093	0.542586	1.13911	0.651251	0.00126484	0.0250043	Hypothetical protein	GO:0003674 GO:0005488
012633	3.83088	4.45207	4.79509	4.64649	0.00126484	0.0256752	RSF1
006545	7.50984	7.45122	7.0563	7.10056	0.00126484	0.0257661	Ribosomal biogenesis protein RLP24	GO:0003674 GO:0003735 GO:0005198 GO:0005575 GO:0005622 GO:0005623 GO:0005634 GO:0005730 GO:0005737 GO:0005840 GO:0006412 GO:0008150 GO:0008152 GO:0009058 GO:0009059 GO:0009987 GO:0010467 GO:0019538 GO:0022613 GO:0030529 GO:0031974 GO:0031981 GO:0032991 GO:0034645 GO:0042254 GO:0043170 GO:0043226 GO:0043227 GO:0043228 GO:0043229 GO:0043231 GO:0043232 GO:0043233 GO:0044085 GO:0044237 GO:0044238 GO:…	map03010	FBgn0037899
003955	3.08958	2.55552	2.19549	2.47028	0.00126484	0.0260598
005331	1.8403	2.05167	2.5434	2.27253	0.00126484	0.0260648	Coiled-coil domain-containing protein CG32809
015581	2.25284	2.55712	1.34058	2.12476	0.00126484	0.0285331	Ankyrin repeat domain-containing protein 17	GO:0005575 GO:0005622 GO:0005623 GO:0007154 GO:0007165 GO:0008150 GO:0009987 GO:0023052 GO:0035556 GO:0044464 GO:0050789 GO:0050794 GO:0050896 GO:0051716 GO:0065007
010510	3.19479	3.46976	3.59214	3.73591	0.00126484	0.02867	Gustatory receptor trehalose 1	GO:0000003 GO:0003006 GO:0003674 GO:0004871 GO:0004872 GO:0004888 GO:0004930 GO:0005575 GO:0005623 GO:0005886 GO:0006928 GO:0007154 GO:0007165 GO:0007166 GO:0007186 GO:0007276 GO:0007280 GO:0007281 GO:0008150 GO:0008219 GO:0008354 GO:0009987 GO:0010623 GO:0012501 GO:0016020 GO:0016021 GO:0016265 GO:0016477 GO:0019953 GO:0022414 GO:0023052 GO:0030154 GO:0031224 GO:0032501 GO:0032502 GO:0032504 GO:…
004844	2.24634	2.55571	3.09586	2.7016	0.00126484	0.0294016	Esterase FE4	GO:0003674 GO:0003824 GO:0008150 GO:0008152 GO:0016787
012045	5.17178	5.48441	4.85157	4.59486	0.00126484	0.0312651	PDGF-and VEGF-receptor related, isoform G
000808	0.730338	1.02144	1.19728	1.67518	0.00126484	0.0319228	Putative bric-a-brac
008634	0.0534529	0.103305	0.47881	0.140083	0.00126484	0.032754
002345	4.99276	4.46442	5.40567	5.20046	0.00126484	0.0339754	Alpha-methylacyl-CoA racemase, putative	GO:0003674 GO:0003824 GO:0008111 GO:0008150 GO:0008152 GO:0016853 GO:0016854	map00120 map04146	FBgn0032881
005430	4.04321	4.92418	4.99003	5.1027	0.00126484	0.0340257	Hypothetical protein
016331	3.19176	3.44612	3.95114	3.61825	0.00126484	0.0353195	Cell division protein kinase 10	GO:0000166 GO:0003674 GO:0003824 GO:0004672 GO:0004674 GO:0004693 GO:0005488 GO:0005524 GO:0006464 GO:0006468 GO:0006793 GO:0006796 GO:0007049 GO:0008150 GO:0008152 GO:0009987 GO:0016301 GO:0016310 GO:0016740 GO:0016772 GO:0016773 GO:0017076 GO:0019538 GO:0030554 GO:0032553 GO:0032555 GO:0032559 GO:0035639 GO:0043170 GO:0043412 GO:0044237 GO:0044238 GO:0044260 GO:0044267 GO:0051301
004876	2.83806	2.86562	3.58011	2.99442	0.00126484	0.035866	Protostome-specific GEF, isoform C	GO:0003674 GO:0005083 GO:0005085 GO:0005088 GO:0005089 GO:0005488 GO:0005543 GO:0005575 GO:0005622 GO:0005623 GO:0008150 GO:0008289 GO:0009966 GO:0019222 GO:0023051 GO:0030234 GO:0030695 GO:0035023 GO:0044464 GO:0046578 GO:0048583 GO:0050789 GO:0050790 GO:0050794 GO:0051056 GO:0060589 GO:0065007 GO:0065009		FBgn0040387
005599	0.876019	1.43111	1.93813	1.52651	0.00126484	0.0359355	Pyrexia	GO:0003674 GO:0003824 GO:0004497 GO:0005215 GO:0005216 GO:0005261 GO:0005488 GO:0005575 GO:0005623 GO:0006461 GO:0006732 GO:0006733 GO:0006743 GO:0006744 GO:0006810 GO:0006811 GO:0006812 GO:0006950 GO:0008150 GO:0008152 GO:0008324 GO:0009058 GO:0009108 GO:0009266 GO:0009408 GO:0009605 GO:0009628 GO:0009629 GO:0009987 GO:0015075 GO:0015267 GO:0016020 GO:0016021 GO:0016043 GO:0016491 GO:0016705 GO:…		FBgn0035113;FBgn0260005
009453	1.03478	0.812035	1.42353	1.3605	0.00126484	0.0360431	Df(3R)Exel7318
009927	0.0825385	0.134845	0.469806	0.228673	0.00126484	0.0397354	Rhophilin
014148	5.99533	6.05579	6.45817	6.16537	0.00126484	0.0426655	Cleft lip and palate associated transmembrane	GO:0002682 GO:0002694 GO:0005575 GO:0005623 GO:0005886 GO:0006915 GO:0007275 GO:0008150 GO:0008219 GO:0009897 GO:0009986 GO:0009987 GO:0012501 GO:0016020 GO:0016021 GO:0016265 GO:0030154 GO:0031224 GO:0032501 GO:0032502 GO:0033081 GO:0044425 GO:0044459 GO:0044464 GO:0045580 GO:0045595 GO:0045619 GO:0048869 GO:0050789 GO:0050793 GO:0050794 GO:0050863 GO:0050865 GO:0051239 GO:0051249 GO:0065007 GO:…		FBgn0031590
003547	1.63972	1.992	2.2175	2.51717	0.00126484	0.043319	Nha1	GO:0003008 GO:0003014 GO:0003096 GO:0003674 GO:0005215 GO:0005451 GO:0005575 GO:0005623 GO:0005903 GO:0006810 GO:0006811 GO:0006812 GO:0006814 GO:0006818 GO:0008150 GO:0008324 GO:0009987 GO:0015075 GO:0015077 GO:0015078 GO:0015081 GO:0015291 GO:0015297 GO:0015298 GO:0015299 GO:0015300 GO:0015385 GO:0015491 GO:0015672 GO:0015992 GO:0016020 GO:0016021 GO:0022804 GO:0022857 GO:0022890 GO:0022891 GO:…
009789	4.26255	3.90331	3.68628	3.79044	0.00126484	0.0433259	GPN-loop GTPase 3	GO:0000166 GO:0003674 GO:0005488 GO:0005525 GO:0005575 GO:0008150 GO:0017076 GO:0019001 GO:0032553 GO:0032555 GO:0032561 GO:0035639
011384	3.06274	2.71046	2.27453	2.42573	0.00126484	0.0433259	Glutaredoxin-related protein	GO:0003674 GO:0003824 GO:0008150 GO:0008152 GO:0009055 GO:0009987 GO:0015035 GO:0015036 GO:0016491 GO:0016667 GO:0019725 GO:0042592 GO:0045454 GO:0050789 GO:0050794 GO:0055114 GO:0065007 GO:0065008		FBgn0032509
005427	4.82777	5.28866	5.53313	5.47103	0.00126484	0.0440495	Phospholipase A-2-activating protein	GO:0003674
016107	5.53808	5.06953	4.94311	4.98747	0.00126484	0.0447918	Valyl-tRNA synthetase 2, mitochondrial	GO:0000166 GO:0002161 GO:0003674 GO:0003824 GO:0004812 GO:0004832 GO:0005488 GO:0005524 GO:0005575 GO:0005622 GO:0005623 GO:0005737 GO:0005739 GO:0006082 GO:0006139 GO:0006399 GO:0006412 GO:0006417 GO:0006418 GO:0006438 GO:0006448 GO:0006450 GO:0006520 GO:0006807 GO:0008150 GO:0008152 GO:0009058 GO:0009059 GO:0009308 GO:0009889 GO:0009987 GO:0010467 GO:0010468 GO:0010556 GO:0010608 GO:0016070 GO:…	map00970
000633	3.65546	2.89214	2.55394	2.73971	0.00126484	0.0448403	Alternative splicing type 3 and, putative			FBgn0029887
014460	3.53923	3.53052	2.2798	3.45578	0.00126484	0.0450057	Putative maleylacetoacetate isomerase 2 (Fragment)	GO:0003674 GO:0003824 GO:0005575 GO:0005622 GO:0005623 GO:0005737 GO:0006082 GO:0006520 GO:0006725 GO:0006807 GO:0008150 GO:0008152 GO:0009072 GO:0009308 GO:0009987 GO:0016034 GO:0016740 GO:0016853 GO:0016859 GO:0019752 GO:0034641 GO:0042180 GO:0043436 GO:0044106 GO:0044237 GO:0044238 GO:0044281 GO:0044424 GO:0044464	map00350 map00643
010875	0.30859	0.27132	0.895343	0.449184	0.00126484	0.0452877	Hypothetical protein	GO:0000226 GO:0005575 GO:0005622 GO:0005623 GO:0005856 GO:0005874 GO:0006996 GO:0007010 GO:0007017 GO:0008150 GO:0009987 GO:0015630 GO:0016043 GO:0032991 GO:0043226 GO:0043228 GO:0043229 GO:0043232 GO:0043234 GO:0044422 GO:0044424 GO:0044430 GO:0044446 GO:0044464 GO:0071840 GO:0071841 GO:0071842
001660	5.77328	6.27123	6.92095	6.52936	0.00126484	0.0453882	Heteroproteinous nuclear ribonucleoprotein U (Fragment)	GO:0003674 GO:0003676 GO:0005488 GO:0005575 GO:0005622 GO:0005623 GO:0030529 GO:0032991 GO:0044424 GO:0044464
005635	4.78542	5.07627	5.49229	5.15344	0.00126484	0.0470934	PXMP2/4 family protein 3	GO:0003674 GO:0005488 GO:0005515 GO:0005575 GO:0005622 GO:0005623 GO:0005737 GO:0005739 GO:0005777 GO:0005778 GO:0005779 GO:0006810 GO:0006897 GO:0006907 GO:0008150 GO:0009987 GO:0010324 GO:0016020 GO:0016021 GO:0016043 GO:0016044 GO:0016192 GO:0031090 GO:0031224 GO:0031231 GO:0031300 GO:0031301 GO:0031903 GO:0042579 GO:0043226 GO:0043227 GO:0043229 GO:0043231 GO:0044351 GO:0044422 GO:0044424 GO:…	map04146	FBgn0035252
007590	4.38623	4.11787	3.81887	3.88643	0.00126484	0.0491224	N-acetylgalactosamine kinase	GO:0000166 GO:0003674 GO:0003676 GO:0003824 GO:0004335 GO:0005488 GO:0005524 GO:0005575 GO:0005622 GO:0005623 GO:0005634 GO:0005737 GO:0005975 GO:0005996 GO:0006012 GO:0006066 GO:0006793 GO:0006796 GO:0008150 GO:0008152 GO:0008270 GO:0009987 GO:0016301 GO:0016310 GO:0016740 GO:0016772 GO:0016773 GO:0017076 GO:0019200 GO:0019318 GO:0030554 GO:0032553 GO:0032555 GO:0032559 GO:0033858 GO:0035639 GO:…	map00052 map00520	FBgn0263199
016236	5.5729	5.87943	5.28114	5.48673	0.00126484	0.0493004	Putative ecotropic viral integration site	GO:0003674 GO:0005083 GO:0005096 GO:0005097 GO:0005099 GO:0005575 GO:0005622 GO:0005623 GO:0006140 GO:0008047 GO:0008150 GO:0009894 GO:0009966 GO:0019219 GO:0019222 GO:0023051 GO:0030234 GO:0030695 GO:0030811 GO:0031323 GO:0031329 GO:0032313 GO:0032318 GO:0032320 GO:0032483 GO:0032851 GO:0033121 GO:0033124 GO:0043085 GO:0043087 GO:0043547 GO:0044093 GO:0044464 GO:0046578 GO:0048583 GO:0050789 GO:…
015722	4.01523	3.87411	3.34593	3.60959	0.00126525	0.0496283
014478	3.2098	2.72667	2.21493	2.26149	0.00126596	8.71e-05	Atlastin	GO:0000139 GO:0000166 GO:0003674 GO:0003824 GO:0003924 GO:0005488 GO:0005515 GO:0005525 GO:0005575 GO:0005622 GO:0005623 GO:0005737 GO:0005783 GO:0005789 GO:0005794 GO:0006139 GO:0006163 GO:0006184 GO:0006195 GO:0006461 GO:0006753 GO:0006807 GO:0006996 GO:0007029 GO:0007030 GO:0007275 GO:0007399 GO:0008150 GO:0008152 GO:0009056 GO:0009117 GO:0009141 GO:0009143 GO:0009144 GO:0009146 GO:0009150 GO:…
002499	3.91811	3.89123	4.50638	5.37238	0.00231338	7.2e-08	Succinyl-CoA ligase [ADP-forming] beta-chain, mitochondrial	GO:0000166 GO:0003674 GO:0003824 GO:0005488 GO:0005524 GO:0008150 GO:0008152 GO:0016874 GO:0017076 GO:0030554 GO:0032553 GO:0032555 GO:0032559 GO:0035639 GO:0043167 GO:0043169 GO:0046872
005031	2.66783	1.77406	1.50259	1.35116	0.00231338	1.8e-06	Hypothetical protein
011464	1.71073	2.07899	0.916067	1.28115	0.00231338	1.04e-05	Cytochrome P450 CYP4D36	GO:0003674 GO:0003824 GO:0004497 GO:0005488 GO:0005506 GO:0008150 GO:0008152 GO:0009055 GO:0016491 GO:0016705 GO:0016712 GO:0020037 GO:0043167 GO:0043169 GO:0046872 GO:0046906 GO:0046914 GO:0055114 GO:0070330
004751	1.80839	2.33659	0.855759	1.09153	0.00231338	1.09e-05	CG31344
003916	5.98409	5.68542	5.16249	4.8533	0.00231338	3.73e-05	Seminal fluid protein HACP044
010888	4.55751	4.94406	3.66155	3.83573	0.00231338	4.53e-05	LOC656847	GO:0001071 GO:0003674 GO:0003676 GO:0003677 GO:0003700 GO:0005488 GO:0005575 GO:0005622 GO:0005623 GO:0005634 GO:0006139 GO:0006351 GO:0006355 GO:0006807 GO:0008150 GO:0008152 GO:0009058 GO:0009059 GO:0009889 GO:0009987 GO:0010467 GO:0010468 GO:0010556 GO:0016070 GO:0019219 GO:0019222 GO:0031323 GO:0031326 GO:0032774 GO:0034641 GO:0034645 GO:0043170 GO:0043226 GO:0043227 GO:0043229 GO:0043231 GO:…		FBgn0005659
005535	1.08934	1.04456	0.115665	0.721784	0.00231338	5.28e-05
014228	1.58227	1.31621	2.09246	2.38976	0.00231338	8.57e-05
002178	3.14861	3.24813	1.93282	2.74946	0.00231338	0.000115001	Neutral lipase	GO:0003674 GO:0003824 GO:0005575 GO:0005576 GO:0006629 GO:0008150 GO:0008152 GO:0016787 GO:0044238
008458	2.95712	2.60426	1.9946	2.11758	0.00231338	0.000122245	Protein GPR89A	GO:0000139 GO:0003674 GO:0004871 GO:0005215 GO:0005216 GO:0005244 GO:0005253 GO:0005575 GO:0005622 GO:0005623 GO:0005737 GO:0005794 GO:0005795 GO:0005798 GO:0006810 GO:0006811 GO:0006820 GO:0006873 GO:0006885 GO:0007154 GO:0007165 GO:0008104 GO:0008150 GO:0008308 GO:0008509 GO:0009966 GO:0009967 GO:0009987 GO:0010627 GO:0010646 GO:0010647 GO:0010740 GO:0012505 GO:0012506 GO:0015031 GO:0015075 GO:…		FBgn0033995
008950	3.15524	2.64802	2.02048	2.47008	0.00231338	0.000279997	Hypothetical protein
007875	3.96761	4.49399	4.86968	5.20436	0.00231338	0.00029859	O-linked N-acetylglucosamine (GlcNAc) transferase (UDP-N-acetylglucosamine:polypeptide-N-acetylglucosaminyl transferase), isoform CRA_a	GO:0000123 GO:0002682 GO:0002761 GO:0002763 GO:0003674 GO:0003824 GO:0005488 GO:0005515 GO:0005529 GO:0005543 GO:0005547 GO:0005575 GO:0005622 GO:0005623 GO:0005634 GO:0005654 GO:0005737 GO:0005739 GO:0005813 GO:0005815 GO:0005829 GO:0005856 GO:0005886 GO:0005975 GO:0006325 GO:0006461 GO:0006464 GO:0006473 GO:0006475 GO:0006486 GO:0006493 GO:0006915 GO:0006917 GO:0006996 GO:0007154 GO:0007165 GO:…
010050	0.491858	0.412894	1.63066	0.96045	0.00231338	0.000379285	Hypothetical protein
011583	4.5512	4.11522	3.25643	3.92856	0.00231338	0.000572748	Mannitol-2-dehydrogenase	GO:0000166 GO:0003674 GO:0003824 GO:0005488 GO:0008150 GO:0008152 GO:0008270 GO:0016491 GO:0043167 GO:0043169 GO:0046872 GO:0046914 GO:0055114
006008	1.01391	0.698491	0.177895	0.497629	0.00231338	0.000756036	Odorant-binding protein 2	GO:0003674 GO:0005488 GO:0005549
001681	0.594751	1.34049	0.243947	0.367393	0.00231338	0.000810782
005645	3.96504	3.99489	3.47687	3.57426	0.00231338	0.00108755	Transcription initiation factor RRN3	GO:0000166 GO:0003674 GO:0003676 GO:0003723 GO:0003743 GO:0005488 GO:0006412 GO:0006413 GO:0008135 GO:0008150 GO:0008152 GO:0009058 GO:0009059 GO:0009987 GO:0010467 GO:0019538 GO:0034645 GO:0043170 GO:0044237 GO:0044238 GO:0044249 GO:0044260 GO:0044267		FBgn0032988
006887	6.2301	6.23059	6.746	6.79962	0.00231338	0.00113749	Death-associated protein	GO:0003674 GO:0005488 GO:0005515 GO:0005575 GO:0006355 GO:0006914 GO:0006915 GO:0006917 GO:0006919 GO:0006950 GO:0007154 GO:0008150 GO:0008152 GO:0008219 GO:0008624 GO:0009056 GO:0009267 GO:0009605 GO:0009889 GO:0009890 GO:0009892 GO:0009894 GO:0009895 GO:0009987 GO:0009991 GO:0010468 GO:0010506 GO:0010507 GO:0010556 GO:0010558 GO:0010605 GO:0010629 GO:0010941 GO:0010942 GO:0010952 GO:0012501 GO:…		FBgn0033624
010515	0.164482	0.114215	0.502204	0.381855	0.00231338	0.0011815	CG13305			FBgn0035921
001877	2.76862	2.89533	1.37046	2.25196	0.00231338	0.00136093
015504	0.408534	0.800909	0.926292	1.28584	0.00231338	0.00148347	Choline transporter-like protein	GO:0003674 GO:0005215 GO:0005275 GO:0005575 GO:0005623 GO:0006810 GO:0006811 GO:0006812 GO:0008150 GO:0009987 GO:0015220 GO:0015695 GO:0015697 GO:0015837 GO:0015850 GO:0015871 GO:0016020 GO:0016021 GO:0022804 GO:0022857 GO:0022891 GO:0022892 GO:0031224 GO:0044425 GO:0044464 GO:0051179 GO:0051234 GO:0055085 GO:0071702 GO:0071705
003896	0.184161	0.158791	0.798876	0.3717	0.00231338	0.00156514
002198	3.14601	3.63121	4.01775	4.08483	0.00231338	0.00168235	Mitochondrial sodium/hydrogen exchanger NHA2	GO:0003674 GO:0005215 GO:0005575 GO:0005622 GO:0005623 GO:0005737 GO:0005739 GO:0005740 GO:0006810 GO:0006811 GO:0006812 GO:0006814 GO:0006818 GO:0008150 GO:0008324 GO:0009987 GO:0015075 GO:0015077 GO:0015078 GO:0015291 GO:0015297 GO:0015298 GO:0015299 GO:0015300 GO:0015672 GO:0015992 GO:0016020 GO:0016021 GO:0022804 GO:0022857 GO:0022890 GO:0022891 GO:0022892 GO:0030001 GO:0031090 GO:0031224 GO:…
004110	1.76177	1.46562	2.35409	2.19037	0.00231338	0.00175582	TPR-repeat protein
012061	2.6876	2.11913	1.98156	1.62104	0.00231338	0.0022516	Rho GTPase-activating protein 20	GO:0005575 GO:0005622 GO:0005623 GO:0007154 GO:0007165 GO:0008150 GO:0009987 GO:0023052 GO:0044464 GO:0050789 GO:0050794 GO:0050896 GO:0051716 GO:0065007
006095	0.826453	1.12014	0.316239	0.395091	0.00231338	0.00264691	Tubulin polyglutamylase TTLL4	GO:0000166 GO:0003674 GO:0003824 GO:0004835 GO:0005488 GO:0005524 GO:0006464 GO:0008150 GO:0008152 GO:0009987 GO:0016874 GO:0016879 GO:0016881 GO:0017076 GO:0019538 GO:0030554 GO:0032553 GO:0032555 GO:0032559 GO:0035639 GO:0043170 GO:0043412 GO:0044237 GO:0044238 GO:0044260 GO:0044267
007379	0.648333	0.818751	0.29627	0.319166	0.00231338	0.00322351	Glucose dehydrogenase [acceptor]	GO:0003674 GO:0003824 GO:0004344 GO:0005488 GO:0005575 GO:0005576 GO:0006066 GO:0008150 GO:0008152 GO:0008812 GO:0016491 GO:0016614 GO:0044281 GO:0048037 GO:0050660 GO:0050662 GO:0055114		FBgn0030592
007521	8.05274	7.56378	8.55279	8.69189	0.00231338	0.00330399	Hypothetical protein
006067	0.920663	0.785242	0.201698	0.53379	0.00231338	0.00332991
006269	1.26702	1.66202	2.02829	2.15762	0.00231338	0.00355162	Lsm3	GO:0000288 GO:0000291 GO:0000375 GO:0000377 GO:0000398 GO:0000956 GO:0003674 GO:0003676 GO:0003723 GO:0005488 GO:0005515 GO:0005575 GO:0005622 GO:0005623 GO:0005634 GO:0005681 GO:0005737 GO:0005829 GO:0006139 GO:0006396 GO:0006397 GO:0006401 GO:0006402 GO:0006807 GO:0008150 GO:0008152 GO:0008380 GO:0009056 GO:0009057 GO:0009987 GO:0010467 GO:0016043 GO:0016070 GO:0016071 GO:0022607 GO:0022613 GO:…	map03018 map03040
001371	6.40043	6.5178	6.16824	5.77841	0.00231338	0.00398126
006837	4.29638	4.22371	5.0056	4.65625	0.00231338	0.00441296
007007	0.102051	0.155003	0	0	0.00231338	0.00441473
009883	1.78922	1.54146	0.769893	1.31444	0.00231338	0.00472979	MBF2
002500	0.171816	0.205626	0.894864	0.372558	0.00231338	0.00477673	Agrin synaptic family protein (Fragment)	GO:0003674 GO:0003824 GO:0006508 GO:0008150 GO:0008152 GO:0008233 GO:0016787 GO:0019538 GO:0043170 GO:0044238	map04512
013610	0.595343	0.581048	0.100502	0.314779	0.00231338	0.0052905	GNBP	GO:0003674 GO:0003824 GO:0004553 GO:0005975 GO:0008150 GO:0008152 GO:0016787 GO:0016798 GO:0044238
009047	3.73878	3.89098	4.71798	4.21075	0.00231338	0.00665852	DEAD/H box-9 (nuclear DNA helicase II; RNA helicase A)	GO:0003674 GO:0003824 GO:0004386 GO:0008150 GO:0008152 GO:0016462 GO:0016787 GO:0016817 GO:0016818 GO:0017111
016037	0.428928	0.525273	0.0935981	0.295901	0.00231338	0.00735334	Uncharacterized protein (Fragment)	GO:0005575 GO:0005622 GO:0005623 GO:0044464
014674	4.39595	4.55396	3.88651	4.21335	0.00231338	0.00757751	RH42907p
006397	0.0488575	0.17918	0.376915	0.25465	0.00231338	0.00767788	Putative SV2-like protein 1	GO:0005575 GO:0005623 GO:0006810 GO:0008150 GO:0009987 GO:0016020 GO:0016021 GO:0031224 GO:0044425 GO:0044464 GO:0051179 GO:0051234 GO:0055085
002911	0.114093	0.318876	0.596825	0.399094	0.00231338	0.00854796
000118	0.0137776	0.057014	0.265001	0.138005	0.00231338	0.00899192	CG33680
015473	0.566681	0.668125	0.143241	0.348946	0.00231338	0.00970585	Putative uncharacterized protein (Fragment)	GO:0003674 GO:0005215 GO:0005575 GO:0005623 GO:0006810 GO:0008150 GO:0009987 GO:0016020 GO:0016021 GO:0031224 GO:0044425 GO:0044464 GO:0051179 GO:0051234 GO:0055085
003421	0.502461	1.36222	0.479326	0.491586	0.00231338	0.00973194
010299	5.74622	6.05737	6.49968	6.32552	0.00231338	0.00999311	Wings apart-like protein			FBgn0001169;FBgn0004655
000237	1.84286	2.57124	1.69159	1.81371	0.00231338	0.0101777
007584	0	0	0.0848705	0.0856595	0.00231338	0.0123864	Putative zinc finger protein 617	GO:0003674 GO:0003676 GO:0005488 GO:0005575 GO:0005622 GO:0005623 GO:0005634 GO:0008270 GO:0043167 GO:0043169 GO:0043226 GO:0043227 GO:0043229 GO:0043231 GO:0044424 GO:0044464 GO:0046872 GO:0046914
001985	0.508085	0.37237	0.900173	0.844771	0.00231338	0.0141429	CpipJ_CPIJ011541	GO:0001071 GO:0003674 GO:0003676 GO:0003677 GO:0003700 GO:0005488 GO:0005575 GO:0005622 GO:0005623 GO:0005634 GO:0006139 GO:0006351 GO:0006355 GO:0006807 GO:0008150 GO:0008152 GO:0009058 GO:0009059 GO:0009889 GO:0009987 GO:0010467 GO:0010468 GO:0010556 GO:0016070 GO:0019219 GO:0019222 GO:0031323 GO:0031326 GO:0032774 GO:0034641 GO:0034645 GO:0043170 GO:0043226 GO:0043227 GO:0043229 GO:0043231 GO:…		FBgn0054031
001048	5.14622	4.88081	4.67868	4.52485	0.00231338	0.0144719	Probable ribosome biogenesis protein NEP1	GO:0000154 GO:0001510 GO:0003674 GO:0003676 GO:0003723 GO:0003824 GO:0005488 GO:0005575 GO:0005622 GO:0005623 GO:0005634 GO:0005730 GO:0005737 GO:0006139 GO:0006364 GO:0006396 GO:0006730 GO:0006807 GO:0008150 GO:0008152 GO:0008168 GO:0008173 GO:0008649 GO:0008757 GO:0009451 GO:0009987 GO:0010467 GO:0016070 GO:0016072 GO:0016740 GO:0016741 GO:0019843 GO:0022613 GO:0031167 GO:0031974 GO:0031981 GO:…	map03008	FBgn0029714
014760	0.62031	0.909695	1.53211	1.30288	0.00231338	0.0153321	Vitamin K epoxide reductase complex subunit 1 (Fragment)	GO:0003674 GO:0003824 GO:0005575 GO:0005623 GO:0008150 GO:0008152 GO:0016020 GO:0016021 GO:0016491 GO:0016614 GO:0016900 GO:0031224 GO:0044425 GO:0044464 GO:0047057 GO:0055114		FBgn0053544
006991	8.22431	8.31509	8.75338	8.59615	0.00231338	0.0156627	Excitatory amino acid transporter, putative	GO:0000267 GO:0000902 GO:0000904 GO:0001101 GO:0003008 GO:0003333 GO:0003674 GO:0005215 GO:0005275 GO:0005283 GO:0005310 GO:0005313 GO:0005314 GO:0005342 GO:0005343 GO:0005416 GO:0005488 GO:0005575 GO:0005576 GO:0005578 GO:0005623 GO:0005624 GO:0005626 GO:0005886 GO:0005887 GO:0006082 GO:0006520 GO:0006536 GO:0006537 GO:0006807 GO:0006810 GO:0006811 GO:0006812 GO:0006814 GO:0006820 GO:0006835 GO:…		FBgn0026439
013771	1.44265	0.684154	0.423898	0.653209	0.00231338	0.0167767	Hypothetical protein
006032	0.684994	0.650077	0.465418	0.212639	0.00231338	0.0168734	Wingless-type MMTV integration site family, member 1	GO:0000003 GO:0000122 GO:0000165 GO:0000187 GO:0000267 GO:0000578 GO:0000768 GO:0000902 GO:0000904 GO:0000975 GO:0000988 GO:0000989 GO:0001067 GO:0001071 GO:0001501 GO:0001558 GO:0001568 GO:0001654 GO:0001655 GO:0001656 GO:0001657 GO:0001658 GO:0001664 GO:0001667 GO:0001702 GO:0001708 GO:0001709 GO:0001736 GO:0001738 GO:0001756 GO:0001763 GO:0001775 GO:0001817 GO:0001819 GO:0001822 GO:0001823 GO:…	map04310 map04340 map04916 map05166 map05200 map05217	FBgn0004009
015029	5.02804	4.8138	4.54659	4.6434	0.00231338	0.0169159	Signal peptidase complex subunit 2	GO:0000267 GO:0003674 GO:0003824 GO:0005575 GO:0005622 GO:0005623 GO:0005624 GO:0005626 GO:0005737 GO:0005783 GO:0005787 GO:0005789 GO:0005792 GO:0006465 GO:0006508 GO:0006518 GO:0008150 GO:0008152 GO:0008233 GO:0009987 GO:0010467 GO:0012505 GO:0016020 GO:0016021 GO:0016485 GO:0016787 GO:0019538 GO:0031090 GO:0031224 GO:0032991 GO:0042175 GO:0042598 GO:0043170 GO:0043226 GO:0043227 GO:0043229 GO:…	map03060	FBgn0030306
016031	7.57482	8.02505	7.02835	7.32034	0.00231338	0.0181472	Dual specificity phosphatase 23	GO:0003674 GO:0003824 GO:0004721 GO:0004725 GO:0005575 GO:0005622 GO:0005623 GO:0005634 GO:0006464 GO:0006470 GO:0006793 GO:0006796 GO:0008138 GO:0008150 GO:0008152 GO:0009987 GO:0016311 GO:0016787 GO:0016788 GO:0016791 GO:0019538 GO:0035335 GO:0042578 GO:0043170 GO:0043226 GO:0043227 GO:0043229 GO:0043231 GO:0043412 GO:0044237 GO:0044238 GO:0044260 GO:0044267 GO:0044424 GO:0044464
016017	0.870604	0.257722	0.171133	0.240537	0.00231338	0.0189467	PGRP-SA	GO:0000270 GO:0000272 GO:0003674 GO:0003824 GO:0005488 GO:0005975 GO:0005976 GO:0006022 GO:0006026 GO:0006027 GO:0006807 GO:0008150 GO:0008152 GO:0008270 GO:0008745 GO:0009056 GO:0009057 GO:0009253 GO:0009308 GO:0016052 GO:0016787 GO:0016810 GO:0016811 GO:0030203 GO:0043167 GO:0043169 GO:0043170 GO:0044238 GO:0046872 GO:0046914
010924	4.62247	4.42539	4.15679	4.14987	0.00231338	0.0203233	CG14270	GO:0000166 GO:0003674 GO:0003676 GO:0005488		FBgn0029665
001656	7.0768	7.36246	7.81974	7.62926	0.00231338	0.0205678	Beat-IIIb	GO:0000166 GO:0003674 GO:0003676 GO:0003677 GO:0003824 GO:0004386 GO:0005488 GO:0005524 GO:0005575 GO:0005622 GO:0005623 GO:0005634 GO:0008150 GO:0008152 GO:0016462 GO:0016787 GO:0016817 GO:0016818 GO:0017076 GO:0017111 GO:0030554 GO:0032553 GO:0032555 GO:0032559 GO:0035639 GO:0043226 GO:0043227 GO:0043229 GO:0043231 GO:0044424 GO:0044464
016318	4.39166	4.24077	3.66643	3.95393	0.00231338	0.0206911	C1orf43 homolog	GO:0003674 GO:0003824 GO:0005488 GO:0005575 GO:0005623 GO:0008150 GO:0008152 GO:0016020 GO:0016021 GO:0016491 GO:0016614 GO:0016616 GO:0031224 GO:0044425 GO:0044464 GO:0048037 GO:0050662 GO:0055114
005769	2.31614	2.77936	3.36304	2.79152	0.00231338	0.021133	Hypothetical protein
001023	0.658396	0.351709	1.31858	0.736016	0.00231338	0.0233292	Chorion peroxidase, putative	GO:0000003 GO:0000302 GO:0003006 GO:0003674 GO:0003824 GO:0004601 GO:0005488 GO:0005506 GO:0005575 GO:0005576 GO:0006950 GO:0006979 GO:0007276 GO:0007292 GO:0007304 GO:0007306 GO:0008150 GO:0008152 GO:0009056 GO:0009653 GO:0009987 GO:0010035 GO:0010927 GO:0016043 GO:0016209 GO:0016491 GO:0016684 GO:0019953 GO:0020037 GO:0022412 GO:0022414 GO:0022607 GO:0030154 GO:0030703 GO:0030707 GO:0032501 GO:…
007358	1.70019	1.18276	0.948545	1.11537	0.00231338	0.0237083	Putative GPCR class a orphan receptor 6 (AGAP002679-PA)	GO:0003674 GO:0004871 GO:0004872 GO:0004888 GO:0004930 GO:0005575 GO:0005623 GO:0007154 GO:0007165 GO:0007166 GO:0007186 GO:0008150 GO:0009987 GO:0016020 GO:0016021 GO:0023052 GO:0031224 GO:0038023 GO:0044425 GO:0044464 GO:0050789 GO:0050794 GO:0050896 GO:0051716 GO:0060089 GO:0065007
006277	4.75351	5.24834	5.67841	5.49238	0.00231338	0.0242038	Noc2l protein	GO:0000122 GO:0000988 GO:0000989 GO:0002902 GO:0002903 GO:0003674 GO:0003682 GO:0003712 GO:0003714 GO:0005488 GO:0005515 GO:0005575 GO:0005622 GO:0005623 GO:0005634 GO:0005654 GO:0005678 GO:0005730 GO:0006139 GO:0006351 GO:0006355 GO:0006357 GO:0006807 GO:0006810 GO:0006915 GO:0008134 GO:0008150 GO:0008152 GO:0008219 GO:0009058 GO:0009059 GO:0009314 GO:0009411 GO:0009416 GO:0009628 GO:0009889 GO:…		FBgn0032925
013786	4.17809	4.35732	3.67171	3.93245	0.00231338	0.029338	RAG1-activating protein 1-like protein	GO:0005575 GO:0005623 GO:0005886 GO:0006139 GO:0006259 GO:0006310 GO:0006807 GO:0006810 GO:0008150 GO:0008152 GO:0008643 GO:0009987 GO:0016020 GO:0016021 GO:0031224 GO:0034641 GO:0043170 GO:0044237 GO:0044238 GO:0044260 GO:0044425 GO:0044464 GO:0051179 GO:0051234 GO:0071702 GO:0071944 GO:0090304		FBgn0036501;FBgn0025469
006183	3.87375	4.32658	4.76067	4.60757	0.00231338	0.0297002	WW domain binding protein 4	GO:0000375 GO:0000377 GO:0000398 GO:0003674 GO:0003676 GO:0005488 GO:0005575 GO:0005622 GO:0005623 GO:0005634 GO:0005681 GO:0005686 GO:0006139 GO:0006396 GO:0006397 GO:0006807 GO:0008150 GO:0008152 GO:0008270 GO:0008380 GO:0009987 GO:0010467 GO:0016070 GO:0016071 GO:0030529 GO:0030532 GO:0032991 GO:0034641 GO:0043167 GO:0043169 GO:0043170 GO:0043226 GO:0043227 GO:0043229 GO:0043231 GO:0044237 GO:…		FBgn0031287
004512	2.30864	2.32063	1.15181	2.27203	0.00231338	0.0298517	SWI/SNF related, matrix associated, actin dependent regulator of chromatin, subfamily b, member 1 (Fragment)	GO:0000003 GO:0000228 GO:0000267 GO:0000803 GO:0000988 GO:0000989 GO:0001701 GO:0001741 GO:0001824 GO:0001835 GO:0002039 GO:0003674 GO:0003712 GO:0003713 GO:0005488 GO:0005515 GO:0005575 GO:0005622 GO:0005623 GO:0005625 GO:0005634 GO:0005694 GO:0005730 GO:0006139 GO:0006325 GO:0006333 GO:0006337 GO:0006338 GO:0006351 GO:0006355 GO:0006357 GO:0006807 GO:0006996 GO:0007049 GO:0007275 GO:0007399 GO:…		FBgn0011715
014706	1.59467	1.0672	0.805739	0.796865	0.00231338	0.0306793
006605	2.10229	2.47096	3.20311	2.48009	0.00231338	0.0323992	Hypothetical protein
006854	4.93836	5.44115	5.86612	5.75568	0.00231338	0.0387765
000334	8.48137	9.2804	9.66213	9.35878	0.00231338	0.0448804	AnkyrinG (Fragment)	GO:0000267 GO:0000902 GO:0000904 GO:0005575 GO:0005623 GO:0005624 GO:0005626 GO:0005886 GO:0006935 GO:0007275 GO:0007399 GO:0007409 GO:0007411 GO:0008104 GO:0008150 GO:0009605 GO:0009653 GO:0009987 GO:0016020 GO:0016043 GO:0016323 GO:0022008 GO:0030030 GO:0030154 GO:0030182 GO:0030424 GO:0031175 GO:0032501 GO:0032502 GO:0032989 GO:0032990 GO:0033036 GO:0040011 GO:0042221 GO:0042330 GO:0042995 GO:…
007697	5.04183	5.05497	4.49946	4.77857	0.00231338	0.04548	28S ribosomal protein S35, mitochondrial	GO:0000313 GO:0000314 GO:0003674 GO:0005575 GO:0005622 GO:0005623 GO:0005737 GO:0005739 GO:0005759 GO:0005761 GO:0005763 GO:0005840 GO:0008150 GO:0015935 GO:0030529 GO:0031974 GO:0032991 GO:0043226 GO:0043227 GO:0043228 GO:0043229 GO:0043231 GO:0043232 GO:0043233 GO:0044422 GO:0044424 GO:0044429 GO:0044444 GO:0044446 GO:0044464 GO:0070013		FBgn0035374
008632	0.0653871	0.0616132	0.288841	0.19941	0.00231338	0.04686	Hypothetical protein
014928	5.34257	5.34112	4.7016	5.11552	0.00231338	0.046969	Boudin	GO:0005575 GO:0005576 GO:0005623 GO:0005886 GO:0007043 GO:0007275 GO:0007424 GO:0008150 GO:0009987 GO:0016020 GO:0016043 GO:0019991 GO:0022607 GO:0031224 GO:0031225 GO:0031226 GO:0032501 GO:0032502 GO:0034329 GO:0034330 GO:0035152 GO:0043297 GO:0044085 GO:0044425 GO:0044459 GO:0044464 GO:0045216 GO:0046658 GO:0048731 GO:0048856 GO:0060541 GO:0065007 GO:0065008 GO:0071840 GO:0071841 GO:0071842 GO:…		FBgn0261284
003193	1.44576	1.56984	0.898046	1.09897	0.00231534	0.0116427	ROR	GO:0000166 GO:0003674 GO:0003824 GO:0004672 GO:0004713 GO:0004714 GO:0004871 GO:0004872 GO:0004888 GO:0005488 GO:0005524 GO:0005575 GO:0005623 GO:0006464 GO:0006468 GO:0006793 GO:0006796 GO:0007154 GO:0007165 GO:0007166 GO:0007167 GO:0007169 GO:0007275 GO:0007399 GO:0007417 GO:0008150 GO:0008152 GO:0009987 GO:0016020 GO:0016021 GO:0016301 GO:0016310 GO:0016740 GO:0016772 GO:0016773 GO:0017076 GO:…		FBgn0010407
006632	1.5907	0.985666	0.670276	0.909874	0.00231534	0.0480085
007645	4.473	3.72286	3.20182	2.96475	0.00231675	9.83e-06	Hydroxybutyrate dehydrogenase	GO:0000166 GO:0003674 GO:0003824 GO:0005488 GO:0008150 GO:0008152 GO:0016491 GO:0055114
014598	8.57006	8.28255	9.272	8.84178	0.00231675	0.00176006	Hypothetical protein
014332	5.35519	5.35845	4.92111	4.95728	0.00231675	0.0080302	Hypothetical protein
001665	1.09723	1.49105	1.93462	1.69748	0.00231675	0.0308362	Timeout	GO:0000075 GO:0000077 GO:0006950 GO:0006974 GO:0008150 GO:0009605 GO:0009649 GO:0009987 GO:0010564 GO:0031570 GO:0033554 GO:0042752 GO:0050789 GO:0050794 GO:0050896 GO:0051716 GO:0051726 GO:0065007 GO:0071156
005929	8.12308	7.38198	6.62472	6.41194	0.00325423	5.32e-06	Thrombin inhibitor infestin (Fragment)
000701	0.937916	1.37182	0.0862225	0.714718	0.00325423	2.65e-05
005316	0.988999	0.96242	1.73692	1.92243	0.00325423	0.000141866	Hypothetical protein	GO:0003674 GO:0005215 GO:0005575 GO:0005623 GO:0006810 GO:0008150 GO:0009987 GO:0016020 GO:0016021 GO:0022857 GO:0031224 GO:0044425 GO:0044464 GO:0051179 GO:0051234 GO:0055085
001807	5.93057	5.8529	5.30733	5.23674	0.00325423	0.000164877	Multifunctional protein ADE2	GO:0000166 GO:0003674 GO:0003824 GO:0004638 GO:0004639 GO:0005488 GO:0005524 GO:0005575 GO:0006139 GO:0006144 GO:0006163 GO:0006164 GO:0006188 GO:0006189 GO:0006725 GO:0006753 GO:0006807 GO:0008150 GO:0008152 GO:0009058 GO:0009112 GO:0009117 GO:0009123 GO:0009124 GO:0009126 GO:0009127 GO:0009150 GO:0009152 GO:0009156 GO:0009161 GO:0009165 GO:0009167 GO:0009168 GO:0009259 GO:0009260 GO:0009987 GO:…	map00230
011253	1.95229	1.89048	1.47485	1.19836	0.00325423	0.000314964	Ribosome biogenesis protein NIP7, putative	GO:0003674 GO:0003676 GO:0003723 GO:0005488 GO:0005575 GO:0005622 GO:0005623 GO:0005634 GO:0005730 GO:0006996 GO:0008150 GO:0009987 GO:0016043 GO:0022607 GO:0022613 GO:0022618 GO:0031974 GO:0031981 GO:0034621 GO:0034622 GO:0042254 GO:0042255 GO:0043226 GO:0043227 GO:0043228 GO:0043229 GO:0043231 GO:0043232 GO:0043233 GO:0043933 GO:0044085 GO:0044422 GO:0044424 GO:0044428 GO:0044446 GO:0044464 GO:…		FBgn0039233
012593	0.99184	1.46088	0.277303	0.714971	0.00325423	0.000433225	Hypothetical protein
006215	1.51538	1.14182	0.543621	0.856836	0.00325423	0.000705314	GRLF1 protein	GO:0000166 GO:0001654 GO:0001838 GO:0001841 GO:0001843 GO:0002009 GO:0003008 GO:0003013 GO:0003018 GO:0003674 GO:0003676 GO:0003677 GO:0005096 GO:0005488 GO:0005525 GO:0005575 GO:0005622 GO:0005623 GO:0005634 GO:0005737 GO:0005856 GO:0006139 GO:0006140 GO:0006351 GO:0006355 GO:0006807 GO:0007154 GO:0007165 GO:0007264 GO:0007275 GO:0007399 GO:0007417 GO:0007420 GO:0007423 GO:0008015 GO:0008047 GO:…
004655	3.72272	3.71088	4.64675	4.06118	0.00325423	0.000762486	Monocyte to macrophage differentiation factor 2	GO:0000323 GO:0003674 GO:0004872 GO:0005575 GO:0005622 GO:0005623 GO:0005737 GO:0005764 GO:0005765 GO:0005768 GO:0005770 GO:0005773 GO:0005774 GO:0008150 GO:0008219 GO:0009987 GO:0010008 GO:0016020 GO:0016021 GO:0016265 GO:0019835 GO:0031090 GO:0031224 GO:0031902 GO:0043226 GO:0043227 GO:0043229 GO:0043231 GO:0044422 GO:0044424 GO:0044425 GO:0044437 GO:0044440 GO:0044444 GO:0044446 GO:0044464		FBgn0029935
014325	5.64261	5.50801	5.15319	4.97434	0.00325423	0.000769018	Dolichyl-diphosphooligosaccharide--protein glycosyltransferase 48 kDa subunit	GO:0000267 GO:0001775 GO:0002376 GO:0003674 GO:0003824 GO:0004576 GO:0004579 GO:0005575 GO:0005622 GO:0005623 GO:0005624 GO:0005626 GO:0005737 GO:0005783 GO:0005789 GO:0005792 GO:0005886 GO:0005975 GO:0006464 GO:0006486 GO:0006487 GO:0006810 GO:0008150 GO:0008152 GO:0008250 GO:0009058 GO:0009059 GO:0009100 GO:0009101 GO:0009987 GO:0010033 GO:0012505 GO:0016020 GO:0016021 GO:0016043 GO:0016740 GO:…	map00510 map00513 map04141	FBgn0014868
012835	3.49566	3.1199	3.89643	3.79873	0.00325423	0.000831633	CG32529	GO:0003674 GO:0003676 GO:0003677 GO:0005488		FBgn0052529
013950	0.7057	0.919449	1.57281	1.25967	0.00325423	0.00117503	Protein aveugle			FBgn0050476
009644	4.93614	5.17481	4.56594	4.0051	0.00325423	0.00123856	Dopamine N-acetyltransferase			FBgn0019643
011069	3.01427	3.50328	2.26813	3.00221	0.00325423	0.00173522	Hypothetical protein	GO:0000166 GO:0003674 GO:0005488
013929	0.158463	0.232089	0.355026	0.959399	0.00325423	0.00200091
011221	0.193234	0.162951	0	0.0471666	0.00325423	0.00249641	Putative steroid dehydrogenase	GO:0000166 GO:0003674 GO:0003824 GO:0004303 GO:0005488 GO:0008150 GO:0008152 GO:0016229 GO:0016491 GO:0016614 GO:0016616 GO:0033764 GO:0055114
011750	6.36777	5.66876	5.47108	5.60852	0.00325423	0.0026099	Ecdysteroid-regulated 16 kDa protein	GO:0005575 GO:0005576 GO:0005622 GO:0005623 GO:0006810 GO:0006869 GO:0008150 GO:0009987 GO:0010876 GO:0015918 GO:0030301 GO:0032365 GO:0032366 GO:0032367 GO:0033036 GO:0044464 GO:0046907 GO:0051179 GO:0051234 GO:0051641 GO:0051649 GO:0071702	map04142	FBgn0031381
004424	6.87553	6.47265	5.99407	6.0904	0.00325423	0.0026172	Hypothetical protein
003645	1.26906	1.33368	1.88262	2.01304	0.00325423	0.00280644
010993	1.29058	1.50086	0.689107	0.981805	0.00325423	0.00303382	Probable ubiquitin-conjugating enzyme E2 W	GO:0000166 GO:0003674 GO:0003824 GO:0004842 GO:0005488 GO:0005524 GO:0005575 GO:0005622 GO:0005623 GO:0005634 GO:0006139 GO:0006259 GO:0006281 GO:0006464 GO:0006508 GO:0006511 GO:0006513 GO:0006515 GO:0006807 GO:0006950 GO:0006974 GO:0008150 GO:0008152 GO:0009056 GO:0009057 GO:0009987 GO:0010033 GO:0010498 GO:0016567 GO:0016874 GO:0016879 GO:0016881 GO:0017076 GO:0019538 GO:0019787 GO:0019941 GO:…
008226	0.977553	0.677677	0.670649	0.248335	0.00325423	0.00324754	LOC443590		map03008	FBgn0038597
016137	0.440373	0.325259	1.06176	0.648968	0.00325423	0.0037873	CG14301			FBgn0037488
006124	3.5233	3.59185	4.22268	3.72465	0.00325423	0.00500528	Clathrin heavy chain 1	GO:0000139 GO:0003674 GO:0005198 GO:0005488 GO:0005575 GO:0005622 GO:0005623 GO:0005737 GO:0005794 GO:0005798 GO:0005886 GO:0005905 GO:0006810 GO:0006886 GO:0008104 GO:0008150 GO:0009987 GO:0012505 GO:0012506 GO:0012510 GO:0015031 GO:0016020 GO:0016023 GO:0016192 GO:0030117 GO:0030118 GO:0030120 GO:0030125 GO:0030130 GO:0030132 GO:0030133 GO:0030135 GO:0030136 GO:0030140 GO:0030658 GO:0030659 GO:…	map04142 map04144 map04721 map04961 map05016 map05100	FBgn0000319
014091	0.979167	1.18012	1.54873	1.80438	0.00325423	0.00525991	LP14662p
007597	3.05893	3.42714	3.83309	3.9783	0.00325423	0.00542466	Organic anion transporting polypeptide 74D (Fragment)	GO:0003674 GO:0005215 GO:0005575 GO:0005623 GO:0006810 GO:0008150 GO:0016020 GO:0044464 GO:0051179 GO:0051234
010730	0.783235	0.397596	0.834903	1.19349	0.00325423	0.00604803	CG33087
000361	3.1063	3.36583	3.90176	3.64442	0.00325423	0.00623933	LanC-like protein 1	GO:0003674 GO:0003824 GO:0004871 GO:0004872 GO:0004888 GO:0004930 GO:0005102 GO:0005488 GO:0005515 GO:0005543 GO:0005575 GO:0005622 GO:0005623 GO:0005634 GO:0005737 GO:0005829 GO:0005856 GO:0005886 GO:0005887 GO:0005938 GO:0006355 GO:0007154 GO:0007165 GO:0007166 GO:0007186 GO:0008150 GO:0008152 GO:0008270 GO:0008289 GO:0009787 GO:0009789 GO:0009889 GO:0009890 GO:0009892 GO:0009966 GO:0009967 GO:…
016519	0.909539	1.20008	2.04626	1.37984	0.00325423	0.00629554	Beat protein, putative
005102	0	0	0.0742997	0.163234	0.00325423	0.00637016
012221	2.01396	1.7202	2.83363	2.60126	0.00325423	0.00648622
006138	4.36664	4.14896	3.8368	3.77698	0.00325423	0.00652271	BAG family molecular chaperone regulator 2	GO:0003674 GO:0005488 GO:0005515 GO:0008150 GO:0008152 GO:0019538 GO:0043170 GO:0044238 GO:0051087	map04141	FBgn0036505
001943	0	0.115966	0.154999	0.365114	0.00325423	0.00665852	Hypothetical protein
002145	3.86747	3.6079	3.22256	3.43798	0.00325423	0.00822617	T-complex protein 1 subunit theta, putative	GO:0000166 GO:0003674 GO:0005488 GO:0005515 GO:0005524 GO:0005575 GO:0005622 GO:0005623 GO:0005737 GO:0005815 GO:0005829 GO:0005856 GO:0006457 GO:0008150 GO:0008152 GO:0009987 GO:0015630 GO:0017076 GO:0019538 GO:0030554 GO:0032553 GO:0032555 GO:0032559 GO:0035639 GO:0043170 GO:0043226 GO:0043228 GO:0043229 GO:0043232 GO:0044237 GO:0044238 GO:0044260 GO:0044267 GO:0044422 GO:0044424 GO:0044430 GO:…		FBgn0033342
008930	0.800066	1.16343	1.52019	1.75304	0.00325423	0.00869307	Dsim_GLEANR_12778	GO:0003674 GO:0003824 GO:0004175 GO:0004252 GO:0006508 GO:0008150 GO:0008152 GO:0008233 GO:0008236 GO:0016787 GO:0017171 GO:0019538 GO:0043170 GO:0044238 GO:0070011
009971	2.8457	2.14988	1.71172	2.0944	0.00325423	0.00889559
015425	2.21458	2.19126	1.31813	2.12476	0.00325423	0.00995273	Putative Zinc finger protein 26	GO:0003674 GO:0003676 GO:0005488 GO:0005575 GO:0005622 GO:0005623 GO:0005634 GO:0008150 GO:0008270 GO:0043167 GO:0043169 GO:0043226 GO:0043227 GO:0043229 GO:0043231 GO:0044424 GO:0044464 GO:0046872 GO:0046914
002629	1.73515	1.64223	2.61971	2.18436	0.00325423	0.0103862
002045	0.600648	0.475906	0.984022	0.927777	0.00325423	0.0109166
010158	0.112112	0.274382	0.562357	0.469332	0.00325423	0.0111275	CYP341A2	GO:0003674 GO:0003824 GO:0004497 GO:0005488 GO:0005506 GO:0008150 GO:0008152 GO:0009055 GO:0016491 GO:0016705 GO:0020037 GO:0043167 GO:0043169 GO:0046872 GO:0046906 GO:0046914 GO:0055114
004232	2.75175	2.33615	1.86183	2.04224	0.00325423	0.0121462	Alpha 1,2-mannosidase	GO:0000139 GO:0003674 GO:0003824 GO:0004553 GO:0004571 GO:0005488 GO:0005509 GO:0005575 GO:0005622 GO:0005623 GO:0005737 GO:0005794 GO:0005975 GO:0006464 GO:0006486 GO:0008150 GO:0008152 GO:0009058 GO:0009059 GO:0009100 GO:0009101 GO:0009987 GO:0012505 GO:0015923 GO:0015924 GO:0016020 GO:0016021 GO:0016787 GO:0016798 GO:0019538 GO:0031090 GO:0031224 GO:0034645 GO:0043167 GO:0043169 GO:0043170 GO:…
013933	6.56263	6.2883	6.01011	6.08156	0.00325423	0.0143773	Arsenite-stimulated ATPase	GO:0000166 GO:0003674 GO:0003824 GO:0005488 GO:0005524 GO:0005575 GO:0005622 GO:0005623 GO:0005737 GO:0005783 GO:0006139 GO:0006163 GO:0006195 GO:0006200 GO:0006753 GO:0006807 GO:0006810 GO:0008150 GO:0008152 GO:0009056 GO:0009117 GO:0009141 GO:0009143 GO:0009144 GO:0009146 GO:0009150 GO:0009154 GO:0009166 GO:0009199 GO:0009203 GO:0009205 GO:0009207 GO:0009259 GO:0009261 GO:0009636 GO:0009987 GO:…		FBgn0033191
013014	0.821438	1.4686	1.54956	1.51449	0.00325423	0.0148514	Cac2p	GO:0000775 GO:0003674 GO:0005488 GO:0005515 GO:0005575 GO:0005622 GO:0005623 GO:0005634 GO:0005678 GO:0005694 GO:0006139 GO:0006259 GO:0006323 GO:0006325 GO:0006333 GO:0006334 GO:0006335 GO:0006807 GO:0006996 GO:0008150 GO:0008152 GO:0009987 GO:0016043 GO:0022607 GO:0031497 GO:0032991 GO:0033186 GO:0034621 GO:0034622 GO:0034641 GO:0034723 GO:0034728 GO:0043170 GO:0043226 GO:0043227 GO:0043228 GO:…		FBgn0033526
000252	1.69443	1.8207	2.16352	2.83818	0.00325423	0.0150652	CG8281
013578	5.71709	5.97872	6.28556	6.33012	0.00325423	0.0161924	Plx	GO:0003674 GO:0005083 GO:0005096 GO:0005097 GO:0005099 GO:0005102 GO:0005178 GO:0005488 GO:0005515 GO:0005575 GO:0005622 GO:0005623 GO:0006140 GO:0007155 GO:0008047 GO:0008150 GO:0009894 GO:0009966 GO:0009986 GO:0009987 GO:0019219 GO:0019222 GO:0022610 GO:0023051 GO:0030234 GO:0030695 GO:0030811 GO:0031323 GO:0031329 GO:0032313 GO:0032318 GO:0032320 GO:0032403 GO:0032483 GO:0032851 GO:0033121 GO:…		FBgn0261261
014903	3.33358	3.51077	3.08694	2.95368	0.00325423	0.0175513	RhoA protein	GO:0000166 GO:0003674 GO:0003824 GO:0003924 GO:0005488 GO:0005525 GO:0005575 GO:0005622 GO:0005623 GO:0005737 GO:0005886 GO:0006139 GO:0006163 GO:0006184 GO:0006195 GO:0006753 GO:0006807 GO:0006996 GO:0007010 GO:0007154 GO:0007165 GO:0007264 GO:0007275 GO:0008150 GO:0008152 GO:0009056 GO:0009117 GO:0009141 GO:0009143 GO:0009144 GO:0009146 GO:0009150 GO:0009154 GO:0009166 GO:0009199 GO:0009203 GO:…		FBgn0034073
010253	2.38773	2.69555	2.09159	1.91539	0.00325423	0.0179214	Protein FRG1	GO:0000375 GO:0000377 GO:0000398 GO:0003674 GO:0005575 GO:0005622 GO:0005623 GO:0005634 GO:0005654 GO:0005681 GO:0005730 GO:0006139 GO:0006364 GO:0006396 GO:0006397 GO:0006807 GO:0008150 GO:0008152 GO:0008380 GO:0009987 GO:0010467 GO:0015030 GO:0016070 GO:0016071 GO:0016072 GO:0016604 GO:0016607 GO:0022613 GO:0030529 GO:0031974 GO:0031981 GO:0032991 GO:0034470 GO:0034641 GO:0034660 GO:0042254 GO:…		FBgn0036964
011351	1.159	1.67853	1.69245	2.09921	0.00325423	0.0206373	CG12958
011917	4.45407	4.72037	5.11011	5.0765	0.00325423	0.0231105	Hypothetical protein
015739	0.568508	0.729924	1.20543	0.832245	0.00325423	0.0237498
001342	4.66424	5.27387	5.7283	5.39741	0.00325423	0.0243495	Hepatoma-derived growth factor-related protein 3			FBgn0039743;FBgn0038190
012523	4.62791	4.51074	5.0145	4.73376	0.00325423	0.0245428	Diphthamide biosynthesis protein 2	GO:0005575 GO:0005622 GO:0005623 GO:0005737 GO:0006464 GO:0008150 GO:0008152 GO:0009058 GO:0009987 GO:0017182 GO:0017183 GO:0018193 GO:0018202 GO:0019538 GO:0043170 GO:0043412 GO:0044237 GO:0044238 GO:0044249 GO:0044260 GO:0044267 GO:0044424 GO:0044464		FBgn0038272
015605	0.735199	0.778169	1.3089	0.984502	0.00325423	0.0254918	Phox2b (Fragment)	GO:0001071 GO:0003674 GO:0003676 GO:0003677 GO:0003700 GO:0005488 GO:0005575 GO:0005622 GO:0005623 GO:0005634 GO:0006139 GO:0006351 GO:0006355 GO:0006807 GO:0008150 GO:0008152 GO:0009058 GO:0009059 GO:0009889 GO:0009987 GO:0010467 GO:0010468 GO:0010556 GO:0016070 GO:0019219 GO:0019222 GO:0031323 GO:0031326 GO:0032774 GO:0034641 GO:0034645 GO:0043170 GO:0043226 GO:0043227 GO:0043229 GO:0043231 GO:…
008241	0.107864	0.389297	0.541427	0.481692	0.00325423	0.0274299	Neuropeptide Y receptor	GO:0001601 GO:0001602 GO:0001653 GO:0003007 GO:0003008 GO:0003151 GO:0003205 GO:0003206 GO:0003208 GO:0003214 GO:0003231 GO:0003674 GO:0004871 GO:0004872 GO:0004888 GO:0004930 GO:0004983 GO:0005488 GO:0005575 GO:0005623 GO:0005886 GO:0005887 GO:0006140 GO:0007154 GO:0007165 GO:0007166 GO:0007186 GO:0007218 GO:0007267 GO:0007268 GO:0007275 GO:0007507 GO:0007610 GO:0008150 GO:0008188 GO:0008528 GO:…
015298	1.88602	1.72564	1.01922	1.50842	0.00325423	0.0279139
014551	1.86225	2.15712	2.58646	2.67049	0.00325423	0.0283221	Semaphorin-2A	GO:0003674 GO:0004872 GO:0005575 GO:0005576 GO:0005623 GO:0007275 GO:0008150 GO:0016020 GO:0032501 GO:0032502 GO:0044464
000442	1.25767	1.69291	1.82193	2.23326	0.00325423	0.0284688	Microtubule-associated serine/threonine-protein kinase-like	GO:0000166 GO:0003674 GO:0003824 GO:0004672 GO:0004674 GO:0005488 GO:0005524 GO:0006464 GO:0006468 GO:0006793 GO:0006796 GO:0008150 GO:0008152 GO:0009987 GO:0016301 GO:0016310 GO:0016740 GO:0016772 GO:0016773 GO:0017076 GO:0019538 GO:0030554 GO:0032553 GO:0032555 GO:0032559 GO:0035639 GO:0043170 GO:0043412 GO:0044237 GO:0044238 GO:0044260 GO:0044267		FBgn0260399
009096	1.10266	1.55523	1.86108	1.85498	0.00325423	0.0298488	Biogenesis of lysosome-related organelles complex 1 subunit 1	GO:0003674 GO:0005575 GO:0005622 GO:0005623 GO:0005737 GO:0005739 GO:0005740 GO:0005758 GO:0005759 GO:0005829 GO:0006091 GO:0006464 GO:0006473 GO:0008150 GO:0008152 GO:0009060 GO:0009987 GO:0015980 GO:0018193 GO:0018205 GO:0018394 GO:0019538 GO:0031082 GO:0031083 GO:0031967 GO:0031970 GO:0031974 GO:0031975 GO:0032991 GO:0043170 GO:0043226 GO:0043227 GO:0043229 GO:0043231 GO:0043233 GO:0043234 GO:…		FBgn0050077
000368	4.30625	4.44607	3.5707	4.22335	0.00325423	0.0304717	Tetratricopeptide repeat protein 5	GO:0005575 GO:0005622 GO:0005623 GO:0005634 GO:0005737 GO:0006139 GO:0006259 GO:0006281 GO:0006807 GO:0006950 GO:0006974 GO:0008150 GO:0008152 GO:0009987 GO:0033554 GO:0034641 GO:0043170 GO:0043226 GO:0043227 GO:0043229 GO:0043231 GO:0044237 GO:0044238 GO:0044260 GO:0044424 GO:0044464 GO:0050896 GO:0051716 GO:0090304
012261	5.71654	5.34247	5.13964	5.21611	0.00325423	0.0304717	28S ribosomal protein S18b, mitochondrial	GO:0003674 GO:0003735 GO:0005198 GO:0005575 GO:0005622 GO:0005623 GO:0005737 GO:0005739 GO:0005840 GO:0006412 GO:0008150 GO:0008152 GO:0009058 GO:0009059 GO:0009987 GO:0010467 GO:0019538 GO:0030529 GO:0032991 GO:0034645 GO:0043170 GO:0043226 GO:0043227 GO:0043228 GO:0043229 GO:0043231 GO:0043232 GO:0044237 GO:0044238 GO:0044249 GO:0044260 GO:0044267 GO:0044424 GO:0044444 GO:0044464		FBgn0032849
004246	0.53116	0.585557	1.13426	0.811057	0.00325423	0.0304902
006409	1.12569	0.999375	1.95982	1.23648	0.00325423	0.0325494	Kelch domain-containing protein 10	GO:0003674 GO:0005575 GO:0008150		FBgn0261477
002784	3.65496	3.79992	4.44793	3.89068	0.00325423	0.0351654	Putative tRNA-guanine transglycosylase	GO:0003674 GO:0003824 GO:0005488 GO:0006139 GO:0006396 GO:0006399 GO:0006400 GO:0006807 GO:0008033 GO:0008150 GO:0008152 GO:0008479 GO:0008616 GO:0008617 GO:0008618 GO:0009058 GO:0009116 GO:0009119 GO:0009163 GO:0009451 GO:0009987 GO:0010467 GO:0016070 GO:0016740 GO:0016757 GO:0016763 GO:0018130 GO:0034470 GO:0034641 GO:0034654 GO:0034660 GO:0042278 GO:0042451 GO:0042455 GO:0043167 GO:0043169 GO:…		FBgn0031321
010127	1.02134	0.532609	0.192511	0.455348	0.00325423	0.0391562	Hypothetical protein
008186	1.23305	1.66668	1.99582	1.79351	0.00325423	0.0424185	Nucleolar GTP-binding protein, putative	GO:0000166 GO:0003674 GO:0005488 GO:0005525 GO:0005575 GO:0005622 GO:0005623 GO:0005634 GO:0005730 GO:0008150 GO:0017076 GO:0019001 GO:0031974 GO:0031981 GO:0032553 GO:0032555 GO:0032561 GO:0035639 GO:0043226 GO:0043227 GO:0043228 GO:0043229 GO:0043231 GO:0043232 GO:0043233 GO:0044422 GO:0044424 GO:0044428 GO:0044446 GO:0044464 GO:0070013
009599	5.46814	5.8527	6.09059	6.09698	0.00325423	0.0432712	AT19506p			FBgn0038532
000817	1.13274	0.897517	0.560198	0.576527	0.00325423	0.047683	Coiled-coil domain-containing protein 47	GO:0000267 GO:0003674 GO:0005488 GO:0005509 GO:0005575 GO:0005622 GO:0005623 GO:0005624 GO:0005626 GO:0005737 GO:0005783 GO:0005792 GO:0006950 GO:0006983 GO:0006984 GO:0007154 GO:0007165 GO:0007275 GO:0008150 GO:0009607 GO:0009790 GO:0009791 GO:0009987 GO:0016020 GO:0016021 GO:0023052 GO:0031224 GO:0032501 GO:0032502 GO:0033554 GO:0034976 GO:0042592 GO:0042598 GO:0043167 GO:0043169 GO:0043226 GO:…		FBgn0031544
005855	0.125014	0.0690875	0.453967	0.15488	0.00325423	0.0479157	CG7201			FBgn0035865
007138	3.81371	4.10655	3.7665	3.47189	0.00325423	0.0479157	Beta-catenin-like protein 1	GO:0002200 GO:0002376 GO:0002377 GO:0002440 GO:0002520 GO:0003674 GO:0005488 GO:0005515 GO:0005575 GO:0005622 GO:0005623 GO:0005634 GO:0006915 GO:0007275 GO:0008150 GO:0008219 GO:0009987 GO:0010941 GO:0010942 GO:0012501 GO:0016265 GO:0016445 GO:0019899 GO:0032501 GO:0032502 GO:0042981 GO:0043065 GO:0043067 GO:0043068 GO:0043226 GO:0043227 GO:0043229 GO:0043231 GO:0044424 GO:0044464 GO:0048518 GO:…	map03040	FBgn0037644
004262	2.7207	2.7094	3.57324	2.75617	0.00325979	0.0225745
014704	2.01456	1.99806	3.43005	2.65362	0.00326102	0.000208494	CLIPB1 protein	GO:0003674 GO:0003824 GO:0004175 GO:0004252 GO:0006508 GO:0008150 GO:0008152 GO:0008233 GO:0008236 GO:0016787 GO:0017171 GO:0019538 GO:0043170 GO:0044238 GO:0070011
014967	4.83459	4.32994	3.91042	3.97852	0.00326186	0.000359638	39S ribosomal protein L50, mitochondrial	GO:0005575 GO:0005622 GO:0005623 GO:0005737 GO:0005739 GO:0005840 GO:0030529 GO:0032991 GO:0043226 GO:0043227 GO:0043228 GO:0043229 GO:0043231 GO:0043232 GO:0044424 GO:0044444 GO:0044464		FBgn0028648
015137	5.66303	5.61679	6.20632	5.80252	0.00326429	0.0105871	Peptidyl-prolyl cis-trans isomerase/rotamase, putative	GO:0000413 GO:0003674 GO:0003755 GO:0003824 GO:0006457 GO:0006464 GO:0008150 GO:0008152 GO:0009987 GO:0016853 GO:0016859 GO:0018193 GO:0018208 GO:0019538 GO:0043170 GO:0043412 GO:0044237 GO:0044238 GO:0044260 GO:0044267
009205	3.90147	3.25524	2.98371	2.70441	0.00411648	5.66e-06	Alpha-crystallin A chain (Fragment)	GO:0000072 GO:0000267 GO:0000279 GO:0000302 GO:0000902 GO:0000904 GO:0001558 GO:0001654 GO:0001666 GO:0001932 GO:0001934 GO:0002088 GO:0002089 GO:0003008 GO:0003674 GO:0005198 GO:0005212 GO:0005488 GO:0005515 GO:0005575 GO:0005622 GO:0005623 GO:0005625 GO:0005626 GO:0005634 GO:0005737 GO:0005739 GO:0005829 GO:0005886 GO:0006461 GO:0006915 GO:0006916 GO:0006950 GO:0006979 GO:0006996 GO:0007005 GO:…
009295	0.0263097	0	0.552237	0.078929	0.00411648	8.78e-05
008020	2.43719	2.47815	3.06982	3.41473	0.00411648	0.000124012	MAGUK p55 subfamily member 7	GO:0003674 GO:0003824 GO:0005198 GO:0005488 GO:0005515 GO:0005575 GO:0005622 GO:0005623 GO:0005737 GO:0005886 GO:0005911 GO:0005912 GO:0005923 GO:0006793 GO:0006796 GO:0007043 GO:0008104 GO:0008150 GO:0008152 GO:0009986 GO:0009987 GO:0016020 GO:0016043 GO:0016301 GO:0016310 GO:0016327 GO:0016740 GO:0016772 GO:0019904 GO:0022607 GO:0030054 GO:0030165 GO:0031334 GO:0032947 GO:0032991 GO:0033036 GO:…
016176	2.35228	2.80369	3.18705	3.64166	0.00411648	0.000228915	Bcas3 protein	GO:0005575 GO:0005622 GO:0005623 GO:0005737 GO:0044424 GO:0044464 GO:0071944		FBgn0262684
010796	1.17064	2.12871	1.11085	0.915517	0.00411648	0.000245015	Putative multiple pdz domain protein
010746	0.113442	0.114854	0.424693	0.507213	0.00411648	0.000408922
002008	1.08628	0.873827	0.476231	0.44595	0.00411648	0.00149883	Pxa 1 putative	GO:0000166 GO:0003674 GO:0005488 GO:0005524 GO:0005575 GO:0005622 GO:0005623 GO:0005737 GO:0005739 GO:0005777 GO:0005778 GO:0006082 GO:0006629 GO:0006631 GO:0006635 GO:0006810 GO:0006869 GO:0008150 GO:0008152 GO:0009056 GO:0009062 GO:0009987 GO:0010029 GO:0010030 GO:0010876 GO:0015915 GO:0015916 GO:0016020 GO:0016042 GO:0016054 GO:0017076 GO:0019395 GO:0019752 GO:0030258 GO:0030554 GO:0031090 GO:…	map02010 map04146
012016	1.78608	1.98283	1.23461	1.54349	0.00411648	0.00187881	U6 snRNA-associated Sm-like protein LSm6	GO:0003674 GO:0003676 GO:0003723 GO:0005488 GO:0005575 GO:0005622 GO:0005623 GO:0005634 GO:0005737 GO:0006139 GO:0006364 GO:0006396 GO:0006397 GO:0006399 GO:0006807 GO:0008033 GO:0008150 GO:0008152 GO:0008380 GO:0009987 GO:0010467 GO:0016070 GO:0016071 GO:0016072 GO:0022613 GO:0030529 GO:0032991 GO:0034470 GO:0034641 GO:0034660 GO:0042254 GO:0043170 GO:0043226 GO:0043227 GO:0043229 GO:0043231 GO:…	map03018 map03040	FBgn0034564
001666	0.765396	0.868935	1.5675	1.26711	0.00411648	0.00227598
003783	0.0732102	0.240793	0.475318	0.495007	0.00411648	0.00265847	Sine oculis homeobox homolog 9	GO:0000902 GO:0000904 GO:0000975 GO:0001067 GO:0001071 GO:0001501 GO:0001655 GO:0001656 GO:0001657 GO:0001658 GO:0001704 GO:0001707 GO:0001708 GO:0001710 GO:0001759 GO:0001763 GO:0001822 GO:0001823 GO:0001838 GO:0002009 GO:0002053 GO:0002062 GO:0002064 GO:0002376 GO:0002520 GO:0003156 GO:0003264 GO:0003266 GO:0003337 GO:0003338 GO:0003382 GO:0003674 GO:0003676 GO:0003677 GO:0003700 GO:0005488 GO:…		FBgn0025360;FBgn0027364;FBgn0003460
000536	3.72719	3.69758	4.26952	4.07674	0.00411648	0.0027692	LOC692961	GO:0005575 GO:0005622 GO:0005623 GO:0005737 GO:0005777 GO:0016020 GO:0042579 GO:0043226 GO:0043227 GO:0043229 GO:0043231 GO:0044424 GO:0044444 GO:0044464	map04146	FBgn0037020
011184	0.0261893	0	0.216683	0.103457	0.00411648	0.00424395	Hect domain and RLD 2 (Fragment)
013879	2.75458	3.28377	3.61834	3.80924	0.00411648	0.00437813	NADH dehydrogenase (Ubiquinone) 1 beta subcomplex, 7	GO:0003674 GO:0003824 GO:0003954 GO:0005575 GO:0005622 GO:0005623 GO:0005737 GO:0005739 GO:0005740 GO:0005743 GO:0005758 GO:0006091 GO:0006810 GO:0008137 GO:0008150 GO:0008152 GO:0009987 GO:0016020 GO:0016491 GO:0016651 GO:0016655 GO:0019866 GO:0022900 GO:0031090 GO:0031966 GO:0031967 GO:0031970 GO:0031974 GO:0031975 GO:0043226 GO:0043227 GO:0043229 GO:0043231 GO:0044237 GO:0044422 GO:0044424 GO:…
007773	3.23905	3.06526	2.23175	2.64541	0.00411648	0.00648351	Cpsf2	GO:0003674 GO:0003676 GO:0003723 GO:0003824 GO:0005488 GO:0005575 GO:0005622 GO:0005623 GO:0005634 GO:0005654 GO:0005847 GO:0005849 GO:0006139 GO:0006396 GO:0006397 GO:0006398 GO:0006807 GO:0008150 GO:0008152 GO:0008334 GO:0009987 GO:0010467 GO:0016070 GO:0016071 GO:0016787 GO:0031123 GO:0031124 GO:0031974 GO:0031981 GO:0032991 GO:0034641 GO:0043170 GO:0043226 GO:0043227 GO:0043229 GO:0043231 GO:…	map03015	FBgn0027873
008915	0.0943963	0.119543	0.444303	0.274197	0.00411648	0.00773158	Mapk10	GO:0000165 GO:0000166 GO:0003674 GO:0003824 GO:0004672 GO:0004674 GO:0004702 GO:0004705 GO:0004707 GO:0004871 GO:0005057 GO:0005488 GO:0005515 GO:0005524 GO:0005575 GO:0005622 GO:0005623 GO:0005737 GO:0005739 GO:0005886 GO:0006464 GO:0006468 GO:0006793 GO:0006796 GO:0006950 GO:0007154 GO:0007165 GO:0007243 GO:0007254 GO:0007258 GO:0008150 GO:0008152 GO:0009987 GO:0016020 GO:0016301 GO:0016310 GO:…
006927	0.0174036	0	0.133853	0.0874605	0.00411648	0.00777847	Putative dynein heavy chain, cytosolic
008961	6.22362	6.26968	6.75786	6.5536	0.00411648	0.00862384	FAD-dependent oxidoreductase domain-containing protein 1	GO:0003674 GO:0003824 GO:0005575 GO:0005622 GO:0005623 GO:0005737 GO:0005739 GO:0008150 GO:0008152 GO:0016020 GO:0016021 GO:0016491 GO:0031224 GO:0043226 GO:0043227 GO:0043229 GO:0043231 GO:0044424 GO:0044425 GO:0044444 GO:0044464 GO:0055114		FBgn0032746
011595	0.624907	0.986983	0.217185	0.619892	0.00411648	0.00977557	LD08815p			FBgn0035959
015857	1.22837	1.24596	0.416451	1.03353	0.00411648	0.0103725	GPRNNA5	GO:0003674 GO:0004871 GO:0004872 GO:0004888 GO:0004930 GO:0005575 GO:0005623 GO:0007154 GO:0007165 GO:0007166 GO:0007186 GO:0008150 GO:0009987 GO:0016020 GO:0016021 GO:0023052 GO:0031224 GO:0038023 GO:0044425 GO:0044464 GO:0050789 GO:0050794 GO:0050896 GO:0051716 GO:0060089 GO:0065007
013339	6.14695	6.07359	5.64337	5.78076	0.00411648	0.0106692	Transmembrane emp24 protein transport domain containing 9	GO:0003674 GO:0004871 GO:0005488 GO:0005515 GO:0005575 GO:0005622 GO:0005623 GO:0005737 GO:0005783 GO:0005789 GO:0005793 GO:0005794 GO:0006810 GO:0006900 GO:0006901 GO:0006903 GO:0006996 GO:0007030 GO:0007154 GO:0007165 GO:0008104 GO:0008150 GO:0009966 GO:0009967 GO:0009987 GO:0010627 GO:0010638 GO:0010646 GO:0010647 GO:0010740 GO:0012505 GO:0015031 GO:0016020 GO:0016021 GO:0016043 GO:0016044 GO:…
003981	2.89618	3.11569	3.71162	3.8491	0.00411648	0.0112857	Solute carrier family 23 member 1 (Fragment)	GO:0003674 GO:0005215 GO:0005575 GO:0005622 GO:0005623 GO:0005737 GO:0005886 GO:0006810 GO:0006811 GO:0006812 GO:0006814 GO:0007275 GO:0008150 GO:0008324 GO:0008520 GO:0009925 GO:0009987 GO:0015075 GO:0015077 GO:0015081 GO:0015229 GO:0015291 GO:0015293 GO:0015294 GO:0015370 GO:0015672 GO:0015849 GO:0015882 GO:0016020 GO:0016021 GO:0016323 GO:0016324 GO:0022804 GO:0022857 GO:0022890 GO:0022891 GO:…
015913	0	0	0.0584792	0.0876481	0.00411648	0.011552	Ptbp1	GO:0000166 GO:0003674 GO:0003676 GO:0003723 GO:0005488 GO:0005575 GO:0005622 GO:0005623 GO:0005634 GO:0006139 GO:0006396 GO:0006397 GO:0006807 GO:0008150 GO:0008152 GO:0009987 GO:0010467 GO:0016070 GO:0016071 GO:0034641 GO:0043170 GO:0043226 GO:0043227 GO:0043229 GO:0043231 GO:0044237 GO:0044238 GO:0044260 GO:0044424 GO:0044464 GO:0090304
004116	3.20873	2.916	2.4556	2.62395	0.00411648	0.0139261	Organic cation transporter	GO:0003674 GO:0005215 GO:0005575 GO:0005623 GO:0006810 GO:0008150 GO:0009987 GO:0016020 GO:0016021 GO:0022857 GO:0031224 GO:0044425 GO:0044464 GO:0051179 GO:0051234 GO:0055085
004604	2.16285	2.33479	1.45215	1.68313	0.00411648	0.014067	FACT complex subunit SPT16, putative	GO:0005575 GO:0005622 GO:0005623 GO:0005634 GO:0005694 GO:0006139 GO:0006259 GO:0006260 GO:0006281 GO:0006351 GO:0006355 GO:0006807 GO:0006950 GO:0006974 GO:0008150 GO:0008152 GO:0009058 GO:0009059 GO:0009889 GO:0009987 GO:0010467 GO:0010468 GO:0010556 GO:0016070 GO:0019219 GO:0019222 GO:0031323 GO:0031326 GO:0032774 GO:0033554 GO:0034641 GO:0034645 GO:0043170 GO:0043226 GO:0043227 GO:0043228 GO:…		FBgn0033389
009298	3.16138	3.01016	3.71876	3.62125	0.00411648	0.0148658	Disks large-associated protein 4	GO:0007154 GO:0007267 GO:0008150 GO:0009987 GO:0023052		FBgn0259978
005713	0.07627	0.32775	0.461959	0.530566	0.00411648	0.0154165	HM00025 protein
008535	1.16138	1.09994	2.05968	1.49881	0.00411648	0.0176033	Putative Zn finger protein	GO:0003674 GO:0003676 GO:0005488 GO:0005575 GO:0005622 GO:0005623 GO:0008270 GO:0043167 GO:0043169 GO:0044464 GO:0046872 GO:0046914
003625	3.08794	3.14298	2.20537	2.54722	0.00411648	0.0182686	Protein encore
003199	4.24254	3.64112	3.33362	3.44514	0.00411648	0.0183146	Putative collagen and calcium binding EGF domains 1	GO:0003674 GO:0005488 GO:0005509 GO:0005575 GO:0005576 GO:0005578 GO:0005581 GO:0031012 GO:0043167 GO:0043169 GO:0044420 GO:0044421 GO:0046872
014762	4.0772	3.213	4.08206	4.0945	0.00411648	0.0187139
005652	0.637964	0.657652	1.30234	1.02622	0.00411648	0.0190258	Hypothetical protein	GO:0003674 GO:0003676 GO:0005488 GO:0005575 GO:0005622 GO:0005623 GO:0008270 GO:0043167 GO:0043169 GO:0044464 GO:0046872 GO:0046914
002836	5.51133	5.85192	5.09724	5.02914	0.00411648	0.0194562	Hypothetical protein
002014	2.12588	2.24788	2.6811	2.77494	0.00411648	0.0199042	PSEA-binding protein 95kD	GO:0003674 GO:0003676 GO:0003677 GO:0005488 GO:0006355 GO:0008150 GO:0009889 GO:0010468 GO:0010556 GO:0019219 GO:0019222 GO:0031323 GO:0031326 GO:0050789 GO:0050794 GO:0051171 GO:0051252 GO:0060255 GO:0065007 GO:0080090 GO:2000112		FBgn0037540
011769	0.409165	0.557457	1.12065	0.734938	0.00411648	0.0202505	AlkB, alkylation repair homolog 4	GO:0003674 GO:0003824 GO:0005488 GO:0005575 GO:0005622 GO:0005623 GO:0005634 GO:0005737 GO:0008150 GO:0008152 GO:0016491 GO:0016701 GO:0016702 GO:0016705 GO:0016706 GO:0043167 GO:0043169 GO:0043226 GO:0043227 GO:0043229 GO:0043231 GO:0044424 GO:0044464 GO:0046872 GO:0051213 GO:0055114		FBgn0032149
011745	4.06287	3.92923	3.60335	3.53514	0.00411648	0.0218552	UPF0468 protein C16orf80 homolog	GO:0003674 GO:0005575 GO:0007275 GO:0008150 GO:0032501 GO:0032502		FBgn0032248
014237	1.60392	1.28126	1.20671	0.845277	0.00411648	0.0236038	CCE001d	GO:0003674 GO:0003824 GO:0008150 GO:0008152 GO:0016787
015308	0.789773	0.323491	0.252917	0.12549	0.00411648	0.0276196	Alpha tubulin protein	GO:0000166 GO:0003674 GO:0003824 GO:0003924 GO:0005198 GO:0005488 GO:0005525 GO:0005575 GO:0005622 GO:0005623 GO:0005737 GO:0005856 GO:0005874 GO:0006139 GO:0006163 GO:0006184 GO:0006195 GO:0006461 GO:0006753 GO:0006807 GO:0006928 GO:0007017 GO:0007018 GO:0008150 GO:0008152 GO:0009056 GO:0009117 GO:0009141 GO:0009143 GO:0009144 GO:0009146 GO:0009150 GO:0009154 GO:0009166 GO:0009199 GO:0009203 GO:…
010201	1.9788	1.67916	2.5542	2.2804	0.00411648	0.0280178	Ribosomal RNA processing protein 1 homolog			FBgn0022069
001460	1.45832	2.20734	2.52467	2.65648	0.00411648	0.0289769
006212	1.36491	1.87324	1.16337	1.20795	0.00411648	0.0290451	Dihydrouridine synthase domain containing protein	GO:0003674 GO:0003676 GO:0003677 GO:0005488
013845	4.87547	5.17637	5.52697	5.43227	0.00411648	0.0290451	Putative PHD finger protein 10	GO:0003674 GO:0003676 GO:0003677 GO:0005488 GO:0005575 GO:0005622 GO:0005623 GO:0007154 GO:0007165 GO:0008150 GO:0008270 GO:0009987 GO:0023052 GO:0035556 GO:0043167 GO:0043169 GO:0044464 GO:0046872 GO:0046914 GO:0050789 GO:0050794 GO:0050896 GO:0051716 GO:0065007
011953	5.56804	5.62906	5.01802	5.42951	0.00411648	0.0304203	Long-chain-acyl-CoA synthetase	GO:0003674 GO:0003824 GO:0008150 GO:0008152 GO:0016874 GO:0016877	map03320
012015	2.74657	3.60048	2.49189	2.58318	0.00411648	0.0360744	U6 snRNA-associated Sm-like protein LSm6	GO:0003674 GO:0003676 GO:0003723 GO:0005488 GO:0005575 GO:0005622 GO:0005623 GO:0005634 GO:0005737 GO:0006139 GO:0006364 GO:0006396 GO:0006397 GO:0006399 GO:0006807 GO:0008033 GO:0008150 GO:0008152 GO:0008380 GO:0009987 GO:0010467 GO:0016070 GO:0016071 GO:0016072 GO:0022613 GO:0030529 GO:0032991 GO:0034470 GO:0034641 GO:0034660 GO:0042254 GO:0043170 GO:0043226 GO:0043227 GO:0043229 GO:0043231 GO:…
000587	0.941842	0.917717	0.652027	0.391351	0.00411648	0.0370935	Hypothetical protein
005578	0.463848	0.578593	0.829385	0.958208	0.00411648	0.0398481	Low density lipoprotein receptor-related protein 2	GO:0000267 GO:0003674 GO:0004872 GO:0005488 GO:0005515 GO:0005575 GO:0005622 GO:0005623 GO:0005624 GO:0005626 GO:0005737 GO:0005768 GO:0005783 GO:0005794 GO:0005886 GO:0005903 GO:0005905 GO:0006766 GO:0006810 GO:0006897 GO:0006898 GO:0007275 GO:0007399 GO:0007417 GO:0007420 GO:0008150 GO:0008152 GO:0008283 GO:0009987 GO:0010324 GO:0012505 GO:0016020 GO:0016021 GO:0016023 GO:0016043 GO:0016044 GO:…
012485	3.54881	3.25704	2.56729	3.14987	0.00411648	0.0417137	Putative Cenpl protein
004998	4.86591	4.49425	4.3209	4.40774	0.00411648	0.0456058	Coatomer subunit alpha	GO:0000139 GO:0003674 GO:0005198 GO:0005488 GO:0005575 GO:0005622 GO:0005623 GO:0005737 GO:0005794 GO:0005798 GO:0006810 GO:0006886 GO:0008104 GO:0008150 GO:0009987 GO:0012505 GO:0012506 GO:0015031 GO:0016020 GO:0016023 GO:0016192 GO:0030117 GO:0030120 GO:0030126 GO:0030135 GO:0030137 GO:0030659 GO:0030660 GO:0030662 GO:0030663 GO:0031090 GO:0031410 GO:0031982 GO:0031988 GO:0032991 GO:0033036 GO:…	map04080	FBgn0025725
014149	3.1	3.29255	3.8591	3.62086	0.00411648	0.0457522	Cleft lip and palate associated transmembrane	GO:0005575 GO:0005623 GO:0016020 GO:0016021 GO:0031224 GO:0044425 GO:0044464
007326	0.12836	0.0719748	0	0	0.00411864	0.0088469	V1g27085
005128	0	0	0.109854	0.0341699	0.00412107	0.0279438	CG6915	GO:0000132 GO:0000226 GO:0000278 GO:0003674 GO:0005083 GO:0005092 GO:0005488 GO:0006996 GO:0007010 GO:0007017 GO:0007049 GO:0007163 GO:0008150 GO:0008277 GO:0009966 GO:0009987 GO:0016043 GO:0019222 GO:0022402 GO:0023051 GO:0030010 GO:0030234 GO:0030695 GO:0040001 GO:0048583 GO:0050789 GO:0050790 GO:0050794 GO:0051179 GO:0051234 GO:0051293 GO:0051294 GO:0051640 GO:0051641 GO:0051649 GO:0051653 GO:…
001494	1.42601	1.15405	2.24217	1.52299	0.00412374	0.0106933	Membrane metallo-endopeptidase-like 1	GO:0003674 GO:0003824 GO:0004175 GO:0004222 GO:0005488 GO:0005575 GO:0005576 GO:0005615 GO:0005622 GO:0005623 GO:0005737 GO:0005783 GO:0005794 GO:0006508 GO:0008150 GO:0008152 GO:0008233 GO:0008237 GO:0016020 GO:0016021 GO:0016787 GO:0019538 GO:0031224 GO:0043167 GO:0043169 GO:0043170 GO:0043226 GO:0043227 GO:0043229 GO:0043231 GO:0044238 GO:0044421 GO:0044424 GO:0044425 GO:0044444 GO:0044464 GO:…
007615	0.0909278	0.391124	0	0.0192674	0.00412812	0.00625464	Chymotrypsin-like protease (Precursor)	GO:0003674 GO:0003824 GO:0004175 GO:0004252 GO:0006508 GO:0008150 GO:0008152 GO:0008233 GO:0008236 GO:0016787 GO:0017171 GO:0019538 GO:0043170 GO:0044238 GO:0070011
001597	0	0.0180104	0.166647	0.0619551	0.00412812	0.00990765	Vacuolar protein sorting 16-like protein A (Fragment)	GO:0003674 GO:0003779 GO:0005488 GO:0005515 GO:0005575 GO:0005622 GO:0005623 GO:0005737 GO:0005768 GO:0005769 GO:0005856 GO:0005884 GO:0006810 GO:0006886 GO:0008092 GO:0008104 GO:0008150 GO:0009987 GO:0015031 GO:0015629 GO:0032991 GO:0033036 GO:0034613 GO:0043226 GO:0043227 GO:0043228 GO:0043229 GO:0043231 GO:0043232 GO:0043234 GO:0044422 GO:0044424 GO:0044430 GO:0044444 GO:0044446 GO:0044464 GO:…
012826	0.526314	0.573163	1.19192	0.85596	0.00413098	0.00971245
001798	1.62428	1.48209	0.718309	1.41927	0.00413098	0.0135521	Hypothetical protein	GO:0005575 GO:0005622 GO:0005623 GO:0005634 GO:0005654 GO:0006139 GO:0006351 GO:0006354 GO:0006366 GO:0006368 GO:0006807 GO:0008023 GO:0008150 GO:0008152 GO:0009058 GO:0009059 GO:0009987 GO:0010467 GO:0016070 GO:0031974 GO:0031981 GO:0032774 GO:0032991 GO:0034641 GO:0034645 GO:0043170 GO:0043226 GO:0043227 GO:0043229 GO:0043231 GO:0043233 GO:0043234 GO:0044237 GO:0044238 GO:0044249 GO:0044260 GO:…
014033	6.09002	6.00959	5.67465	5.7383	0.00413098	0.024109	Dap5/p97	GO:0003674 GO:0003676 GO:0003723 GO:0003743 GO:0005488 GO:0005575 GO:0005622 GO:0005623 GO:0005737 GO:0006139 GO:0006412 GO:0006413 GO:0006807 GO:0008135 GO:0008150 GO:0008152 GO:0009058 GO:0009059 GO:0009987 GO:0010467 GO:0016070 GO:0019538 GO:0034641 GO:0034645 GO:0043170 GO:0044237 GO:0044238 GO:0044249 GO:0044260 GO:0044267 GO:0044424 GO:0044464 GO:0090304	map03013 map05416	FBgn0010488
014655	0.43045	0.543395	1.13026	0.767352	0.00414448	0.00965812	Putative WD repeat-containing protein 59			FBgn0032339
002240	0.827104	1.27251	0.306382	0.42991	0.00494434	6.1e-05	GSTENG00025287001	GO:0003674 GO:0005488 GO:0005515 GO:0005575 GO:0005622 GO:0005623 GO:0005737 GO:0005856 GO:0008092 GO:0016020 GO:0019898 GO:0043226 GO:0043228 GO:0043229 GO:0043232 GO:0044424 GO:0044425 GO:0044464
003384	0.949496	0.230445	0.065862	0.0434444	0.00494434	9.97e-05
014984	3.65555	3.4402	3.73994	4.77383	0.00494434	0.000223563	MPV17 mitochondrial membrane protein-like 2	GO:0005575 GO:0005622 GO:0005623 GO:0005737 GO:0005739 GO:0008150 GO:0016020 GO:0016021 GO:0031224 GO:0043226 GO:0043227 GO:0043229 GO:0043231 GO:0044424 GO:0044425 GO:0044444 GO:0044464
000167	0.817614	0.821861	0.111401	0.289235	0.00494434	0.000536893	Putative fatty acyl-CoA reductase (Fragment)	GO:0000166 GO:0003674 GO:0003824 GO:0005488 GO:0005575 GO:0005622 GO:0005623 GO:0005737 GO:0005777 GO:0008150 GO:0008152 GO:0016491 GO:0016620 GO:0016903 GO:0042579 GO:0043226 GO:0043227 GO:0043229 GO:0043231 GO:0044424 GO:0044444 GO:0044464 GO:0055114
007711	6.70674	7.84863	6.7015	6.60576	0.00494434	0.000583577	Cellular retinaldehyde-binding protein	GO:0003674 GO:0005215 GO:0005575 GO:0005622 GO:0005623 GO:0006810 GO:0008150 GO:0032501 GO:0044464 GO:0050896 GO:0051179 GO:0051234		FBgn0032785
010341	1.16993	1.49694	0.818353	0.545671	0.00494434	0.000962972	Dymeclin	GO:0005575 GO:0005622 GO:0005623 GO:0005737 GO:0005794 GO:0043226 GO:0043227 GO:0043229 GO:0043231 GO:0044424 GO:0044444 GO:0044464		FBgn0027607
002394	0.684278	0.491015	0.186119	0.191501	0.00494434	0.0012527	CG13442	GO:0003674 GO:0005488 GO:0008270 GO:0043167 GO:0043169 GO:0046872 GO:0046914		FBgn0034546
014980	0.17645	0.119407	0.409105	0.406123	0.00494434	0.00169249
002186	0.966529	1.10928	0.491949	0.60012	0.00494434	0.00241869	Putative uncharacterized protein (Fragment)	GO:0003674 GO:0003824 GO:0005488 GO:0006629 GO:0006644 GO:0006650 GO:0006793 GO:0006796 GO:0007154 GO:0007165 GO:0008150 GO:0008152 GO:0009987 GO:0016301 GO:0016310 GO:0016740 GO:0016772 GO:0016773 GO:0019637 GO:0023052 GO:0030258 GO:0035556 GO:0044237 GO:0044238 GO:0044255 GO:0046486 GO:0046488 GO:0046834 GO:0046854 GO:0048015 GO:0048017 GO:0050789 GO:0050794 GO:0050896 GO:0051716 GO:0065007
008588	0.19925	0.400672	0	0.138365	0.00494434	0.00263105
006579	3.36681	3.42316	2.71982	2.76799	0.00494434	0.00294119	CG3649
015329	1.42376	0.320294	0.239497	0.237934	0.00494434	0.00629492	Cuticular protein CPR59B	GO:0003674 GO:0005198 GO:0042302
013230	3.74202	3.53344	3.10161	2.93072	0.00494434	0.00652208	Zgc:162962	GO:0003674 GO:0003676 GO:0005488 GO:0005575 GO:0005622 GO:0005623 GO:0006355 GO:0008150 GO:0008270 GO:0009889 GO:0010468 GO:0010556 GO:0019219 GO:0019222 GO:0031323 GO:0031326 GO:0043167 GO:0043169 GO:0044464 GO:0046872 GO:0046914 GO:0050789 GO:0050794 GO:0051171 GO:0051252 GO:0060255 GO:0065007 GO:0080090 GO:2000112
000733	4.22153	4.41175	3.87331	3.908	0.00494434	0.00746517	Deoxyribose-phosphate aldolase (Fragment)	GO:0003674 GO:0003824 GO:0004139 GO:0005575 GO:0005622 GO:0005623 GO:0005737 GO:0005975 GO:0006139 GO:0006753 GO:0006807 GO:0008150 GO:0008152 GO:0009056 GO:0009117 GO:0009166 GO:0009262 GO:0009264 GO:0009987 GO:0016052 GO:0016829 GO:0016830 GO:0016832 GO:0034641 GO:0034655 GO:0044237 GO:0044238 GO:0044248 GO:0044270 GO:0044281 GO:0044424 GO:0044464 GO:0055086	map00030	FBgn0033735
006968	1.14123	0.352895	0.129004	0.290908	0.00494434	0.00849336	Hypothetical protein		map05014
012308	0.8978	0.875738	1.35535	1.34238	0.00494434	0.00899183	Solute carrier family 39 (zinc transporter), member 14	GO:0000041 GO:0003674 GO:0005215 GO:0005381 GO:0005385 GO:0005575 GO:0005622 GO:0005623 GO:0005737 GO:0005783 GO:0005794 GO:0005886 GO:0005887 GO:0006810 GO:0006811 GO:0006812 GO:0006826 GO:0006829 GO:0006873 GO:0006882 GO:0006950 GO:0007154 GO:0008150 GO:0008324 GO:0009267 GO:0009605 GO:0009987 GO:0009991 GO:0015075 GO:0015093 GO:0015684 GO:0016020 GO:0016021 GO:0016323 GO:0019725 GO:0022857 GO:…
010656	1.15941	1.60124	0.69897	0.985622	0.00494434	0.00999311	Putative uncharacterized protein (Fragment)
002378	3.12053	3.13015	2.76963	2.38368	0.00494434	0.0113377	Cytochrome P450, family 4, subfamily V, polypeptide 2	GO:0003008 GO:0003674 GO:0003824 GO:0004497 GO:0005488 GO:0005506 GO:0005575 GO:0005622 GO:0005623 GO:0005737 GO:0005783 GO:0005789 GO:0006082 GO:0006629 GO:0006631 GO:0007600 GO:0007601 GO:0008150 GO:0008152 GO:0009055 GO:0009987 GO:0010430 GO:0012505 GO:0016020 GO:0016021 GO:0016491 GO:0016705 GO:0019395 GO:0019752 GO:0020037 GO:0030258 GO:0031090 GO:0031224 GO:0032501 GO:0032787 GO:0034440 GO:…
013744	0.916761	0.767493	1.39848	1.21817	0.00494434	0.0119538	Putative GTP-binding protein Parf	GO:0000166 GO:0003674 GO:0005488 GO:0005525 GO:0005575 GO:0005622 GO:0005623 GO:0007154 GO:0007165 GO:0007264 GO:0008150 GO:0009987 GO:0017076 GO:0019001 GO:0023052 GO:0032553 GO:0032555 GO:0032561 GO:0035556 GO:0035639 GO:0044464 GO:0050789 GO:0050794 GO:0050896 GO:0051716 GO:0065007
001871	2.42443	2.53639	1.88102	2.03316	0.00494434	0.0126048	Probable tRNA threonylcarbamoyladenosine biosynthesis protein Gcp (Precursor)	GO:0003674 GO:0003824 GO:0004175 GO:0004222 GO:0005575 GO:0005622 GO:0005623 GO:0005737 GO:0006139 GO:0006396 GO:0006399 GO:0006400 GO:0006508 GO:0006807 GO:0008033 GO:0008150 GO:0008152 GO:0008233 GO:0008237 GO:0009116 GO:0009119 GO:0009451 GO:0009987 GO:0010467 GO:0016070 GO:0016787 GO:0019538 GO:0034470 GO:0034641 GO:0034660 GO:0042278 GO:0043170 GO:0043412 GO:0044237 GO:0044238 GO:0044260 GO:…		FBgn0031060
008271	2.62985	2.84716	2.12255	2.38414	0.00494434	0.0131125	Dynactin	GO:0003674 GO:0003824 GO:0005575 GO:0005622 GO:0005623 GO:0005737 GO:0005813 GO:0005815 GO:0005856 GO:0008150 GO:0008152 GO:0015630 GO:0016740 GO:0043226 GO:0043228 GO:0043229 GO:0043232 GO:0044422 GO:0044424 GO:0044430 GO:0044444 GO:0044446 GO:0044464	map04962	FBgn0040228
008344	0.103552	0.134944	0.229714	0.594368	0.00494434	0.0135324	Ras-related protein Rap-1b precursor	GO:0000166 GO:0003674 GO:0003824 GO:0003924 GO:0005488 GO:0005515 GO:0005525 GO:0005575 GO:0005622 GO:0005623 GO:0005737 GO:0005829 GO:0005886 GO:0005911 GO:0006139 GO:0006163 GO:0006184 GO:0006195 GO:0006753 GO:0006807 GO:0007154 GO:0007165 GO:0007264 GO:0008150 GO:0008152 GO:0008283 GO:0009056 GO:0009117 GO:0009141 GO:0009143 GO:0009144 GO:0009146 GO:0009150 GO:0009154 GO:0009166 GO:0009199 GO:…		FBgn0040370
012197	10.0019	9.45636	9.13603	9.32704	0.00494434	0.0144213	Cytochrome c1, heme protein, mitochondrial	GO:0003674 GO:0005488 GO:0005506 GO:0006810 GO:0008150 GO:0008152 GO:0009055 GO:0009987 GO:0020037 GO:0043167 GO:0043169 GO:0046872 GO:0046906 GO:0046914 GO:0051179 GO:0051234 GO:0055114	map00190 map00910 map02020 map04260 map05010 map05012 map05016	FBgn0035600;FBgn0039651
005515	2.69774	2.74021	3.11036	3.33316	0.00494434	0.0158471
001577	1.01475	0.463698	0.361097	0.279696	0.00494434	0.0163737	Cad74A	GO:0000003 GO:0003006 GO:0003674 GO:0005488 GO:0005509 GO:0005575 GO:0005623 GO:0005886 GO:0005902 GO:0007155 GO:0007156 GO:0007276 GO:0007292 GO:0007304 GO:0007306 GO:0008150 GO:0009653 GO:0009987 GO:0010927 GO:0016020 GO:0016021 GO:0016043 GO:0016324 GO:0016337 GO:0019953 GO:0022412 GO:0022414 GO:0022607 GO:0022610 GO:0030154 GO:0030703 GO:0030707 GO:0031224 GO:0032501 GO:0032502 GO:0032504 GO:…
014299	8.04456	8.48757	8.60558	8.75175	0.00494434	0.0192322	Choline/ethanolaminephosphotransferase 1	GO:0000139 GO:0003674 GO:0003824 GO:0004142 GO:0004307 GO:0005488 GO:0005575 GO:0005622 GO:0005623 GO:0005634 GO:0005635 GO:0005737 GO:0005783 GO:0005789 GO:0005794 GO:0006066 GO:0006576 GO:0006629 GO:0006644 GO:0006650 GO:0006656 GO:0006657 GO:0006663 GO:0006807 GO:0008150 GO:0008152 GO:0008610 GO:0008654 GO:0009058 GO:0009308 GO:0009987 GO:0012505 GO:0016020 GO:0016021 GO:0016740 GO:0016772 GO:…	map00440 map00564 map00565
001565	0.0356632	0.063468	0.19486	0.230432	0.00494434	0.0232561	Dihydropyrimidinase (EC 3.5.2.2)	GO:0003674 GO:0003824 GO:0004157 GO:0005575 GO:0005622 GO:0005623 GO:0005737 GO:0006139 GO:0006206 GO:0006208 GO:0006725 GO:0006807 GO:0008150 GO:0008152 GO:0009056 GO:0009112 GO:0009987 GO:0016787 GO:0016810 GO:0016812 GO:0034641 GO:0034655 GO:0044237 GO:0044238 GO:0044248 GO:0044270 GO:0044281 GO:0044424 GO:0044464 GO:0046113 GO:0046483 GO:0046700 GO:0055086 GO:0072527 GO:0072529	map00240 map00410 map00770 map00983
002160	1.12963	0.804126	1.73923	1.2916	0.00494434	0.0236495	Neural cell adhesion molecule L1, putative
016048	3.36249	3.35909	2.77017	2.91437	0.00494434	0.0253258	Putative trafficking protein particle complex protein	GO:0003674 GO:0005488 GO:0005515 GO:0005575 GO:0005622 GO:0005623 GO:0005634 GO:0005737 GO:0005783 GO:0005794 GO:0006139 GO:0006351 GO:0006807 GO:0006810 GO:0006888 GO:0008150 GO:0008152 GO:0009058 GO:0009059 GO:0009987 GO:0010467 GO:0016070 GO:0016192 GO:0032774 GO:0034641 GO:0034645 GO:0043170 GO:0043226 GO:0043227 GO:0043229 GO:0043231 GO:0044237 GO:0044238 GO:0044249 GO:0044260 GO:0044424 GO:…		FBgn0263604
009546	5.31251	5.6945	6.1553	6.07821	0.00494434	0.0269319	CG9765		map03013
000337	3.56456	3.96744	4.40243	4.2866	0.00494434	0.0297002	CG15630
004350	5.73363	5.65794	5.21004	5.48699	0.00494434	0.0403897	LOC553226			FBgn0031065
005242	0.218325	0.271091	0.646574	0.361757	0.00494434	0.0450057	CG31028	GO:0003674 GO:0003824 GO:0005215 GO:0005488 GO:0005575 GO:0005623 GO:0006139 GO:0006163 GO:0006195 GO:0006200 GO:0006753 GO:0006801 GO:0006807 GO:0006810 GO:0006811 GO:0006812 GO:0006818 GO:0008150 GO:0008152 GO:0008324 GO:0009056 GO:0009117 GO:0009141 GO:0009143 GO:0009144 GO:0009146 GO:0009150 GO:0009154 GO:0009166 GO:0009199 GO:0009203 GO:0009205 GO:0009207 GO:0009259 GO:0009261 GO:0009987 GO:…		FBgn0051030
010768	0.192151	0.187512	0.525336	0.440155	0.00494434	0.0480085	Origin recognition complex subunit 1	GO:0000166 GO:0000808 GO:0003674 GO:0003676 GO:0003677 GO:0003824 GO:0005488 GO:0005524 GO:0005575 GO:0005622 GO:0005623 GO:0005634 GO:0005694 GO:0006139 GO:0006259 GO:0006260 GO:0006807 GO:0008150 GO:0008152 GO:0009058 GO:0009059 GO:0009987 GO:0016462 GO:0016787 GO:0016817 GO:0016818 GO:0017076 GO:0017111 GO:0030554 GO:0032553 GO:0032555 GO:0032559 GO:0032991 GO:0034641 GO:0034645 GO:0035639 GO:…	map04110 map04111 map04113
006435	1.64959	1.64717	2.62197	2.23714	0.00495426	0.0267578
008007	1.59925	1.83345	2.41122	2.0661	0.00495642	0.025104
008821	0.308484	0.15942	0.0390599	0	0.00495739	0.00278982	Cuticular protein CPR99	GO:0003674 GO:0005198 GO:0042302
009779	0.39542	0.520708	1.31905	0.660072	0.00495963	0.000946807
010659	0.12291	0.0942912	0.296965	0.463204	0.00573579	0.00929371
015295	2.60765	3.2165	1.62042	2.10802	0.00575238	0.000251106	Zinc carboxypeptidase A 1	GO:0003674 GO:0003824 GO:0004180 GO:0004181 GO:0005488 GO:0005575 GO:0005576 GO:0005615 GO:0006508 GO:0008150 GO:0008152 GO:0008233 GO:0008235 GO:0008237 GO:0008238 GO:0008270 GO:0016787 GO:0019538 GO:0043167 GO:0043169 GO:0043170 GO:0044238 GO:0044421 GO:0046872 GO:0046914 GO:0070011
007245	0.860978	0.793764	0.362484	0.272096	0.00575238	0.00126432	Embryo defective 2765 (Fragment)	GO:0000375 GO:0000377 GO:0000398 GO:0003674 GO:0003676 GO:0003723 GO:0005488 GO:0005575 GO:0005622 GO:0005623 GO:0005634 GO:0005681 GO:0006139 GO:0006396 GO:0006397 GO:0006807 GO:0008150 GO:0008152 GO:0008380 GO:0009987 GO:0010467 GO:0016070 GO:0016071 GO:0030529 GO:0032991 GO:0034641 GO:0036002 GO:0043170 GO:0043226 GO:0043227 GO:0043229 GO:0043231 GO:0044237 GO:0044238 GO:0044260 GO:0044422 GO:…	map03040
016033	4.51966	4.3293	5.61566	4.54063	0.00575238	0.00294119	Putative dual specificity phosphatase 23-like protein	GO:0003674 GO:0003824 GO:0004721 GO:0004725 GO:0005575 GO:0005622 GO:0005623 GO:0005634 GO:0006464 GO:0006470 GO:0006793 GO:0006796 GO:0008138 GO:0008150 GO:0008152 GO:0009987 GO:0016311 GO:0016787 GO:0016788 GO:0016791 GO:0019538 GO:0035335 GO:0042578 GO:0043170 GO:0043226 GO:0043227 GO:0043229 GO:0043231 GO:0043412 GO:0044237 GO:0044238 GO:0044260 GO:0044267 GO:0044424 GO:0044464
012687	0.636503	0.617603	1.10899	1.22668	0.00575238	0.00339257	Phospholipase A2 inhibitor subunit B			FBgn0034717
009139	2.22182	2.35905	2.95607	2.71117	0.00575238	0.00629492	Pyruvate dehydrogenase phosphatase regulatory subunit, mitochondrial	GO:0003674 GO:0003824 GO:0004047 GO:0005575 GO:0005622 GO:0005623 GO:0005737 GO:0005739 GO:0005759 GO:0006082 GO:0006090 GO:0006520 GO:0006544 GO:0006546 GO:0006730 GO:0006807 GO:0008150 GO:0008152 GO:0008168 GO:0009056 GO:0009063 GO:0009069 GO:0009071 GO:0009308 GO:0009310 GO:0009889 GO:0009987 GO:0010510 GO:0010565 GO:0016054 GO:0016491 GO:0016740 GO:0016741 GO:0019222 GO:0019752 GO:0031323 GO:…		FBgn0029706
003158	2.42548	2.74672	1.50618	1.95043	0.00575238	0.00637016
004872	0.351325	0.314981	0.996049	0.74172	0.00575238	0.00648158
002203	7.63632	6.96612	6.95992	6.55633	0.00575238	0.00754218	PSMB8 protein	GO:0000502 GO:0002376 GO:0003674 GO:0003824 GO:0004175 GO:0004298 GO:0005575 GO:0005622 GO:0005623 GO:0005634 GO:0005737 GO:0005839 GO:0006508 GO:0008150 GO:0008152 GO:0008233 GO:0009056 GO:0009057 GO:0009987 GO:0016787 GO:0019538 GO:0019882 GO:0030154 GO:0030163 GO:0032502 GO:0032991 GO:0043170 GO:0043226 GO:0043227 GO:0043229 GO:0043231 GO:0043234 GO:0044237 GO:0044238 GO:0044248 GO:0044257 GO:…	map03050	FBgn0029134;FBgn0034842;FBgn0051742
002848	0.254278	0.0975	0.0654312	0	0.00575238	0.00827666	Cuticular protein RR-1 motif 44	GO:0003674 GO:0005198 GO:0042302
003898	3.23336	3.26878	3.90923	3.76709	0.00575238	0.00930424
010972	4.90877	4.54026	5.17577	5.03211	0.00575238	0.0118958	Protein twisted gastrulation	GO:0001503 GO:0001654 GO:0001704 GO:0001707 GO:0002376 GO:0002520 GO:0005575 GO:0005576 GO:0005615 GO:0007154 GO:0007165 GO:0007166 GO:0007167 GO:0007178 GO:0007275 GO:0007369 GO:0007399 GO:0007417 GO:0007420 GO:0007423 GO:0007431 GO:0007435 GO:0007498 GO:0008150 GO:0009653 GO:0009790 GO:0009888 GO:0009966 GO:0009967 GO:0009968 GO:0009987 GO:0010646 GO:0010647 GO:0010648 GO:0022612 GO:0023051 GO:…		FBgn0000394;FBgn0003865
013238	0.961465	1.22641	1.69725	1.62468	0.00575238	0.0167109	GA12234 (Fragment)
014735	2.7836	2.57584	3.08253	3.56262	0.00575238	0.0178883	Putative apoptosis stimulating of P53
005566	0.599103	1.034	0.266153	0.456888	0.00575238	0.0181999	Cullin 2	GO:0000151 GO:0003674 GO:0005488 GO:0005515 GO:0005575 GO:0005622 GO:0005623 GO:0006508 GO:0006511 GO:0008150 GO:0008152 GO:0009056 GO:0009057 GO:0009987 GO:0019538 GO:0019899 GO:0019941 GO:0030163 GO:0031461 GO:0031625 GO:0032991 GO:0043170 GO:0043234 GO:0043632 GO:0044237 GO:0044238 GO:0044248 GO:0044257 GO:0044260 GO:0044265 GO:0044267 GO:0044424 GO:0044464 GO:0051603		FBgn0032956
002739	0.284069	0.250623	0.819025	0.464251	0.00575238	0.0187981
001251	4.17734	4.199	4.71169	4.43293	0.00575238	0.019241	Hypothetical protein
004860	0.246659	0.774187	0.210723	0.101861	0.00575238	0.0206425	CG30103	GO:0003674 GO:0003824 GO:0006139 GO:0006753 GO:0006807 GO:0008150 GO:0008152 GO:0009056 GO:0009117 GO:0009166 GO:0009987 GO:0016787 GO:0034641 GO:0034655 GO:0044237 GO:0044238 GO:0044248 GO:0044270 GO:0044281 GO:0055086
004494	0.0716826	0.359093	0.506528	0.481015	0.00575238	0.0237192	Cytochrome P450 6a9	GO:0003674 GO:0003824 GO:0004497 GO:0005488 GO:0005506 GO:0008150 GO:0008152 GO:0009055 GO:0016491 GO:0016705 GO:0020037 GO:0043167 GO:0043169 GO:0046872 GO:0046906 GO:0046914 GO:0055114
008770	4.48388	4.66157	5.18035	4.82897	0.00575238	0.024493	Prpf39	GO:0003674 GO:0005488 GO:0005575 GO:0005622 GO:0005623 GO:0006139 GO:0006396 GO:0006807 GO:0008150 GO:0008152 GO:0009987 GO:0010467 GO:0016070 GO:0034641 GO:0043170 GO:0044237 GO:0044238 GO:0044260 GO:0044464 GO:0090304		FBgn0039600
015249	0.15936	0.0804084	0.755859	0.166994	0.00575238	0.0299275	Hypothetical protein
007507	1.78993	2.0438	2.38522	2.158	0.00575238	0.0322516	IGFR1	GO:0003674 GO:0004872	map04520 map04910 map04930 map04960
014731	0.142786	0.313777	0.363366	0.673624	0.00575238	0.0371913	CG1815
009784	0.941609	1.50311	1.98227	1.5751	0.00575238	0.0373514	Hypothetical protein
002737	0.788093	1.15809	0.489567	0.467522	0.00575238	0.0380654
008565	7.7704	7.99355	8.33894	8.28221	0.00575238	0.0381122
001144	1.86976	1.48545	2.52428	2.01162	0.00575238	0.0452877	Triacylglycerol lipase, pancreatic, putative	GO:0003674 GO:0003824 GO:0004806 GO:0005575 GO:0005576 GO:0006629 GO:0008150 GO:0008152 GO:0016298 GO:0016787 GO:0016788 GO:0044238 GO:0052689
012605	0.242354	0.0861524	0.590113	0.299881	0.00575238	0.0465086	Putative Rho guanine nucleotide exchange factor 11	GO:0003674 GO:0005083 GO:0005085 GO:0005088 GO:0005089 GO:0005488 GO:0005543 GO:0005575 GO:0005622 GO:0005623 GO:0008150 GO:0008289 GO:0009966 GO:0019222 GO:0023051 GO:0030234 GO:0030695 GO:0035023 GO:0044464 GO:0046578 GO:0048583 GO:0050789 GO:0050790 GO:0050794 GO:0051056 GO:0060589 GO:0065007 GO:0065009
008089	5.21358	5.03937	4.32135	4.63796	0.00575777	8.72e-05	P94
000013	4.19346	3.03314	2.74198	2.25899	0.00575777	0.000426149	Short salivary Ag5
005951	2.0375	1.6704	2.23966	2.48316	0.00575777	0.0258406
007066	5.13505	5.403	4.87521	4.88936	0.00580785	0.0145738	AIP1
001118	0.651685	0.719059	0.356719	0.346438	0.00580785	0.0195646	Abhydrolase domain-containing protein FAM108B1	GO:0003674 GO:0003824 GO:0005575 GO:0005576 GO:0008150 GO:0008152 GO:0016787		FBgn0053096
009984	10.6344	10.118	9.79347	9.67294	0.00649946	0.000290939	Chemosensory protein
011476	5.44529	5.48029	4.86056	5.17659	0.00649946	0.000868849	Transmembrane protein 18	GO:0003674 GO:0003676 GO:0003677 GO:0005488 GO:0005575 GO:0005622 GO:0005623 GO:0005634 GO:0005635 GO:0006928 GO:0008150 GO:0009987 GO:0012505 GO:0016020 GO:0016021 GO:0016477 GO:0031090 GO:0031224 GO:0031965 GO:0031967 GO:0031975 GO:0040011 GO:0043226 GO:0043227 GO:0043229 GO:0043231 GO:0044422 GO:0044424 GO:0044425 GO:0044428 GO:0044446 GO:0044464 GO:0048870 GO:0051179 GO:0051674
004322	1.4086	1.35493	0.707253	0.51886	0.00649946	0.00150361
002587	0.387937	0.340648	0.109401	0.0316439	0.00649946	0.00203499	Hypothetical protein
015802	0.206768	0.178937	0.0319065	0	0.00649946	0.00212846	Dttyh2			FBgn0015558;FBgn0261444
002889	2.0431	2.09184	2.81748	2.64286	0.00649946	0.00328837	Ubiquitin specific protease	GO:0003674 GO:0003824 GO:0004221 GO:0006508 GO:0006511 GO:0008150 GO:0008152 GO:0008233 GO:0009056 GO:0009057 GO:0009987 GO:0016787 GO:0016788 GO:0016790 GO:0019538 GO:0019941 GO:0030163 GO:0043170 GO:0043632 GO:0044237 GO:0044238 GO:0044248 GO:0044257 GO:0044260 GO:0044265 GO:0044267 GO:0051603
006747	3.76355	4.23115	3.45082	3.49879	0.00649946	0.00352818	Asrij	GO:0002376 GO:0002520 GO:0003674 GO:0005488 GO:0005515 GO:0005575 GO:0005622 GO:0005623 GO:0005737 GO:0005739 GO:0005768 GO:0007275 GO:0008150 GO:0009790 GO:0030097 GO:0032501 GO:0032502 GO:0035162 GO:0043226 GO:0043227 GO:0043229 GO:0043231 GO:0044424 GO:0044444 GO:0044464 GO:0048513 GO:0048534 GO:0048568 GO:0048731 GO:0048856		FBgn0034793
005945	1.55138	1.63382	0.766762	1.00233	0.00649946	0.00386929	Hypothetical protein
014273	1.26334	0.732197	0.434734	0.493756	0.00649946	0.00677128	Uncharacterized protein (Fragment)
013317	3.44415	3.31707	4.35512	4.09153	0.00649946	0.0078288	Probable nuclear protein SNF4	GO:0003674 GO:0003824 GO:0008150 GO:0008152
005377	4.75452	4.69186	5.07872	5.1058	0.00649946	0.0103252	CG6860	GO:0005575 GO:0005622 GO:0005623 GO:0005737 GO:0005938 GO:0032153 GO:0032154 GO:0032155 GO:0044424 GO:0044444 GO:0044464 GO:0071944
001113	3.47962	3.84643	3.9827	4.39511	0.00649946	0.0159927
016517	3.61305	3.53747	4.49166	4.1616	0.00649946	0.0171241	Ecdysis triggering hormone receptor subtype-A	GO:0003674 GO:0004871 GO:0004872 GO:0004888 GO:0004930 GO:0005575 GO:0005623 GO:0007154 GO:0007165 GO:0007166 GO:0007186 GO:0007218 GO:0008150 GO:0009987 GO:0016020 GO:0016021 GO:0023052 GO:0031224 GO:0038023 GO:0044425 GO:0044464 GO:0050789 GO:0050794 GO:0050896 GO:0051716 GO:0060089 GO:0065007
009575	1.39186	1.52136	0.970222	1.23989	0.00649946	0.0178126
015436	4.38584	4.45124	5.25707	4.73515	0.00649946	0.017835	Mediator of RNA polymerase II transcription subunit 9			FBgn0260401
005473	5.48977	5.6269	6.12852	5.89454	0.00649946	0.0188893	Uncharacterized protein (Fragment)
013025	0.607248	1.06779	1.35948	1.2928	0.00649946	0.0191623
011855	3.40843	3.99821	4.32659	4.21608	0.00649946	0.0216512	Fuseless, isoform A
013804	1.357	1.81818	2.35381	2.09569	0.00649946	0.0243962	CG42261	GO:0003674 GO:0003824 GO:0006730 GO:0008150 GO:0008152 GO:0008168 GO:0009987 GO:0016740 GO:0016741 GO:0032259 GO:0044237 GO:0044281		FBgn0259146
001638	4.9693	5.11661	4.63793	4.76009	0.00649946	0.0328768	Mucolipin 3	GO:0000323 GO:0003674 GO:0005215 GO:0005216 GO:0005575 GO:0005622 GO:0005623 GO:0005737 GO:0005764 GO:0005765 GO:0005768 GO:0005770 GO:0005773 GO:0005774 GO:0005886 GO:0006810 GO:0006811 GO:0006812 GO:0006816 GO:0007275 GO:0007399 GO:0007423 GO:0007610 GO:0007626 GO:0008150 GO:0009987 GO:0010008 GO:0015075 GO:0015267 GO:0016020 GO:0016021 GO:0022008 GO:0022803 GO:0022838 GO:0022857 GO:0022891 GO:…		FBgn0261361;FBgn0262516
007999	6.04598	5.70814	5.5038	5.45284	0.00649946	0.0330043	Inositol-trisphosphate 3-kinase A	GO:0003674 GO:0003824 GO:0004428 GO:0006793 GO:0006796 GO:0008150 GO:0008152 GO:0008440 GO:0009987 GO:0016301 GO:0016310 GO:0016740 GO:0016772 GO:0016773 GO:0044237 GO:0051766	map00562 map04020 map04070	FBgn0032147
002210	4.06935	3.73651	3.40475	3.65182	0.00649946	0.0348881	TRNA selenocysteine associated protein	GO:0000049 GO:0000166 GO:0001514 GO:0003674 GO:0003676 GO:0003723 GO:0005488 GO:0005515 GO:0005575 GO:0005622 GO:0005623 GO:0005634 GO:0005737 GO:0006412 GO:0006414 GO:0006417 GO:0006451 GO:0008150 GO:0008152 GO:0009058 GO:0009059 GO:0009889 GO:0009987 GO:0010467 GO:0010468 GO:0010556 GO:0010608 GO:0019222 GO:0019538 GO:0031323 GO:0031326 GO:0032268 GO:0034645 GO:0043170 GO:0043226 GO:0043227 GO:…		FBgn0031607
009305	0.829582	1.15187	0.608112	0.71751	0.00649946	0.0433259	E3 ubiquitin-protein ligase RFWD2	GO:0003674 GO:0003824 GO:0008150 GO:0008152 GO:0009314 GO:0009411 GO:0009416 GO:0009628 GO:0010224 GO:0016874 GO:0050896	map04115 map04120
013637	0.281158	0.290526	0.676972	0.533982	0.00649946	0.0446023	Zinc finger protein 260	GO:0003674 GO:0003676 GO:0003677 GO:0005488 GO:0005575 GO:0005622 GO:0005623 GO:0005634 GO:0005737 GO:0006139 GO:0006351 GO:0006355 GO:0006807 GO:0007275 GO:0008150 GO:0008152 GO:0008270 GO:0009058 GO:0009059 GO:0009889 GO:0009987 GO:0010467 GO:0010468 GO:0010556 GO:0016070 GO:0019219 GO:0019222 GO:0031323 GO:0031326 GO:0032501 GO:0032502 GO:0032774 GO:0034641 GO:0034645 GO:0043167 GO:0043169 GO:…
002563	0.600778	1.01949	1.3632	1.16148	0.00649946	0.049975	Hypothetical protein
013103	7.80707	8.1928	8.74412	8.46052	0.00650083	0.0277082	Aspartyl beta-hydroxylase, isoform G			FBgn0034075
010022	2.01124	1.97434	0.982343	1.58063	0.00650083	0.0443195	Alpha-N-acetylgalactosaminidase, putative	GO:0003674 GO:0003824 GO:0004553 GO:0004557 GO:0005488 GO:0005575 GO:0005622 GO:0005623 GO:0005737 GO:0005975 GO:0006629 GO:0006643 GO:0006664 GO:0006665 GO:0006672 GO:0006677 GO:0008150 GO:0008152 GO:0008456 GO:0009056 GO:0009311 GO:0009987 GO:0015925 GO:0015929 GO:0016042 GO:0016052 GO:0016137 GO:0016139 GO:0016787 GO:0016798 GO:0019377 GO:0030149 GO:0043167 GO:0043169 GO:0044237 GO:0044238 GO:…
003615	0.766033	0.59344	0.045743	0.387912	0.00650238	9.86e-05	NADH-ubiquinone oxidoreductase 23 kDa subunit, mitochondrial, putative	GO:0003674 GO:0003824 GO:0003954 GO:0005488 GO:0005575 GO:0005622 GO:0005623 GO:0005737 GO:0005739 GO:0005740 GO:0005743 GO:0005746 GO:0005747 GO:0006091 GO:0006461 GO:0006810 GO:0006950 GO:0006979 GO:0006996 GO:0007005 GO:0008137 GO:0008150 GO:0008152 GO:0009055 GO:0009987 GO:0010257 GO:0016020 GO:0016043 GO:0016491 GO:0016651 GO:0016655 GO:0019866 GO:0022607 GO:0022900 GO:0030964 GO:0031090 GO:…	map00190 map05010 map05012 map05016
004959	0.210844	0.239841	0.728548	0.448938	0.00650238	0.00911672	Putative G-protein coupled receptor B0563.6	GO:0003674 GO:0004872 GO:0005575 GO:0005623 GO:0007154 GO:0007165 GO:0007166 GO:0007186 GO:0008150 GO:0009987 GO:0016020 GO:0016021 GO:0023052 GO:0031224 GO:0044425 GO:0044464 GO:0050789 GO:0050794 GO:0050896 GO:0051716 GO:0065007
002143	2.09126	2.50751	2.94764	2.53847	0.00652504	0.0384837	Jelly Belly			FBgn0086677
005776	2.6389	2.48844	3.59114	3.18052	0.00652616	0.00770617
000179	2.81364	3.30105	3.39796	3.69353	0.00654152	0.00815377	Hypothetical protein
006347	0	0.0180104	0.239119	0.156865	0.0065669	0.00124138	Solute carrier family 25 member 19	GO:0005575 GO:0005622 GO:0005623 GO:0005737 GO:0005739 GO:0005740 GO:0005743 GO:0006810 GO:0008150 GO:0009987 GO:0016020 GO:0016021 GO:0019866 GO:0031090 GO:0031224 GO:0031966 GO:0031967 GO:0031975 GO:0043226 GO:0043227 GO:0043229 GO:0043231 GO:0044422 GO:0044424 GO:0044425 GO:0044429 GO:0044444 GO:0044446 GO:0044464 GO:0051179 GO:0051234 GO:0055085
012879	0.247598	0.388794	0.780905	0.503492	0.00721454	0.035866
008451	3.88374	3.80885	2.53086	3.41371	0.00722099	0.00196721	F-box only protein 28			FBgn0036005
007204	0.700289	0.905832	0.184511	0.5922	0.00722099	0.00197368	1-acylglycerophosphocholine O-acyltransferase 1
016397	0.233468	0.264449	0.91031	0.667767	0.00722099	0.00263464
014993	1.03367	1.05832	1.42534	1.6997	0.00722099	0.00404099	CG5592	GO:0003674 GO:0005215 GO:0005575 GO:0005623 GO:0006810 GO:0008150 GO:0009987 GO:0016020 GO:0016021 GO:0022857 GO:0031224 GO:0044425 GO:0044464 GO:0051179 GO:0051234 GO:0055085
014899	1.42227	1.372	0.682221	1.03828	0.00722099	0.00746517	Fbxl20	GO:0005575 GO:0005622 GO:0005623 GO:0005737 GO:0008150 GO:0044424 GO:0044464
015335	3.42536	3.93719	4.08021	4.14986	0.00722099	0.0105516	Uncharacterized protein C3orf23-like protein (Fragment)			FBgn0035674;FBgn0040391
015866	1.51488	0.766484	0.727363	0.557377	0.00722099	0.0128582	Hypothetical protein	GO:0003674 GO:0003824 GO:0004721 GO:0004725 GO:0006464 GO:0006470 GO:0006793 GO:0006796 GO:0008150 GO:0008152 GO:0009987 GO:0016311 GO:0016787 GO:0016788 GO:0016791 GO:0019538 GO:0035335 GO:0042578 GO:0043170 GO:0043412 GO:0044237 GO:0044238 GO:0044260 GO:0044267
014155	1.84109	2.24775	1.21561	1.74436	0.00722099	0.0130971	EH domain-binding protein 1-like protein 1 (Fragment)
013324	3.81302	3.76868	2.87008	3.19779	0.00722099	0.0151193	Ubiquitin carrier protein	GO:0000166 GO:0003674 GO:0003824 GO:0004842 GO:0005488 GO:0005524 GO:0005575 GO:0005622 GO:0005623 GO:0006464 GO:0006508 GO:0006511 GO:0008150 GO:0008152 GO:0009056 GO:0009057 GO:0009987 GO:0016567 GO:0016874 GO:0016879 GO:0016881 GO:0017076 GO:0019538 GO:0019787 GO:0019941 GO:0030163 GO:0030554 GO:0032446 GO:0032553 GO:0032555 GO:0032559 GO:0035639 GO:0043170 GO:0043412 GO:0043632 GO:0044237 GO:…	map03460
000973	4.37384	4.4487	5.21302	4.68449	0.00722099	0.0154492
000371	6.06739	5.91515	5.31667	5.62664	0.00722099	0.0170698	Alpha-tocopherol transfer protein-like protein	GO:0003674 GO:0005215 GO:0005575 GO:0005622 GO:0005623 GO:0006810 GO:0008150 GO:0044464 GO:0051179 GO:0051234
016491	0.530678	0.348764	0.245635	0.071182	0.00722099	0.0229147	Rab GTPase-activating protein 1	GO:0003674 GO:0005083 GO:0005096 GO:0005097 GO:0005099 GO:0005575 GO:0005622 GO:0005623 GO:0006140 GO:0008047 GO:0008150 GO:0009894 GO:0009966 GO:0019219 GO:0019222 GO:0023051 GO:0030234 GO:0030695 GO:0030811 GO:0031323 GO:0031329 GO:0032313 GO:0032318 GO:0032320 GO:0032483 GO:0032851 GO:0033121 GO:0033124 GO:0043085 GO:0043087 GO:0043547 GO:0044093 GO:0044464 GO:0046578 GO:0048583 GO:0050789 GO:…
001814	1.00445	0.940872	0.617949	0.437175	0.00722099	0.0250646	Chaperonin containing Tcp1, subunit 5 (epsilon) (Fragment)	GO:0000166 GO:0003674 GO:0005488 GO:0005515 GO:0005524 GO:0005575 GO:0005622 GO:0005623 GO:0005634 GO:0005730 GO:0005737 GO:0005829 GO:0005832 GO:0006457 GO:0008150 GO:0008152 GO:0009607 GO:0009615 GO:0009987 GO:0017076 GO:0019538 GO:0030554 GO:0031974 GO:0031981 GO:0032553 GO:0032555 GO:0032559 GO:0032991 GO:0035639 GO:0043170 GO:0043226 GO:0043227 GO:0043228 GO:0043229 GO:0043231 GO:0043232 GO:…
007664	0.219487	0.0647369	0	0.04198	0.00722099	0.0271116
011177	2.46107	2.27018	3.21435	2.52097	0.00722099	0.0310209	Putative cyclin k	GO:0000079 GO:0001932 GO:0003674 GO:0005488 GO:0005515 GO:0006355 GO:0008150 GO:0009889 GO:0010468 GO:0010556 GO:0019219 GO:0019220 GO:0019222 GO:0019899 GO:0019900 GO:0019901 GO:0031323 GO:0031326 GO:0031399 GO:0032268 GO:0042325 GO:0043549 GO:0045859 GO:0050789 GO:0050790 GO:0050794 GO:0051171 GO:0051174 GO:0051246 GO:0051252 GO:0051338 GO:0051726 GO:0060255 GO:0065007 GO:0065009 GO:0071900 GO:…		FBgn0039710
010793	1.88273	1.9581	1.12358	0.652211	0.00722099	0.031048	UPF0693 protein C10orf32	GO:0003674 GO:0005575 GO:0008150		FBgn0034519
002594	0.2406	0.269707	0.712153	0.405548	0.00722099	0.0327418	Putative defective proboscis extension response
004743	3.39263	3.58949	2.78555	3.1299	0.00722099	0.0331356	Diphthamide biosynthesis protein 1 (Fragment)	GO:0005575 GO:0005622 GO:0005623 GO:0005737 GO:0006464 GO:0008150 GO:0008152 GO:0009058 GO:0009987 GO:0017182 GO:0017183 GO:0018193 GO:0018202 GO:0019538 GO:0043170 GO:0043412 GO:0044237 GO:0044238 GO:0044249 GO:0044260 GO:0044267 GO:0044424 GO:0044464		FBgn0036194
005701	2.89492	3.14086	3.14177	3.60637	0.00722099	0.0376171
006693	1.20694	1.96872	1.00602	1.15645	0.00722099	0.0409723	Nicotinamide mononucleotide adenylytransferase, isoform B			FBgn0039254
015400	3.16723	3.31559	3.70022	3.46615	0.00722099	0.0453681
011013	0	0.0224909	0.05672	0.169499	0.00722099	0.0487393
013689	0.861156	1.0061	0.197299	0.324754	0.0072225	0.000258145	Protein FAM92A1 (Fragment)	GO:0003674 GO:0003824 GO:0005488 GO:0005515 GO:0005575 GO:0008150 GO:0008152 GO:0043167 GO:0043169 GO:0046872		FBgn0032428
013959	0.793768	0.944649	0.23488	0.614523	0.0072225	0.00617865	Inositol 1,4,5-triphosphate receptor, type 1 (Fragment)	GO:0000267 GO:0003674 GO:0004871 GO:0004872 GO:0005215 GO:0005216 GO:0005217 GO:0005218 GO:0005220 GO:0005261 GO:0005262 GO:0005488 GO:0005515 GO:0005543 GO:0005575 GO:0005622 GO:0005623 GO:0005624 GO:0005626 GO:0005634 GO:0005730 GO:0005737 GO:0005783 GO:0005789 GO:0005792 GO:0006810 GO:0006811 GO:0006812 GO:0006816 GO:0006873 GO:0006874 GO:0006875 GO:0006950 GO:0007154 GO:0007165 GO:0008150 GO:…
011393	0.288888	0.352074	0.588972	0.733299	0.007238	0.0434088	GluCl	GO:0003674 GO:0004872 GO:0005215 GO:0005216 GO:0005230 GO:0005231 GO:0005234 GO:0005253 GO:0005254 GO:0005575 GO:0005623 GO:0005886 GO:0006810 GO:0006811 GO:0006820 GO:0006821 GO:0008068 GO:0008150 GO:0008509 GO:0009987 GO:0015075 GO:0015267 GO:0015276 GO:0015698 GO:0016020 GO:0016021 GO:0022803 GO:0022834 GO:0022836 GO:0022838 GO:0022857 GO:0022891 GO:0022892 GO:0030054 GO:0031224 GO:0032991 GO:…		FBgn0024963
007807	2.53712	2.92028	3.30994	3.4794	0.00791169	0.0243904	Putative hypoxia-inducible factor 1 alpha	GO:0001071 GO:0003674 GO:0003700 GO:0004871 GO:0005575 GO:0005622 GO:0005623 GO:0005634 GO:0005654 GO:0005667 GO:0005737 GO:0006139 GO:0006351 GO:0006355 GO:0006807 GO:0007154 GO:0007165 GO:0008150 GO:0008152 GO:0009058 GO:0009059 GO:0009889 GO:0009987 GO:0010467 GO:0010468 GO:0010556 GO:0016070 GO:0019219 GO:0019222 GO:0023052 GO:0031323 GO:0031326 GO:0031974 GO:0031981 GO:0032774 GO:0032991 GO:…
014988	1.93417	1.70547	2.45697	2.7644	0.00792559	0.00123139	Putative Rho GTPase activating protein 15	GO:0003674 GO:0005096 GO:0005488 GO:0005543 GO:0005575 GO:0005622 GO:0005623 GO:0006140 GO:0007154 GO:0007165 GO:0008047 GO:0008150 GO:0008289 GO:0009894 GO:0009987 GO:0019219 GO:0019222 GO:0023052 GO:0030234 GO:0030695 GO:0030811 GO:0031323 GO:0031329 GO:0033121 GO:0033124 GO:0043085 GO:0043087 GO:0043547 GO:0044093 GO:0044464 GO:0050789 GO:0050790 GO:0050794 GO:0050896 GO:0051171 GO:0051336 GO:…
002056	2.10331	2.37504	1.56549	1.96861	0.00792559	0.0237058	Phosphopantothenoylcysteine decarboxylase, putative	GO:0000166 GO:0003674 GO:0003824 GO:0004632 GO:0004633 GO:0005488 GO:0006082 GO:0006139 GO:0006520 GO:0006575 GO:0006732 GO:0006753 GO:0006766 GO:0006767 GO:0006807 GO:0008150 GO:0008152 GO:0009056 GO:0009058 GO:0009063 GO:0009108 GO:0009109 GO:0009111 GO:0009116 GO:0009117 GO:0009119 GO:0009308 GO:0009310 GO:0009987 GO:0010181 GO:0015936 GO:0015937 GO:0015939 GO:0015941 GO:0016054 GO:0016829 GO:…	map00770	FBgn0050290
003702	0.900345	0.95864	0.0532758	0.683533	0.00796356	0.000386109
003317	2.07904	2.49984	2.97633	2.50393	0.00796356	0.00850582	CG5973			FBgn0032783
005349	4.80528	4.45196	4.22941	4.21004	0.00796356	0.0129936	INO80 complex subunit C			FBgn0040929
012873	2.02596	2.21538	2.46595	2.86539	0.00796356	0.015828
006576	2.93137	2.90698	2.05937	2.6954	0.00796356	0.0197528	Hypothetical protein
009675	1.26215	1.35316	0.733097	0.951091	0.00796356	0.0280644	CG17218	GO:0005575 GO:0005622 GO:0005623 GO:0005737 GO:0007043 GO:0007275 GO:0007424 GO:0008150 GO:0009987 GO:0016043 GO:0019991 GO:0022607 GO:0032501 GO:0032502 GO:0034329 GO:0034330 GO:0035150 GO:0035151 GO:0035152 GO:0043297 GO:0044085 GO:0044424 GO:0044464 GO:0045216 GO:0048731 GO:0048856 GO:0060541 GO:0065007 GO:0065008 GO:0071840 GO:0071841 GO:0071842 GO:0071844 GO:0090066
009480	7.05859	7.25078	6.96586	6.69546	0.00796356	0.0375267	CG15412			FBgn0031528
000490	0.013085	0.0155294	0.230707	0.087033	0.00797565	0.0449804	InaF-D			FBgn0260812
014108	0.485973	0.345015	0.921562	0.659345	0.0079772	0.0150785
007959	1.37791	1.52453	1.94666	2.20005	0.00797832	0.0058388	Heparan sulfate 6-O-sulfotransferase 1 (Fragment)	GO:0001525 GO:0001568 GO:0001701 GO:0001890 GO:0001892 GO:0001944 GO:0003674 GO:0003824 GO:0005575 GO:0005623 GO:0006029 GO:0006790 GO:0007275 GO:0008146 GO:0008150 GO:0008152 GO:0009058 GO:0009059 GO:0009100 GO:0009101 GO:0009653 GO:0009790 GO:0009792 GO:0009987 GO:0015012 GO:0016020 GO:0016021 GO:0016740 GO:0016782 GO:0030166 GO:0030201 GO:0030323 GO:0030324 GO:0031224 GO:0032501 GO:0032502 GO:…	map00534
012023	4.34995	4.10127	4.66472	4.67384	0.00800016	0.0169159
006017	0.455988	0.757201	1.17024	0.995897	0.00862581	0.0405607	Hypothetical protein AaeL_AAEL001748	GO:0003674 GO:0003676 GO:0003677 GO:0005488
009514	0.543736	0.801216	0.384255	0.243384	0.00863052	0.0178494
002328	2.02875	1.31076	1.06783	1.11619	0.00867574	0.00606772	GLUTAMINE:FRUCTOSE-6-PHOSPHATE AMIDOTRANSFERASE 1	GO:0000267 GO:0001932 GO:0003674 GO:0003824 GO:0004360 GO:0005488 GO:0005529 GO:0005575 GO:0005622 GO:0005623 GO:0005625 GO:0005737 GO:0005829 GO:0005975 GO:0005979 GO:0005996 GO:0006000 GO:0006002 GO:0006040 GO:0006041 GO:0006042 GO:0006044 GO:0006045 GO:0006047 GO:0006048 GO:0006066 GO:0006082 GO:0006091 GO:0006109 GO:0006112 GO:0006139 GO:0006461 GO:0006464 GO:0006486 GO:0006487 GO:0006488 GO:…	map00250 map00520	FBgn0027341;FBgn0039580
012381	0.0342316	0.187141	0.339352	0.34619	0.00867574	0.00652271	Transposase	GO:0003674 GO:0003676 GO:0003677 GO:0005488
004677	1.82735	1.93093	1.45854	1.31149	0.00867574	0.00907591	Lin-7-like B	GO:0000267 GO:0003008 GO:0003674 GO:0005488 GO:0005515 GO:0005575 GO:0005622 GO:0005623 GO:0005624 GO:0005626 GO:0005856 GO:0005886 GO:0005911 GO:0005923 GO:0006810 GO:0006887 GO:0007154 GO:0007267 GO:0007268 GO:0008104 GO:0008150 GO:0009987 GO:0014069 GO:0015031 GO:0016020 GO:0016192 GO:0016323 GO:0016327 GO:0019226 GO:0019717 GO:0019904 GO:0023052 GO:0030054 GO:0030425 GO:0032501 GO:0032940 GO:…		FBgn0039269
008221	8.74997	8.19446	8.08361	7.95058	0.00867574	0.00912952	Troponin C	GO:0003674 GO:0005488 GO:0005509 GO:0043167 GO:0043169 GO:0046872
013024	0.694813	0.282761	0.159024	0.0995894	0.00867574	0.0119578
000193	4.85766	4.49425	4.43216	4.12941	0.00867574	0.0156651	Proton-coupled amino acid transporter, putative	GO:0003674 GO:0005215 GO:0005575 GO:0005623 GO:0006810 GO:0006865 GO:0008150 GO:0009987 GO:0015804 GO:0015807 GO:0015808 GO:0015824 GO:0015837 GO:0015849 GO:0016020 GO:0016021 GO:0022804 GO:0022857 GO:0031224 GO:0032328 GO:0044425 GO:0044464 GO:0046942 GO:0051179 GO:0051234 GO:0055085 GO:0071702 GO:0071705
008831	2.87294	3.25551	3.78952	3.47167	0.00867574	0.0212113	Diacylglycerol kinase zeta	GO:0000075 GO:0000077 GO:0001727 GO:0001932 GO:0003674 GO:0003824 GO:0004143 GO:0004857 GO:0005488 GO:0005515 GO:0005575 GO:0005622 GO:0005623 GO:0005634 GO:0006629 GO:0006793 GO:0006796 GO:0006950 GO:0006974 GO:0007093 GO:0007154 GO:0007165 GO:0007166 GO:0007186 GO:0007205 GO:0007346 GO:0008022 GO:0008150 GO:0008152 GO:0009966 GO:0009968 GO:0009987 GO:0010564 GO:0010646 GO:0010648 GO:0016301 GO:…	map00561 map00564 map04070
006473	4.20206	4.5647	4.66743	4.86713	0.00867574	0.026196	Probable 39S ribosomal protein L49, mitochondrial	GO:0000313 GO:0003674 GO:0003735 GO:0005198 GO:0005575 GO:0005622 GO:0005623 GO:0005737 GO:0005739 GO:0005759 GO:0005761 GO:0005840 GO:0006412 GO:0008150 GO:0008152 GO:0009058 GO:0009059 GO:0009987 GO:0010467 GO:0019538 GO:0030529 GO:0031974 GO:0032991 GO:0034645 GO:0043170 GO:0043226 GO:0043227 GO:0043228 GO:0043229 GO:0043231 GO:0043232 GO:0043233 GO:0044237 GO:0044238 GO:0044249 GO:0044260 GO:…
011503	0.0289421	0	0.0913444	0.21443	0.00867574	0.0274299	Hypothetical protein	GO:0003674 GO:0003824 GO:0008150 GO:0008152
002819	6.54429	6.25042	6.08379	6.00551	0.00867574	0.030285	CG2789
011943	5.30512	5.3632	5.04	4.80294	0.00872072	0.0271116	Fatty-acid amide hydrolase 2	GO:0003674 GO:0003824 GO:0004040 GO:0008150 GO:0008152 GO:0016787 GO:0016810 GO:0016811 GO:0016874 GO:0016879 GO:0016884
009159	2.79833	2.41419	2.09412	2.23955	0.00872072	0.0408578	Glucose-fructose oxidoreductase domain-containing protein 1	GO:0000166 GO:0003674 GO:0003824 GO:0005488 GO:0005575 GO:0005576 GO:0005578 GO:0008150 GO:0008152 GO:0009987 GO:0016043 GO:0016491 GO:0030198 GO:0031012 GO:0043062 GO:0044421 GO:0055114 GO:0071840 GO:0071841 GO:0071842		FBgn0027597
014713	0.28769	0.359301	0.128154	0.0682305	0.00874389	0.0186923	Hypothetical protein
003053	0.0567983	0.0127614	0.230274	0.194991	0.00874389	0.0225295
005836	2.20123	2.1874	1.7057	1.64795	0.00874574	0.0397354	Putative synaptic vesicle protein	GO:0003674 GO:0005215 GO:0005575 GO:0005623 GO:0006810 GO:0008150 GO:0009987 GO:0016020 GO:0016021 GO:0022857 GO:0031224 GO:0044425 GO:0044464 GO:0051179 GO:0051234 GO:0055085
016450	1.24394	1.69992	2.09124	1.72107	0.00933794	0.00308201	PTP-1	GO:0003674 GO:0003824 GO:0004721 GO:0004725 GO:0006464 GO:0006470 GO:0006793 GO:0006796 GO:0008138 GO:0008150 GO:0008152 GO:0009987 GO:0016311 GO:0016787 GO:0016788 GO:0016791 GO:0019538 GO:0035335 GO:0042578 GO:0043170 GO:0043412 GO:0044237 GO:0044238 GO:0044260 GO:0044267
008879	8.42765	8.92988	8.18248	7.95929	0.00933794	0.014342	Hypothetical protein
000683	6.03551	6.22392	6.6785	6.72677	0.009356	0.0103999
004924	0.240796	0.394432	0.593938	0.856756	0.00939484	0.0150255	Protein pigeon
011359	0.14971	0.14873	0.465662	0.372662	0.00940862	0.0213151	Zinc finger protein 383	GO:0003674 GO:0003676 GO:0005488 GO:0005575 GO:0005622 GO:0005623 GO:0008270 GO:0043167 GO:0043169 GO:0044464 GO:0046872 GO:0046914
013094	6.25561	5.89473	5.81128	5.1913	0.00941114	0.0120861	Low molecular weight phosphotyrosine protein phosphatase 1	GO:0003674 GO:0003824 GO:0003993 GO:0004721 GO:0004725 GO:0004726 GO:0005575 GO:0005622 GO:0005623 GO:0005737 GO:0006464 GO:0006470 GO:0006793 GO:0006796 GO:0008150 GO:0008152 GO:0009987 GO:0016311 GO:0016787 GO:0016788 GO:0016791 GO:0019538 GO:0035335 GO:0042578 GO:0043170 GO:0043412 GO:0044237 GO:0044238 GO:0044260 GO:0044267 GO:0044424 GO:0044464	map00740
005813	6.60196	6.69223	7.31673	6.81837	0.0094162	0.0466663	CpipJ_CPIJ009723	GO:0005575 GO:0005623 GO:0016020 GO:0016021 GO:0031224 GO:0044425 GO:0044464		FBgn0263025
006028	0.445675	0.271072	0.144432	0.0905456	0.0094179	0.0109964
013277	3.82835	3.93959	3.21002	3.6883	0.00941819	0.0209047	Ubiquitin conjugation factor E4 A	GO:0000151 GO:0000209 GO:0003674 GO:0003824 GO:0004842 GO:0005575 GO:0005622 GO:0005623 GO:0005737 GO:0006464 GO:0006508 GO:0006511 GO:0008150 GO:0008152 GO:0009056 GO:0009057 GO:0009987 GO:0016567 GO:0016874 GO:0016879 GO:0016881 GO:0019538 GO:0019787 GO:0019941 GO:0030163 GO:0032446 GO:0032991 GO:0034450 GO:0043170 GO:0043234 GO:0043412 GO:0043632 GO:0044237 GO:0044238 GO:0044248 GO:0044257 GO:…	map04120	FBgn0028467
008472	0.615826	0.624168	0.0945863	0.570235	0.00942189	0.00590203	Lysine-specific demethylase lid
004873	0.112637	0.14713	0.580636	0.262229	0.00943131	0.0212697
010737	0.978978	0.853187	1.57633	1.41619	0.00943131	0.0304643	ADP-ribosylation factor-like protein	GO:0000166 GO:0003674 GO:0005488 GO:0005525 GO:0005575 GO:0005622 GO:0005623 GO:0007154 GO:0007165 GO:0007264 GO:0008150 GO:0009987 GO:0017076 GO:0019001 GO:0023052 GO:0032553 GO:0032555 GO:0032561 GO:0035556 GO:0035639 GO:0044464 GO:0050789 GO:0050794 GO:0050896 GO:0051716 GO:0065007
006689	2.47999	1.95977	1.74439	1.7424	0.0094651	0.0446023	Hypothetical protein
009108	0.233505	0.188885	0.601308	0.474017	0.00953362	0.033507	Hypothetical protein
001401	0.948011	0.955566	0.282032	0.68432	0.00955658	0.0261401	Voltage-dependent L-type calcium channel subunit beta-3 (Fragment)	GO:0002253 GO:0002376 GO:0002429 GO:0002682 GO:0002684 GO:0002757 GO:0002764 GO:0002768 GO:0003674 GO:0005215 GO:0005216 GO:0005244 GO:0005245 GO:0005261 GO:0005262 GO:0005575 GO:0005623 GO:0005886 GO:0005891 GO:0006810 GO:0006811 GO:0006812 GO:0006816 GO:0007154 GO:0007165 GO:0007166 GO:0008150 GO:0008324 GO:0009987 GO:0010959 GO:0015075 GO:0015267 GO:0016020 GO:0016021 GO:0016324 GO:0022803 GO:…	map04010
007710	3.93437	3.96379	4.78785	4.2966	0.00997269	0.0170793	Ras-related and estrogen-regulated growth inhibitor	GO:0000166 GO:0003674 GO:0003824 GO:0003924 GO:0005488 GO:0005525 GO:0005575 GO:0005622 GO:0005623 GO:0005634 GO:0005730 GO:0006139 GO:0006163 GO:0006184 GO:0006195 GO:0006351 GO:0006355 GO:0006356 GO:0006753 GO:0006807 GO:0007154 GO:0007165 GO:0007264 GO:0008150 GO:0008152 GO:0009056 GO:0009058 GO:0009059 GO:0009117 GO:0009141 GO:0009143 GO:0009144 GO:0009146 GO:0009150 GO:0009154 GO:0009166 GO:…
008322	1.32857	1.50488	2.23745	2.21581	0.0100082	2.09e-06	Cyp6g1	GO:0000267 GO:0003674 GO:0003824 GO:0004497 GO:0005488 GO:0005506 GO:0005575 GO:0005622 GO:0005623 GO:0005624 GO:0005626 GO:0005737 GO:0005783 GO:0005789 GO:0005792 GO:0006805 GO:0008150 GO:0008152 GO:0009055 GO:0009056 GO:0009404 GO:0009407 GO:0009410 GO:0009636 GO:0009987 GO:0012505 GO:0016020 GO:0016491 GO:0016705 GO:0017085 GO:0017143 GO:0019748 GO:0020037 GO:0031090 GO:0042175 GO:0042178 GO:…
010586	3.43313	4.4973	2.56823	3.09728	0.0100082	0.000418657	Cleft lip and palate transmembrane protein 1-like protein	GO:0005575 GO:0005623 GO:0008150 GO:0016020 GO:0016021 GO:0031224 GO:0044425 GO:0044464
000846	1.03295	1.81176	1.86966	2.21304	0.0100082	0.00908036	Hypothetical protein	GO:0000166 GO:0003674 GO:0003676 GO:0003677 GO:0003690 GO:0005488 GO:0005524 GO:0006139 GO:0006259 GO:0006281 GO:0006298 GO:0006807 GO:0006950 GO:0006974 GO:0008150 GO:0008152 GO:0009987 GO:0017076 GO:0030554 GO:0030983 GO:0032553 GO:0032555 GO:0032559 GO:0033554 GO:0034641 GO:0035639 GO:0043170 GO:0043566 GO:0044237 GO:0044238 GO:0044260 GO:0050896 GO:0051716 GO:0090304
015422	0.344102	0.276308	0.104983	0.0151696	0.0100082	0.00973194
009430	0.682089	0.716941	0.337451	0.267878	0.0100082	0.00994256	Signal peptide peptidase			FBgn0031260
011606	0.452848	0.23754	0.598018	0.980051	0.0100082	0.0330912	CG7368	GO:0003674 GO:0003676 GO:0005488 GO:0005575 GO:0005622 GO:0005623 GO:0008270 GO:0043167 GO:0043169 GO:0044464 GO:0046872 GO:0046914
015639	4.53864	4.27595	5.09293	4.63639	0.0100082	0.0377184	Sine oculis-binding protein			FBgn0033654
005318	0.156984	0.0328411	0	0	0.0100322	0.0219092	Trypsin-1	GO:0003674 GO:0003824 GO:0004175 GO:0004252 GO:0006508 GO:0008150 GO:0008152 GO:0008233 GO:0008236 GO:0016787 GO:0017171 GO:0019538 GO:0043170 GO:0044238 GO:0070011
004929	4.94301	5.00621	5.63428	5.43628	0.010037	0.00263371	Vitamin D[[3]] up-regulated protein 1	GO:0005575 GO:0005622 GO:0005623 GO:0005634 GO:0005737 GO:0007154 GO:0007165 GO:0008150 GO:0009892 GO:0009987 GO:0010468 GO:0010605 GO:0010629 GO:0019222 GO:0023052 GO:0043226 GO:0043227 GO:0043229 GO:0043231 GO:0044424 GO:0044464 GO:0048519 GO:0050789 GO:0050794 GO:0050896 GO:0051716 GO:0060255 GO:0065007
016401	0.109196	0.284544	0.465313	0.631754	0.010037	0.0377612	Serine/threonine-protein kinase Genghis Khan
014070	0.409871	0.614138	1.4372	1.3157	0.0100422	0.0277691	Putative alcohol dehydrogenase	GO:0000003 GO:0000166 GO:0001568 GO:0001944 GO:0003674 GO:0003824 GO:0004022 GO:0004871 GO:0004872 GO:0004888 GO:0004930 GO:0004953 GO:0004954 GO:0004955 GO:0004957 GO:0005488 GO:0005575 GO:0005622 GO:0005623 GO:0005737 GO:0006082 GO:0006629 GO:0006631 GO:0006690 GO:0006692 GO:0006693 GO:0007154 GO:0007165 GO:0007166 GO:0007167 GO:0007178 GO:0007179 GO:0007186 GO:0007275 GO:0007565 GO:0007567 GO:…
006587	5.85787	5.56439	4.76998	4.93398	0.0100625	0.000858872	Putative organic cation transporter	GO:0000267 GO:0001504 GO:0001505 GO:0003008 GO:0003333 GO:0003674 GO:0005215 GO:0005275 GO:0005277 GO:0005326 GO:0005329 GO:0005333 GO:0005342 GO:0005488 GO:0005515 GO:0005575 GO:0005623 GO:0005624 GO:0005626 GO:0005886 GO:0005887 GO:0006810 GO:0006811 GO:0006812 GO:0006836 GO:0006855 GO:0006865 GO:0007154 GO:0007267 GO:0007268 GO:0008150 GO:0008324 GO:0008504 GO:0008513 GO:0009605 GO:0009914 GO:…
000440	0.179576	0.290708	0.56911	0.375246	0.0100625	0.0206985	Hypothetical protein	GO:0003674 GO:0005488 GO:0005509 GO:0043167 GO:0043169 GO:0046872	map04310
009198	0.13415	0.21882	0.462269	0.344265	0.0100625	0.0315162
013332	8.54534	8.09806	8.08593	7.91843	0.0100893	0.0439665	Hypothetical protein	GO:0003674 GO:0005488 GO:0005575 GO:0005622 GO:0005623 GO:0008270 GO:0043167 GO:0043169 GO:0044464 GO:0046872 GO:0046914
016075	0.593128	0.361758	0.769608	1.72021	0.0101025	0.000507484	Chitooligosaccharidolytic beta-N-acetylglucosaminidase	GO:0003674 GO:0003824 GO:0004553 GO:0004563 GO:0005488 GO:0005575 GO:0005623 GO:0005886 GO:0005975 GO:0008150 GO:0008152 GO:0015929 GO:0016020 GO:0016231 GO:0016787 GO:0016798 GO:0043167 GO:0043169 GO:0044238 GO:0044464 GO:0071944	map00511 map00520 map00531 map00603 map00604 map04142
010543	1.96437	1.9552	1.68419	1.32785	0.0101425	0.0137399	Esterase FE4	GO:0003674 GO:0003824 GO:0008150 GO:0008152 GO:0016787
008404	0.0443643	0.0419456	0.261087	0.0581535	0.0101461	0.00935121	CYP4D14	GO:0000267 GO:0003674 GO:0003824 GO:0004497 GO:0005488 GO:0005506 GO:0005575 GO:0005622 GO:0005623 GO:0005624 GO:0005626 GO:0005737 GO:0005783 GO:0005789 GO:0005792 GO:0008150 GO:0008152 GO:0009055 GO:0012505 GO:0016020 GO:0016491 GO:0016705 GO:0020037 GO:0031090 GO:0042175 GO:0042598 GO:0043167 GO:0043169 GO:0043226 GO:0043227 GO:0043229 GO:0043231 GO:0044422 GO:0044424 GO:0044425 GO:0044432 GO:…
007722	2.74368	2.67153	1.61316	2.11174	0.0102492	0.00321903	Putative peritrophin	GO:0001871 GO:0003674 GO:0005488 GO:0005575 GO:0005576 GO:0005975 GO:0005976 GO:0006022 GO:0006030 GO:0006807 GO:0008061 GO:0008150 GO:0008152 GO:0009308 GO:0030246 GO:0030247 GO:0043170 GO:0044238
014204	3.2127	2.83978	2.75294	2.27301	0.0106146	0.0016826	Hypothetical protein
007562	5.32717	5.12478	4.84289	4.81027	0.0106441	0.00747887	Translocon-associated protein subunit beta	GO:0003674 GO:0004872 GO:0005575 GO:0005622 GO:0005623 GO:0005737 GO:0005783 GO:0005789 GO:0008150 GO:0012505 GO:0016020 GO:0016021 GO:0031090 GO:0031224 GO:0042175 GO:0043226 GO:0043227 GO:0043229 GO:0043231 GO:0044422 GO:0044424 GO:0044425 GO:0044432 GO:0044444 GO:0044446 GO:0044464	map04141	FBgn0011016
009320	2.00278	1.91898	1.44916	1.16591	0.0107435	5.7e-08	Tubulin, beta 2C	GO:0000166 GO:0000226 GO:0000279 GO:0003674 GO:0003824 GO:0003924 GO:0005198 GO:0005200 GO:0005488 GO:0005525 GO:0005575 GO:0005622 GO:0005623 GO:0005737 GO:0005856 GO:0005874 GO:0006139 GO:0006163 GO:0006184 GO:0006195 GO:0006461 GO:0006753 GO:0006807 GO:0006928 GO:0006996 GO:0007010 GO:0007017 GO:0007018 GO:0007049 GO:0007051 GO:0008150 GO:0008152 GO:0009056 GO:0009117 GO:0009141 GO:0009143 GO:…
010492	2.61619	3.18048	3.85262	3.26383	0.0107435	0.000692164
005332	2.93423	3.22672	3.71808	3.68841	0.0107435	0.00338331	Pentaxin-like protein			FBgn0024897
006535	0.271216	0.306959	0.680945	0.487869	0.0107435	0.00654587	Beat protein	GO:0005575 GO:0005623 GO:0016020 GO:0044464
000078	0	0	0.115772	0.0491763	0.0107435	0.0369863	Rho-type GTPase activating protein, putative	GO:0005575 GO:0005622 GO:0005623 GO:0007154 GO:0007165 GO:0008150 GO:0009987 GO:0023052 GO:0044464 GO:0050789 GO:0050794 GO:0050896 GO:0051716 GO:0065007
011837	1.01664	0.902849	1.77853	1.33216	0.0107611	0.0384964	YqjH	GO:0003674 GO:0003676 GO:0003677 GO:0003684 GO:0003824 GO:0003887 GO:0005488 GO:0005575 GO:0005622 GO:0005623 GO:0005737 GO:0006139 GO:0006259 GO:0006260 GO:0006281 GO:0006807 GO:0006950 GO:0006974 GO:0008150 GO:0008152 GO:0009058 GO:0009059 GO:0009987 GO:0016740 GO:0016772 GO:0016779 GO:0033554 GO:0034061 GO:0034641 GO:0034645 GO:0043167 GO:0043169 GO:0043170 GO:0044237 GO:0044238 GO:0044249 GO:…	map03460	FBgn0037141
015894	0	0.0307718	0.167387	0.165754	0.01082	0.00291381	Possible apospory-associated protein c	GO:0003674 GO:0003824 GO:0005488 GO:0005575 GO:0005623 GO:0005975 GO:0008150 GO:0008152 GO:0009719 GO:0009725 GO:0009737 GO:0010033 GO:0016853 GO:0030246 GO:0042221 GO:0044238 GO:0044464 GO:0050896	map00010
003327	2.77624	2.43479	2.85097	3.42472	0.010855	0.0390233	Cytosolic purine 5'-nucleotidase	GO:0000166 GO:0003674 GO:0003824 GO:0005488 GO:0005575 GO:0005622 GO:0005623 GO:0005737 GO:0006139 GO:0006144 GO:0006725 GO:0006753 GO:0006793 GO:0006796 GO:0006807 GO:0008150 GO:0008152 GO:0008252 GO:0008253 GO:0009112 GO:0009117 GO:0009987 GO:0016311 GO:0016787 GO:0016788 GO:0016791 GO:0034641 GO:0042578 GO:0043167 GO:0043169 GO:0044237 GO:0044238 GO:0044281 GO:0044424 GO:0044444 GO:0044464 GO:…	map00230 map00240 map00760	FBgn0052549
002362	0.373083	0.443652	0.740092	0.636026	0.010855	0.0408578	T48 protein
016463	4.01537	4.45079	4.45585	4.96634	0.0114074	0.0336353	Putative high affinity copper transporter	GO:0000041 GO:0003674 GO:0005215 GO:0005375 GO:0005575 GO:0005623 GO:0006810 GO:0006811 GO:0006812 GO:0006825 GO:0008150 GO:0008324 GO:0009987 GO:0015075 GO:0016020 GO:0016021 GO:0022857 GO:0022890 GO:0022891 GO:0022892 GO:0030001 GO:0031224 GO:0034220 GO:0035434 GO:0044425 GO:0044464 GO:0046873 GO:0046915 GO:0051179 GO:0051234 GO:0055085
006704	1.95523	2.34986	2.96637	2.44126	0.011411	0.00359804	Ras-related protein Rab-8A, putative	GO:0000166 GO:0000902 GO:0003674 GO:0005488 GO:0005515 GO:0005525 GO:0005575 GO:0005622 GO:0005623 GO:0005737 GO:0005768 GO:0005794 GO:0005815 GO:0005856 GO:0005886 GO:0005929 GO:0005932 GO:0006810 GO:0006887 GO:0006904 GO:0006906 GO:0006944 GO:0006996 GO:0007154 GO:0007165 GO:0007264 GO:0008104 GO:0008150 GO:0009653 GO:0009987 GO:0010927 GO:0015031 GO:0015630 GO:0016020 GO:0016023 GO:0016043 GO:…		FBgn0051118
015598	1.77807	1.66496	2.52386	2.00328	0.011411	0.0225322	Cytochrome P450 333B11	GO:0003674 GO:0003824 GO:0005488 GO:0005506 GO:0008150 GO:0008152 GO:0009055 GO:0016491 GO:0016705 GO:0020037 GO:0043167 GO:0043169 GO:0046872 GO:0046906 GO:0046914 GO:0055114
008259	1.93555	1.67901	1.15389	1.60631	0.011411	0.0418455	Bursicon alpha subunit	GO:0003674 GO:0005102 GO:0005179 GO:0005488 GO:0005515 GO:0005575 GO:0005576 GO:0007275 GO:0007593 GO:0008150 GO:0008365 GO:0018988 GO:0021700 GO:0022404 GO:0032501 GO:0032502 GO:0040003 GO:0040006 GO:0042303 GO:0042335 GO:0043473 GO:0048066 GO:0048067 GO:0048856		FBgn0260397
004726	0.931532	1.16002	0.757231	0.170696	0.0114324	2.95e-05	Osiris 17			FBgn0037427
016232	0.0974342	0.0437067	0.226585	0.258732	0.0114371	0.00822617	Hypothetical protein
011311	4.70288	4.27511	3.87289	3.68138	0.0114416	0.000309204
005221	5.27906	5.59503	4.79836	5.17989	0.0114416	0.00899192	Dmel CG9453	GO:0003674 GO:0003824 GO:0004857 GO:0004866 GO:0004867 GO:0006508 GO:0008150 GO:0008152 GO:0008233 GO:0009892 GO:0010466 GO:0010468 GO:0010951 GO:0010955 GO:0016787 GO:0019222 GO:0019538 GO:0030234 GO:0030414 GO:0032350 GO:0032351 GO:0043086 GO:0043170 GO:0044092 GO:0044238 GO:0048519 GO:0050789 GO:0050790 GO:0051246 GO:0051336 GO:0051346 GO:0052547 GO:0052548 GO:0060255 GO:0060568 GO:0060570 GO:…
008636	0.441204	0.467029	0.886024	0.761864	0.0114416	0.0253258	AT15314p
003480	0.762254	0.702931	0.230049	0.561258	0.0114477	0.0108805
000297	0.393081	0.491285	0.877719	0.634185	0.0114477	0.0469056	RUNX1	GO:0000166 GO:0001071 GO:0003674 GO:0003676 GO:0003677 GO:0003700 GO:0005488 GO:0005524 GO:0005575 GO:0005622 GO:0005623 GO:0005634 GO:0006139 GO:0006351 GO:0006355 GO:0006807 GO:0008150 GO:0008152 GO:0009058 GO:0009059 GO:0009889 GO:0009987 GO:0010467 GO:0010468 GO:0010556 GO:0016070 GO:0017076 GO:0019219 GO:0019222 GO:0030554 GO:0031323 GO:0031326 GO:0032553 GO:0032555 GO:0032559 GO:0032774 GO:…
007404	0.702624	0.704467	0.390368	0.201601	0.0115121	0.0299215	Serine/threonine-protein kinase tricorner
006096	1.4063	1.07637	2.05163	1.6687	0.0120296	0.00751533	Tubulin polyglutamylase TTLL4	GO:0000166 GO:0003674 GO:0003824 GO:0004835 GO:0005488 GO:0005524 GO:0006464 GO:0008150 GO:0008152 GO:0009987 GO:0016874 GO:0016879 GO:0016881 GO:0017076 GO:0019538 GO:0030554 GO:0032553 GO:0032555 GO:0032559 GO:0035639 GO:0043170 GO:0043412 GO:0044237 GO:0044238 GO:0044260 GO:0044267
010143	0.0830041	0.0511802	0.212997	0.349397	0.0120741	0.0334011	Putative anaphase promoting complex subunit 1		map04110 map04111 map04113 map04114 map04120 map04914 map05166
001659	0.93043	1.14151	0.686821	0.51741	0.0120921	0.027879
000497	2.77057	3.19807	2.26043	2.70427	0.0120943	0.0317483	Pleckstrin homology domain-containing family A member 8	GO:0003674 GO:0005488 GO:0005543 GO:0008289		FBgn0033463
003918	5.77286	5.15476	4.79909	4.47175	0.0121001	1.81e-07	Seminal fluid protein HACP044
003417	1.0989	0.670577	0.215467	0.363844	0.0121211	1.17e-06	4CL	GO:0003674 GO:0003824 GO:0008150 GO:0008152 GO:0016207 GO:0016405 GO:0016874 GO:0016877 GO:0016878
016288	1.9115	1.74336	2.59384	2.12644	0.0121394	0.00783456	Hypothetical protein
003028	1.79407	1.82859	1.4662	1.2169	0.0121562	0.00990081	Prostatic acid phosphatase	GO:0003674 GO:0003824 GO:0003993 GO:0006793 GO:0006796 GO:0008150 GO:0008152 GO:0009987 GO:0016311 GO:0016787 GO:0016788 GO:0016791 GO:0042578 GO:0044237
015360	7.00297	6.43378	6.27981	6.08684	0.0121733	0.00189804	Putative gustatory receptor candidate 59	GO:0003674 GO:0004872		FBgn0035480
009318	0.0151376	0.0273883	0.0954909	0.207766	0.0121733	0.0215826	Tubulin, beta 2C	GO:0000166 GO:0000226 GO:0000279 GO:0003674 GO:0003824 GO:0003924 GO:0005198 GO:0005200 GO:0005488 GO:0005525 GO:0005575 GO:0005622 GO:0005623 GO:0005737 GO:0005856 GO:0005874 GO:0006139 GO:0006163 GO:0006184 GO:0006195 GO:0006461 GO:0006753 GO:0006807 GO:0006928 GO:0006996 GO:0007010 GO:0007017 GO:0007018 GO:0007049 GO:0007051 GO:0008150 GO:0008152 GO:0009056 GO:0009117 GO:0009141 GO:0009143 GO:…
014321	0	0	0.100929	0.0472697	0.0121733	0.0316648	Importin 11 (Fragment)	GO:0003674 GO:0005488
010227	4.39889	4.64533	4.90823	4.82665	0.0121866	0.0395175	CG4558			FBgn0029914
000477	6.06474	6.14146	6.75469	6.67157	0.0121874	0.0175302	Nose resistant to fluoxetine protein 6	GO:0003674 GO:0003824 GO:0008150 GO:0008152 GO:0016740 GO:0016746 GO:0016747
007742	3.96475	3.99043	4.18199	4.75542	0.0122118	0.0185564	DnaJ (Hsp40) homolog, subfamily C, member 28	GO:0003674 GO:0005488 GO:0005515 GO:0005575 GO:0006457 GO:0008150 GO:0008152 GO:0009987 GO:0019538 GO:0031072 GO:0043170 GO:0044237 GO:0044238 GO:0044260 GO:0044267 GO:0051082		FBgn0263027
006651	6.29337	6.37879	6.94364	6.60149	0.0126383	0.00806081	Excitatory amino acid transporter, putative	GO:0003333 GO:0003674 GO:0005215 GO:0005275 GO:0005310 GO:0005313 GO:0005342 GO:0005343 GO:0005575 GO:0005623 GO:0005886 GO:0006810 GO:0006811 GO:0006812 GO:0006814 GO:0006820 GO:0006835 GO:0006865 GO:0008150 GO:0008324 GO:0008509 GO:0009987 GO:0015075 GO:0015077 GO:0015081 GO:0015171 GO:0015172 GO:0015179 GO:0015291 GO:0015293 GO:0015294 GO:0015296 GO:0015370 GO:0015672 GO:0015711 GO:0015800 GO:…
007307	0.310502	0.671624	0.938502	0.734872	0.0126671	0.0169159	Putative sh2 domain containing protein
016439	4.11001	3.99848	3.54567	3.78137	0.0126898	0.0240099	5-aminolevulinate synthase, putative	GO:0003674 GO:0003824 GO:0003870 GO:0005488 GO:0006807 GO:0008150 GO:0008152 GO:0009058 GO:0009987 GO:0016410 GO:0016740 GO:0016746 GO:0016747 GO:0016748 GO:0016749 GO:0018130 GO:0019842 GO:0030170 GO:0033013 GO:0033014 GO:0034641 GO:0044237 GO:0044249 GO:0044271 GO:0046483 GO:0048037 GO:0070279	map00563	FBgn0036893
010719	1.06972	1.32837	1.69946	1.82297	0.0126906	0.0175146
005492	0	0	0.0520559	0.0582514	0.012767	0.0360431	Hypothetical protein
[truncated: 276 more rows]
