# Supplementary material for: Transcriptome Analysis Reveals Signature of Adaptation to Landscape Fragmentation
Source: PLoS One. 2014 Jul 2;9(7):e101467. doi: 10.1371/journal.pone.0101467 (PMC4079591; doi:10.1371/journal.pone.0101467)
Supplement: Table S6 — The 233 genes in Fig. 4 . (XLSX) [file pone.0101467.s010.xlsx]

## Sheet: Sheet1
Table S6. The 233 genes in Fig. 4.
233 genes for which female |log2.UP-log2.CL|>1 and logCPM > 1 for both UP-CL and AL New-Old females. Note: positive correlation between landscape effect FL-CL and New-Old.
GeneID:	Uppland vs Continuos				New vs Old
MCINX_	log2 FC	log2 CPM	P value	FDR	log2 FC	log2 CPM	P value	FDR	Description	GO term	KEGG entry	Dmel Flybase ID
001061	2.33	2.61	0.000441562	0.00948392	6.65	6.15	0.00115981	0.280153	Protease inhibitor 6	GO:0003674 GO:0003824 GO:0006508 GO:0008150 GO:0008152 GO:0008233 GO:0016787 GO:0019538 GO:0043170 GO:0044238
006596	1.77	5.75	5.03e-37	8.38e-33	0.91	6.29	0.00170357	0.323023
003778	1.78	4.62	2.08e-11	9.64e-09	-1.06	5.17	0.00369768	0.443376	Hypothetical protein		map00563
001225	2.47	1.3	2.02e-12	1.14e-09	1.71	2.73	0.00487276	0.501323	Hypothetical protein
009618	-1.39	7.92	0.00564695	0.0580615	-1.45	6.09	0.0068448	0.576173	MBF2
016033	-1.58	5.65	3.52e-05	0.00145016	-0.8	4.76	0.0114503	0.693973	Putative dual specificity phosphatase 23-like protein	GO:0003674 GO:0003824 GO:0004721 GO:0004725 GO:0005575 GO:0005622 GO:0005623 GO:0005634 GO:0006464 GO:0006470 GO:0006793 GO:0006796 GO:0008138 GO:0008150 GO:0008152 GO:0009987 GO:0016311 GO:0016787 GO:0016788 GO:0016791 GO:0019538 GO:0035335 GO:0042578 GO:0043170 GO:0043226 GO:0043227 GO:0043229 GO:0043231 GO:0043412 GO:0044237 GO:0044238 GO:0044260 GO:0044267 GO:0044424 GO:0044464
012449	2.27	2.64	4.36e-11	1.86e-08	2.01	2.25	0.0118457	0.696963	CG10307 protein			FBgn0034655
011464	1.13	1.54	0.0465312	0.233454	2.15	1.74	0.013659	0.722715	Cytochrome P450 CYP4D36	GO:0003674 GO:0003824 GO:0004497 GO:0005488 GO:0005506 GO:0008150 GO:0008152 GO:0009055 GO:0016491 GO:0016705 GO:0016712 GO:0020037 GO:0043167 GO:0043169 GO:0046872 GO:0046906 GO:0046914 GO:0055114 GO:0070330
009068	1.24	3.26	0.00197537	0.0283595	-1.59	3.96	0.0139816	0.725952
012087	2.72	1.14	4.93e-09	1.01e-06	-1.73	2.53	0.0176548	0.798039
006153	1.02	1.04	0.00448906	0.0501133	-1.21	1.11	0.0190395	0.812779	Putative BTB/POZ domain-containing protein	GO:0003674 GO:0003676 GO:0003677 GO:0005488
015255	-1.59	3.21	4.62e-05	0.00176511	-1.63	1.8	0.0247972	0.869778	Mini spindles, isoform B
008827	1.68	5.23	4.35e-07	4.05e-05	1.28	6.49	0.0252586	0.871604
004792	1.36	3.96	0.000444565	0.00952386	0.74	4.14	0.02626	0.878175	GE12277	GO:0005575 GO:0005623 GO:0016020 GO:0044464		FBgn0030435
010295	2.68	3.27	6.88e-06	0.000401099	2.67	3.13	0.0277455	0.882509	Carotenoid-binding protein
001206	1.01	2.49	0.00598022	0.0600074	-0.8	3.13	0.0279998	0.885919	CG18619	GO:0001071 GO:0003674 GO:0003676 GO:0003677 GO:0003700 GO:0005488 GO:0005515 GO:0006139 GO:0006351 GO:0006355 GO:0006807 GO:0008150 GO:0008152 GO:0009058 GO:0009059 GO:0009889 GO:0009987 GO:0010467 GO:0010468 GO:0010556 GO:0016070 GO:0019219 GO:0019222 GO:0031323 GO:0031326 GO:0032774 GO:0034641 GO:0034645 GO:0043170 GO:0043565 GO:0044237 GO:0044238 GO:0044249 GO:0044260 GO:0046983 GO:0050789 GO:…		FBgn0032202
002039	-1.08	3.46	0.00627741	0.0620555	-1.38	2.32	0.0301798	0.90418	Glutathione S-transferase omega 3	GO:0003674 GO:0003824 GO:0004364 GO:0005575 GO:0005622 GO:0005623 GO:0005737 GO:0006082 GO:0006766 GO:0006767 GO:0006805 GO:0008150 GO:0008152 GO:0009410 GO:0009987 GO:0010035 GO:0015036 GO:0015037 GO:0015038 GO:0016209 GO:0016491 GO:0016667 GO:0016672 GO:0016740 GO:0016765 GO:0019752 GO:0019852 GO:0042180 GO:0042221 GO:0043436 GO:0044237 GO:0044281 GO:0044424 GO:0044464 GO:0045174 GO:0046685 GO:…
010586	2.75	3.65	6.48e-09	1.28e-06	1.81	5.19	0.0319603	0.915265	Cleft lip and palate transmembrane protein 1-like protein	GO:0005575 GO:0005623 GO:0008150 GO:0016020 GO:0016021 GO:0031224 GO:0044425 GO:0044464
015927	-1.31	1.46	0.00277435	0.0360968	1.61	1.67	0.036779	0.945193	DC-STAMP domain-containing protein 2	GO:0005575 GO:0005623 GO:0016020 GO:0016021 GO:0031224 GO:0044425 GO:0044464
006941	-1.56	3.47	0.000219081	0.00572578	1.09	2.02	0.0380743	0.945193	CG5910			FBgn0036993
011698	1.57	4.34	0.00200373	0.0286663	3.16	6.94	0.0390077	0.945193	Hemolin	GO:0002376 GO:0005575 GO:0005576 GO:0005615 GO:0006950 GO:0006952 GO:0006955 GO:0008150 GO:0044421 GO:0045087 GO:0050896
008940	4.01	3.37	4.18e-17	4.98e-14	-2.12	5.59	0.0447648	0.975288
001877	1.36	2.66	0.000828643	0.0153285	0.89	3.82	0.0471635	0.986291
014284	-1.3	3.88	0.00398875	0.0462312	-1.23	2.37	0.0548622	0.987122	Bm1_28845	GO:0000123 GO:0005575 GO:0005622 GO:0005623 GO:0005634 GO:0005654 GO:0031974 GO:0031981 GO:0032777 GO:0032991 GO:0035267 GO:0043189 GO:0043226 GO:0043227 GO:0043229 GO:0043231 GO:0043233 GO:0043234 GO:0044422 GO:0044424 GO:0044428 GO:0044446 GO:0044451 GO:0044464 GO:0070013
008458	1.06	2.41	0.00174057	0.0258327	0.64	2.83	0.0590499	1	Protein GPR89A	GO:0000139 GO:0003674 GO:0004871 GO:0005215 GO:0005216 GO:0005244 GO:0005253 GO:0005575 GO:0005622 GO:0005623 GO:0005737 GO:0005794 GO:0005795 GO:0005798 GO:0006810 GO:0006811 GO:0006820 GO:0006873 GO:0006885 GO:0007154 GO:0007165 GO:0008104 GO:0008150 GO:0008308 GO:0008509 GO:0009966 GO:0009967 GO:0009987 GO:0010627 GO:0010646 GO:0010647 GO:0010740 GO:0012505 GO:0012506 GO:0015031 GO:0015075 GO:…		FBgn0033995
012882	1.23	3.32	9.87e-06	0.000533738	-1.4	4.06	0.0615109	1	Cuticular protein CPR99	GO:0003674 GO:0005198 GO:0042302
003691	2.38	3.54	1.25e-14	1.04e-11	0.98	3.93	0.062867	1	Tryptophan 2,3-dioxygenase	GO:0003674 GO:0003824 GO:0004833 GO:0005488 GO:0005506 GO:0006082 GO:0006520 GO:0006568 GO:0006569 GO:0006575 GO:0006576 GO:0006586 GO:0006725 GO:0006807 GO:0008150 GO:0008152 GO:0009056 GO:0009063 GO:0009072 GO:0009074 GO:0009308 GO:0009310 GO:0009987 GO:0016054 GO:0016491 GO:0016701 GO:0016702 GO:0019439 GO:0019441 GO:0019752 GO:0034641 GO:0042180 GO:0042402 GO:0042430 GO:0042436 GO:0043167 GO:…	map00380	FBgn0003965
011518	-1.51	2.63	8.15e-05	0.00270691	-1.24	1.01	0.0649085	1
001419	-2.27	4.31	0.0002193	0.00572578	-0.82	1.78	0.0667715	1	Hect domain and RLD 3	GO:0003674 GO:0003824 GO:0004842 GO:0005575 GO:0005622 GO:0005623 GO:0005737 GO:0006464 GO:0006508 GO:0006511 GO:0008150 GO:0008152 GO:0009056 GO:0009057 GO:0009987 GO:0016567 GO:0016874 GO:0016879 GO:0016881 GO:0019538 GO:0019787 GO:0019941 GO:0030163 GO:0032446 GO:0042787 GO:0043170 GO:0043412 GO:0043632 GO:0044237 GO:0044238 GO:0044248 GO:0044257 GO:0044260 GO:0044265 GO:0044267 GO:0044424 GO:…
000237	1.35	1.91	2.07e-08	3.25e-06	0.62	1.88	0.0681174	1
009214	1.11	2	0.000343063	0.00782192	-0.87	2.75	0.0682106	1	Speckle-type POZ protein (Fragment)	GO:0005575 GO:0005622 GO:0005623 GO:0005634 GO:0006464 GO:0008150 GO:0008152 GO:0009987 GO:0016567 GO:0019538 GO:0032446 GO:0043170 GO:0043226 GO:0043227 GO:0043229 GO:0043231 GO:0043412 GO:0044237 GO:0044238 GO:0044260 GO:0044267 GO:0044424 GO:0044464 GO:0070647		FBgn0264493
007368	-1.06	2.86	0.0310886	0.178982	-1.38	1.09	0.0722407	1	Venom protein Ci-80a (Fragment)	GO:0003674 GO:0003824 GO:0004175 GO:0004197 GO:0006508 GO:0008150 GO:0008152 GO:0008233 GO:0008234 GO:0016787 GO:0019538 GO:0043170 GO:0044238 GO:0070011
006272	1.65	2.69	3.82e-05	0.00153995	-0.64	2.95	0.0749953	1
010984	1.49	4.27	8.63e-05	0.00281621	1.07	4.85	0.0759517	1	Aldose reductase, putative	GO:0003674 GO:0003824 GO:0004032 GO:0004033 GO:0005575 GO:0005622 GO:0005623 GO:0005737 GO:0008106 GO:0008150 GO:0008152 GO:0016491 GO:0016614 GO:0016616 GO:0044424 GO:0044464 GO:0055114
005346	1.78	3.87	5.97e-07	5.13e-05	-0.38	4.83	0.0769331	1	Kalirin
004221	1.84	4.12	4.04e-07	3.81e-05	0.91	6.9	0.077845	1	Cuticular protein RR-1 motif 5	GO:0003674 GO:0005198 GO:0042302
015164	1.32	3.16	0.00237077	0.0321773	-0.78	3.7	0.0835442	1	Putative uncharacterized protein (Fragment)	GO:0003674 GO:0003676 GO:0005488 GO:0008270 GO:0043167 GO:0043169 GO:0046872 GO:0046914
014340	2.96	1.8	0.000214728	0.00565383	0.88	3	0.0940437	1	Uncharacterized protein (Fragment)	GO:0003674 GO:0003824 GO:0008150 GO:0008152 GO:0016740 GO:0016757 GO:0016758
012636	-1.28	4.78	5.71e-05	0.00208811	-0.67	4.29	0.0947473	1	CG13392			FBgn0032033
011439	-2.57	8.69	4.43e-08	6.01e-06	-1.96	7.74	0.0969942	1	Patched domain-containing protein 3	GO:0003674 GO:0004871 GO:0004872 GO:0004888 GO:0005575 GO:0005623 GO:0007154 GO:0007165 GO:0008150 GO:0008158 GO:0009987 GO:0016020 GO:0016021 GO:0023052 GO:0031224 GO:0038023 GO:0044425 GO:0044464 GO:0050789 GO:0050794 GO:0050896 GO:0051716 GO:0060089 GO:0065007
003797	1.11	1.37	0.018623	0.128579	-0.96	1.35	0.104122	1	Cad88C
013294	-1.92	2.34	4.53e-05	0.00174201	-1.79	1.37	0.115915	1	Trans-1,2-dihydrobenzene-1,2-diol dehydrogenase	GO:0000166 GO:0003674 GO:0003824 GO:0005488 GO:0008150 GO:0008152 GO:0016491 GO:0016614 GO:0016616 GO:0016627 GO:0016628 GO:0047115 GO:0047837 GO:0055114
004687	2	1.71	9.34e-11	3.24e-08	-0.57	1.7	0.124826	1	Nitrilase homolog 1	GO:0000257 GO:0003674 GO:0003824 GO:0004551 GO:0005575 GO:0005622 GO:0005623 GO:0005737 GO:0005739 GO:0006139 GO:0006807 GO:0008150 GO:0008152 GO:0009987 GO:0016462 GO:0016787 GO:0016810 GO:0016815 GO:0016817 GO:0016818 GO:0034641 GO:0043226 GO:0043227 GO:0043229 GO:0043231 GO:0044237 GO:0044238 GO:0044424 GO:0044444 GO:0044464 GO:0047710		FBgn0024945
002639	2.16	2.41	3.46e-07	3.31e-05	0.34	2.43	0.132444	1	Akr1c13	GO:0003674 GO:0003824 GO:0005488 GO:0005496 GO:0005575 GO:0005622 GO:0005623 GO:0005737 GO:0005829 GO:0006082 GO:0006461 GO:0006629 GO:0006805 GO:0006807 GO:0007586 GO:0008150 GO:0008152 GO:0008202 GO:0008206 GO:0008289 GO:0009410 GO:0009820 GO:0009987 GO:0016043 GO:0016229 GO:0016491 GO:0016614 GO:0016616 GO:0016627 GO:0016628 GO:0019752 GO:0022607 GO:0031406 GO:0032052 GO:0032501 GO:0032787 GO:…	map00040 map00051 map00052 map00561 map00620
007947	1.01	8.51	3.57e-05	0.00145699	-0.63	8.68	0.132685	1	Grx2p	GO:0003674 GO:0003824 GO:0008150 GO:0008152 GO:0009055 GO:0009987 GO:0015035 GO:0015036 GO:0016491 GO:0016667 GO:0019725 GO:0042592 GO:0045454 GO:0050789 GO:0050794 GO:0055114 GO:0065007 GO:0065008		FBgn0036820;FBgn0034658
004121	-1.46	2.85	8.01e-06	0.000447967	-0.45	1.43	0.138626	1	Phospholipase-D-like protein	GO:0003674 GO:0003824 GO:0008150 GO:0008152
013974	1.09	3.58	3.39e-06	0.000223553	0.66	3.91	0.139129	1	Bilin-binding protein	GO:0003674 GO:0005215 GO:0005488 GO:0005575 GO:0005576 GO:0006464 GO:0006810 GO:0008150 GO:0008152 GO:0009987 GO:0018298 GO:0019538 GO:0031409 GO:0043170 GO:0043412 GO:0044237 GO:0044238 GO:0044260 GO:0044267 GO:0051179 GO:0051234
000149	-1.19	5.74	0.000114095	0.00346378	-0.65	4.67	0.140303	1	ATP-dependent RNA helicase DBP2, putative	GO:0000166 GO:0000184 GO:0000956 GO:0003674 GO:0003676 GO:0003723 GO:0003824 GO:0004386 GO:0005488 GO:0005524 GO:0005575 GO:0005622 GO:0005623 GO:0005634 GO:0005737 GO:0006139 GO:0006163 GO:0006195 GO:0006200 GO:0006364 GO:0006396 GO:0006401 GO:0006402 GO:0006753 GO:0006807 GO:0008026 GO:0008150 GO:0008152 GO:0009056 GO:0009057 GO:0009117 GO:0009141 GO:0009143 GO:0009144 GO:0009146 GO:0009150 GO:…	map03040 map05202
000876	-1.19	4.31	0.000550365	0.0111729	-0.26	3.04	0.142733	1	Solute carrier family 18 (vesicular monoamine), member 2	GO:0001505 GO:0003008 GO:0003674 GO:0005215 GO:0005275 GO:0005488 GO:0005515 GO:0005575 GO:0005622 GO:0005623 GO:0005737 GO:0006810 GO:0006836 GO:0006837 GO:0006855 GO:0007154 GO:0007267 GO:0007268 GO:0008150 GO:0008504 GO:0009987 GO:0010035 GO:0010038 GO:0012505 GO:0012506 GO:0015222 GO:0015238 GO:0015837 GO:0015844 GO:0015893 GO:0016020 GO:0016021 GO:0016023 GO:0019226 GO:0019899 GO:0022804 GO:…	map04721 map04726 map04728 map05012 map05030 map05031 map05034
007681	-1.03	3.63	0.0018289	0.0267154	1.22	2.8	0.151153	1	Sirt6	GO:0000166 GO:0000228 GO:0000781 GO:0000784 GO:0000785 GO:0000790 GO:0000792 GO:0003674 GO:0003824 GO:0003956 GO:0004407 GO:0005488 GO:0005575 GO:0005622 GO:0005623 GO:0005634 GO:0005654 GO:0005694 GO:0005720 GO:0005724 GO:0006325 GO:0006464 GO:0006471 GO:0006476 GO:0006996 GO:0007275 GO:0007568 GO:0008150 GO:0008152 GO:0008270 GO:0008340 GO:0009987 GO:0010259 GO:0016043 GO:0016568 GO:0016569 GO:…		FBgn0037802
004655	-1.01	4.28	0.000531512	0.0108612	0.3	3.89	0.156953	1	Monocyte to macrophage differentiation factor 2	GO:0000323 GO:0003674 GO:0004872 GO:0005575 GO:0005622 GO:0005623 GO:0005737 GO:0005764 GO:0005765 GO:0005768 GO:0005770 GO:0005773 GO:0005774 GO:0008150 GO:0008219 GO:0009987 GO:0010008 GO:0016020 GO:0016021 GO:0016265 GO:0019835 GO:0031090 GO:0031224 GO:0031902 GO:0043226 GO:0043227 GO:0043229 GO:0043231 GO:0044422 GO:0044424 GO:0044425 GO:0044437 GO:0044440 GO:0044444 GO:0044446 GO:0044464		FBgn0029935
008074	1.54	5.65	0.000144874	0.004214	-0.59	6.63	0.160047	1	Ecdysteroid UDP-glucosyltransferase	GO:0003674 GO:0003824 GO:0008150 GO:0008152 GO:0009987 GO:0016740 GO:0016757 GO:0016758 GO:0016999 GO:0017144 GO:0044237
014238	1.16	3.85	6.59e-05	0.00228865	-0.51	4.31	0.161889	1	Antennal esterase CXE20	GO:0003674 GO:0003824 GO:0008150 GO:0008152 GO:0016787
000554	-2.53	7.73	7.86e-06	0.000442468	0.39	5.75	0.170795	1	BRCA1-associated RING domain protein 1	GO:0003674 GO:0005488 GO:0005575 GO:0005622 GO:0005623 GO:0008270 GO:0043167 GO:0043169 GO:0044464 GO:0046872 GO:0046914
013424	-1.18	2.6	0.000187915	0.00514281	-1.26	1.45	0.174108	1	Eater
012799	-1.04	3.53	0.00898026	0.0787343	0.74	2.56	0.176731	1	TFIIIC subunit Sfc7	GO:0000127 GO:0000988 GO:0000990 GO:0000995 GO:0003674 GO:0003676 GO:0003677 GO:0005488 GO:0005575 GO:0005622 GO:0005623 GO:0005634 GO:0005654 GO:0005667 GO:0006139 GO:0006351 GO:0006352 GO:0006355 GO:0006383 GO:0006384 GO:0006807 GO:0008150 GO:0008152 GO:0009058 GO:0009059 GO:0009889 GO:0009987 GO:0010467 GO:0010468 GO:0010556 GO:0016070 GO:0019219 GO:0019222 GO:0031323 GO:0031326 GO:0031974 GO:…		FBgn0260390
014386	2.21	1.05	1.68e-08	2.84e-06	0.73	1.47	0.18038	1	Putative uncharacterized protein (Fragment)
007519	1.27	9.53	3.05e-07	3.06e-05	-0.35	9.99	0.180971	1	4-hydroxyphenylpyruvate dioxygenase (Fragment)	GO:0003674 GO:0003824 GO:0003868 GO:0005488 GO:0006082 GO:0006520 GO:0006725 GO:0006807 GO:0008150 GO:0008152 GO:0009072 GO:0009308 GO:0009987 GO:0016491 GO:0016701 GO:0016702 GO:0019752 GO:0034641 GO:0042180 GO:0043167 GO:0043169 GO:0043436 GO:0044106 GO:0044237 GO:0044238 GO:0044281 GO:0046872 GO:0051213 GO:0055114	map00130 map00350 map00360
002345	-1.41	5.85	2.14e-07	2.26e-05	0.61	5.21	0.186477	1	Alpha-methylacyl-CoA racemase, putative	GO:0003674 GO:0003824 GO:0008111 GO:0008150 GO:0008152 GO:0016853 GO:0016854	map00120 map04146	FBgn0032881
011177	-1.07	2.51	0.0194544	0.132377	-0.65	2	0.203688	1	Putative cyclin k	GO:0000079 GO:0001932 GO:0003674 GO:0005488 GO:0005515 GO:0006355 GO:0008150 GO:0009889 GO:0010468 GO:0010556 GO:0019219 GO:0019220 GO:0019222 GO:0019899 GO:0019900 GO:0019901 GO:0031323 GO:0031326 GO:0031399 GO:0032268 GO:0042325 GO:0043549 GO:0045859 GO:0050789 GO:0050790 GO:0050794 GO:0051171 GO:0051174 GO:0051246 GO:0051252 GO:0051338 GO:0051726 GO:0060255 GO:0065007 GO:0065009 GO:0071900 GO:…		FBgn0039710
015054	-1.42	2.18	0.0439093	0.223866	-1.17	1.25	0.208384	1	Neurogenic protein mastermind	GO:0000988 GO:0000989 GO:0003674 GO:0003712 GO:0003713 GO:0005575 GO:0005622 GO:0005623 GO:0005634 GO:0005654 GO:0006355 GO:0006357 GO:0007154 GO:0007165 GO:0007166 GO:0007219 GO:0008150 GO:0009889 GO:0009891 GO:0009893 GO:0009987 GO:0010468 GO:0010556 GO:0010557 GO:0010604 GO:0010628 GO:0016604 GO:0016607 GO:0019219 GO:0019222 GO:0023052 GO:0031323 GO:0031325 GO:0031326 GO:0031328 GO:0031974 GO:…	map04330	FBgn0002643
008641	-1.24	4.5	0.000136593	0.00402226	-0.65	4.21	0.211524	1	Hypothetical protein
010365	2.02	1.91	0.000297633	0.0070564	-0.82	3.26	0.21432	1	CG6972			FBgn0039008
005524	1.05	3.9	0.00355693	0.0431152	0.41	4.13	0.217897	1	Ecdysteroid UDP-glucosyltransferase	GO:0003674 GO:0003824 GO:0008150 GO:0008152 GO:0016740 GO:0016757 GO:0016758
002823	1.07	6.56	1.56e-08	2.68e-06	0.31	7.17	0.21862	1	Very low-density lipoprotein receptor isoform 1	GO:0001871 GO:0003674 GO:0003824 GO:0004872 GO:0005488 GO:0005575 GO:0005576 GO:0005975 GO:0005976 GO:0006022 GO:0006030 GO:0006807 GO:0008061 GO:0008150 GO:0008152 GO:0009308 GO:0016787 GO:0016810 GO:0030246 GO:0030247 GO:0043170 GO:0044238
007425	1.56	3	1.16e-08	2.03e-06	0.56	3.68	0.232339	1	Hypothetical protein
002629	-1.23	2.17	0.011501	0.0928717	0.11	1.29	0.235516	1
006773	-1.27	4.86	0.00154109	0.0237174	0.08	3.11	0.241523	1	CAM53	GO:0003674 GO:0005488 GO:0005509 GO:0043167 GO:0043169 GO:0046872
011096	-1.11	2.97	0.00361506	0.0435211	0.41	1.37	0.25405	1	Hypothetical protein
008465	-1.33	4.46	4.32e-05	0.00167753	0.74	3.57	0.255156	1	SP14D1	GO:0003674 GO:0003824 GO:0004175 GO:0004252 GO:0006508 GO:0008150 GO:0008152 GO:0008233 GO:0008236 GO:0016787 GO:0017171 GO:0019538 GO:0043170 GO:0044238 GO:0070011		FBgn0032753
012345	1.04	3.63	5.4e-08	7.03e-06	-0.46	3.74	0.259297	1	Enigma	GO:0003674 GO:0003824 GO:0008150 GO:0008152 GO:0016491 GO:0016627 GO:0055114
015295	2.2	2.35	1.49e-09	3.65e-07	-0.25	2.18	0.265858	1	Zinc carboxypeptidase A 1	GO:0003674 GO:0003824 GO:0004180 GO:0004181 GO:0005488 GO:0005575 GO:0005576 GO:0005615 GO:0006508 GO:0008150 GO:0008152 GO:0008233 GO:0008235 GO:0008237 GO:0008238 GO:0008270 GO:0016787 GO:0019538 GO:0043167 GO:0043169 GO:0043170 GO:0044238 GO:0044421 GO:0046872 GO:0046914 GO:0070011
006096	-1.31	1.4	0.0147822	0.109842	-0.84	1.14	0.270803	1	Tubulin polyglutamylase TTLL4	GO:0000166 GO:0003674 GO:0003824 GO:0004835 GO:0005488 GO:0005524 GO:0006464 GO:0008150 GO:0008152 GO:0009987 GO:0016874 GO:0016879 GO:0016881 GO:0017076 GO:0019538 GO:0030554 GO:0032553 GO:0032555 GO:0032559 GO:0035639 GO:0043170 GO:0043412 GO:0044237 GO:0044238 GO:0044260 GO:0044267
004110	-1.22	2.26	0.00113173	0.019111	-0.43	1.66	0.278108	1	TPR-repeat protein
004349	1.53	1.83	0.000138627	0.00407494	-0.24	2.62	0.283706	1	DDI1 homolog 2	GO:0003674 GO:0003824 GO:0004175 GO:0004190 GO:0005575 GO:0005622 GO:0005623 GO:0005737 GO:0006508 GO:0006810 GO:0008104 GO:0008150 GO:0008152 GO:0008233 GO:0015031 GO:0016787 GO:0019538 GO:0033036 GO:0043170 GO:0044238 GO:0044424 GO:0044464 GO:0045184 GO:0051179 GO:0051234 GO:0070001 GO:0070011
014162	1.82	3.47	2.89e-09	6.61e-07	-0.82	4.38	0.285559	1	Venom serine protease	GO:0003674 GO:0003824 GO:0004175 GO:0004252 GO:0006508 GO:0008150 GO:0008152 GO:0008233 GO:0008236 GO:0016787 GO:0017171 GO:0019538 GO:0043170 GO:0044238 GO:0070011
005840	1.03	1.02	0.00276501	0.0360066	-0.45	1.76	0.29144	1	Hypothetical protein
001261	1.69	6.2	4.63e-15	4.54e-12	-0.27	6.33	0.291825	1	Ubiquitin-like protein 5	GO:0005575 GO:0005622 GO:0005623 GO:0005737 GO:0044424 GO:0044464		FBgn0022224
016108	-1.04	2.52	0.0185912	0.128519	0.86	2.01	0.293742	1	Glycine-rich RNA binding protein-like	GO:0000166 GO:0003674 GO:0003676 GO:0003677 GO:0003690 GO:0003697 GO:0003723 GO:0005488 GO:0006950 GO:0006970 GO:0008150 GO:0009628 GO:0009651 GO:0043566 GO:0050896
001696	1.24	4.85	1.64e-05	0.000792932	-0.48	5.97	0.295712	1	CG6287	GO:0000166 GO:0003674 GO:0003824 GO:0004617 GO:0005488 GO:0006082 GO:0006520 GO:0006563 GO:0006564 GO:0006807 GO:0008150 GO:0008152 GO:0008652 GO:0009058 GO:0009069 GO:0009070 GO:0009308 GO:0009309 GO:0009987 GO:0016053 GO:0016491 GO:0016614 GO:0016616 GO:0019752 GO:0034641 GO:0042180 GO:0043436 GO:0044106 GO:0044237 GO:0044238 GO:0044249 GO:0044271 GO:0044281 GO:0044283 GO:0046394 GO:0048037 GO:…	map00260 map00680	FBgn0032350
002533	1.54	5.7	1.47e-15	1.53e-12	0.66	5.12	0.29603	1	Protein KTI12-like protein			FBgn0023521
006003	1.75	3.82	2.36e-09	5.55e-07	0.53	6.48	0.297522	1
007987	1.07	2.48	0.00149111	0.0231615	0.62	3.12	0.298395	1	Deoxyhypusine monooxygenase	GO:0003674 GO:0003824 GO:0004497 GO:0005488 GO:0005575 GO:0005622 GO:0005623 GO:0005634 GO:0005737 GO:0006082 GO:0006464 GO:0006520 GO:0006575 GO:0006807 GO:0008150 GO:0008152 GO:0008612 GO:0008652 GO:0009058 GO:0009308 GO:0009309 GO:0009987 GO:0016053 GO:0016491 GO:0016705 GO:0018193 GO:0018205 GO:0019135 GO:0019538 GO:0019752 GO:0034641 GO:0042180 GO:0042398 GO:0043167 GO:0043169 GO:0043170 GO:…		FBgn0261479
010796	2.2	1.35	8.25e-08	1e-05	-1.26	1.28	0.298931	1	Putative multiple pdz domain protein
014988	-1.04	2.77	0.0360252	0.195708	-0.14	2.38	0.299887	1	Putative Rho GTPase activating protein 15	GO:0003674 GO:0005096 GO:0005488 GO:0005543 GO:0005575 GO:0005622 GO:0005623 GO:0006140 GO:0007154 GO:0007165 GO:0008047 GO:0008150 GO:0008289 GO:0009894 GO:0009987 GO:0019219 GO:0019222 GO:0023052 GO:0030234 GO:0030695 GO:0030811 GO:0031323 GO:0031329 GO:0033121 GO:0033124 GO:0043085 GO:0043087 GO:0043547 GO:0044093 GO:0044464 GO:0050789 GO:0050790 GO:0050794 GO:0050896 GO:0051171 GO:0051336 GO:…
001634	1.09	2.91	7.12e-06	0.000411945	-0.55	3.16	0.318358	1	TFB2	GO:0003674 GO:0005575 GO:0005622 GO:0005623 GO:0005634 GO:0006139 GO:0006259 GO:0006281 GO:0006351 GO:0006355 GO:0006807 GO:0006950 GO:0006974 GO:0008150 GO:0008152 GO:0009058 GO:0009059 GO:0009889 GO:0009987 GO:0010467 GO:0010468 GO:0010556 GO:0016070 GO:0019219 GO:0019222 GO:0031323 GO:0031326 GO:0032774 GO:0033554 GO:0034641 GO:0034645 GO:0043170 GO:0043226 GO:0043227 GO:0043229 GO:0043231 GO:…	map03022 map03420	FBgn0261109
011623	2.12	2.96	1.78e-08	2.9e-06	0.46	3.55	0.327698	1	Putative hydroxypyruvate isomerase	GO:0000087 GO:0000166 GO:0000226 GO:0000278 GO:0000279 GO:0000280 GO:0000775 GO:0000793 GO:0000922 GO:0003674 GO:0003824 GO:0004672 GO:0004674 GO:0005488 GO:0005515 GO:0005524 GO:0005575 GO:0005622 GO:0005623 GO:0005634 GO:0005694 GO:0005737 GO:0005813 GO:0005815 GO:0005819 GO:0005856 GO:0005874 GO:0005876 GO:0006464 GO:0006468 GO:0006793 GO:0006796 GO:0006996 GO:0007010 GO:0007017 GO:0007049 GO:…	map00630	FBgn0011770
013391	1.2	3.44	0.00121324	0.0200206	0.21	4.32	0.332777	1
014690	2.18	1.59	1.6e-07	1.8e-05	0.54	2.77	0.333679	1
001525	2.29	1.28	1.24e-14	1.04e-11	0.81	1.93	0.33621	1
002471	-1.29	3.21	5e-05	0.00187514	0.34	2.1	0.346421	1
014704	-1.07	3.22	0.00902965	0.0790427	-0.81	2.88	0.348042	1	CLIPB1 protein	GO:0003674 GO:0003824 GO:0004175 GO:0004252 GO:0006508 GO:0008150 GO:0008152 GO:0008233 GO:0008236 GO:0016787 GO:0017171 GO:0019538 GO:0043170 GO:0044238 GO:0070011
006638	3.17	2.42	6.67e-19	1.39e-15	-0.47	2.79	0.351532	1	Histidine triad nucleotide binding protein	GO:0003674 GO:0003824 GO:0005488 GO:0005515 GO:0005575 GO:0005622 GO:0005623 GO:0005634 GO:0005737 GO:0005739 GO:0005886 GO:0006629 GO:0006694 GO:0006915 GO:0008150 GO:0008152 GO:0008202 GO:0008219 GO:0008610 GO:0009058 GO:0009987 GO:0012501 GO:0016020 GO:0016265 GO:0016787 GO:0043226 GO:0043227 GO:0043229 GO:0043231 GO:0044237 GO:0044238 GO:0044424 GO:0044444 GO:0044464 GO:0071944
015717	1.86	5.23	5.25e-11	2.13e-08	0.2	5.86	0.355836	1	Pro-resilin (Fragment)	GO:0003674 GO:0005198 GO:0042302		FBgn0033869
000818	1.02	7.02	2.33e-05	0.00103838	0.35	7.43	0.377679	1	Invertebrate LYSozyme	GO:0003674 GO:0003796 GO:0003824 GO:0004553 GO:0007275 GO:0008150 GO:0008152 GO:0009790 GO:0009792 GO:0016787 GO:0016798 GO:0032501 GO:0032502
003525	-1.02	3.2	0.00251243	0.0334729	0.69	1.86	0.383536	1
008889	-1.88	2.39	8.33e-07	6.88e-05	0.66	1.18	0.39111	1	Putative cutilin-1	GO:0000902 GO:0002165 GO:0005575 GO:0005623 GO:0007275 GO:0007444 GO:0007472 GO:0007476 GO:0007552 GO:0007560 GO:0008150 GO:0009653 GO:0009791 GO:0009886 GO:0009887 GO:0009987 GO:0016020 GO:0016021 GO:0016043 GO:0031224 GO:0032501 GO:0032502 GO:0032989 GO:0035107 GO:0035114 GO:0035120 GO:0035220 GO:0044425 GO:0044464 GO:0048513 GO:0048563 GO:0048569 GO:0048707 GO:0048731 GO:0048736 GO:0048737 GO:…		FBgn0004511
006660	1.45	2.14	0.00573123	0.0586541	0.5	2.71	0.402677	1	UPF0459 protein CG10681
009107	1.23	3.53	2.06e-05	0.000933966	-0.17	4.11	0.411759	1	CG17514	GO:0003674 GO:0005488
008601	1.38	10.34	2.79e-17	3.73e-14	-0.31	11.28	0.423366	1	Mitochondrial ATP synthase coupling factor 6	GO:0000276 GO:0003674 GO:0005215 GO:0005575 GO:0005622 GO:0005623 GO:0005737 GO:0005739 GO:0005740 GO:0005743 GO:0005753 GO:0006139 GO:0006163 GO:0006164 GO:0006753 GO:0006754 GO:0006807 GO:0006810 GO:0006811 GO:0006812 GO:0006818 GO:0008150 GO:0008152 GO:0008324 GO:0009058 GO:0009117 GO:0009141 GO:0009142 GO:0009144 GO:0009145 GO:0009150 GO:0009152 GO:0009165 GO:0009199 GO:0009201 GO:0009205 GO:…	map00190 map05010 map05012 map05016	FBgn0016119;FBgn0035585
007722	1.93	1.99	2.68e-10	8.41e-08	0	2.88	0.42587	1	Putative peritrophin	GO:0001871 GO:0003674 GO:0005488 GO:0005575 GO:0005576 GO:0005975 GO:0005976 GO:0006022 GO:0006030 GO:0006807 GO:0008061 GO:0008150 GO:0008152 GO:0009308 GO:0030246 GO:0030247 GO:0043170 GO:0044238
000246	1.12	4.83	2.43e-08	3.79e-06	-0.23	4.85	0.430971	1	Probable dolichyl pyrophosphate Man9GlcNAc2 alpha-1,3-glucosyltransferase	GO:0003674 GO:0003824 GO:0005575 GO:0005622 GO:0005623 GO:0005737 GO:0005783 GO:0005789 GO:0005975 GO:0006464 GO:0006486 GO:0006487 GO:0006488 GO:0006490 GO:0006629 GO:0008150 GO:0008152 GO:0009058 GO:0009059 GO:0009100 GO:0009101 GO:0009311 GO:0009312 GO:0009987 GO:0012505 GO:0016020 GO:0016021 GO:0016051 GO:0016740 GO:0016757 GO:0016758 GO:0019538 GO:0031090 GO:0031224 GO:0034645 GO:0042175 GO:…	map00510	FBgn0032234
008760	-1.03	1.81	0.000976556	0.0171643	0.45	1.21	0.433406	1
004604	1.1	2.29	0.000166751	0.00467099	-0.27	2.1	0.43435	1	FACT complex subunit SPT16, putative	GO:0005575 GO:0005622 GO:0005623 GO:0005634 GO:0005694 GO:0006139 GO:0006259 GO:0006260 GO:0006281 GO:0006351 GO:0006355 GO:0006807 GO:0006950 GO:0006974 GO:0008150 GO:0008152 GO:0009058 GO:0009059 GO:0009889 GO:0009987 GO:0010467 GO:0010468 GO:0010556 GO:0016070 GO:0019219 GO:0019222 GO:0031323 GO:0031326 GO:0032774 GO:0033554 GO:0034641 GO:0034645 GO:0043170 GO:0043226 GO:0043227 GO:0043228 GO:…		FBgn0033389
002499	-1.61	5.2	0.00724035	0.0681962	0.13	3.79	0.434596	1	Succinyl-CoA ligase [ADP-forming] beta-chain, mitochondrial	GO:0000166 GO:0003674 GO:0003824 GO:0005488 GO:0005524 GO:0008150 GO:0008152 GO:0016874 GO:0017076 GO:0030554 GO:0032553 GO:0032555 GO:0032559 GO:0035639 GO:0043167 GO:0043169 GO:0046872
012085	1.45	2.12	1.73e-08	2.89e-06	-0.18	2.5	0.440952	1	Hypothetical protein
016288	-1.18	2.41	0.00582055	0.0590767	-0.74	1.25	0.458102	1	Hypothetical protein
016245	2.78	3.6	5.66e-19	1.35e-15	0.89	4.59	0.464055	1	Putative UNC93A protein	GO:0003674 GO:0005575 GO:0005623 GO:0005886 GO:0006810 GO:0008150 GO:0009987 GO:0016020 GO:0016021 GO:0031224 GO:0044425 GO:0044464 GO:0051179 GO:0051234 GO:0055085 GO:0071944
000157	1.09	4.57	4.2e-06	0.000267111	-0.17	5.09	0.4654	1	Proline synthetase co-transcribed bacterial homolog protein	GO:0003674 GO:0005488 GO:0005575 GO:0005622 GO:0005623 GO:0005737 GO:0005739 GO:0008150 GO:0019842 GO:0030170 GO:0043226 GO:0043227 GO:0043229 GO:0043231 GO:0044424 GO:0044444 GO:0044464 GO:0048037 GO:0070279		FBgn0039751
006723	-1.28	3.08	0.0467211	0.233984	0.29	1.76	0.467002	1	Putative uncharacterized protein (Fragment)
000304	1.49	3.36	1.02e-07	1.21e-05	0.65	4.16	0.46967	1	Putative dopa decarboxylase protein	GO:0003674 GO:0003824 GO:0005488 GO:0006082 GO:0006520 GO:0006807 GO:0008150 GO:0008152 GO:0009308 GO:0009987 GO:0016829 GO:0016830 GO:0016831 GO:0019752 GO:0019842 GO:0030170 GO:0034641 GO:0042180 GO:0043436 GO:0044106 GO:0044237 GO:0044238 GO:0044281 GO:0048037 GO:0070279
014534	-1.5	5.21	5.82e-05	0.00211371	0.29	4.11	0.481429	1	Rel family protein 2A	GO:0001071 GO:0003674 GO:0003700 GO:0005575 GO:0005622 GO:0005623 GO:0005634 GO:0006139 GO:0006351 GO:0006355 GO:0006807 GO:0008150 GO:0008152 GO:0009058 GO:0009059 GO:0009889 GO:0009987 GO:0010467 GO:0010468 GO:0010556 GO:0016070 GO:0019219 GO:0019222 GO:0031323 GO:0031326 GO:0032774 GO:0034641 GO:0034645 GO:0043170 GO:0043226 GO:0043227 GO:0043229 GO:0043231 GO:0044237 GO:0044238 GO:0044249 GO:…
004125	-1.34	5.19	7.39e-06	0.000421311	0.22	4.56	0.485198	1	THO complex 7	GO:0000003 GO:0000346 GO:0000347 GO:0000445 GO:0003674 GO:0003676 GO:0003723 GO:0005488 GO:0005575 GO:0005622 GO:0005623 GO:0005634 GO:0005737 GO:0006139 GO:0006396 GO:0006397 GO:0006403 GO:0006405 GO:0006406 GO:0006807 GO:0006810 GO:0006913 GO:0008150 GO:0008152 GO:0008380 GO:0009987 GO:0010467 GO:0015931 GO:0016032 GO:0016070 GO:0016071 GO:0019048 GO:0022414 GO:0022415 GO:0032991 GO:0033036 GO:…	map03013	FBgn0035110
004802	-2.89	5.65	1.28e-07	1.49e-05	0.02	3.64	0.493233	1	Lipopolysaccharide-responsive and beige-like anchor protein isoform gamma	GO:0003674 GO:0005488 GO:0005515 GO:0005575 GO:0005622 GO:0005623 GO:0005737 GO:0006810 GO:0007154 GO:0007165 GO:0008104 GO:0008150 GO:0009987 GO:0016023 GO:0016192 GO:0016197 GO:0023052 GO:0031410 GO:0031982 GO:0031988 GO:0033036 GO:0043226 GO:0043227 GO:0043229 GO:0043231 GO:0044424 GO:0044444 GO:0044464 GO:0046907 GO:0050789 GO:0050794 GO:0050896 GO:0051018 GO:0051179 GO:0051234 GO:0051641 GO:…
013417	1.22	9.63	3.25e-07	3.18e-05	0.49	10	0.504718	1	Putative fatbody protein 3Rev-G1
007314	2.12	2.08	0.00346834	0.0424326	-0.4	3.71	0.510014	1
009501	1.09	3.85	5.83e-08	7.54e-06	0	4.4	0.511678	1	MKIAA0178	GO:0000075 GO:0000279 GO:0000775 GO:0000776 GO:0000793 GO:0003674 GO:0003682 GO:0005488 GO:0005515 GO:0005575 GO:0005622 GO:0005623 GO:0005634 GO:0005694 GO:0005737 GO:0006275 GO:0006950 GO:0006974 GO:0006996 GO:0007049 GO:0007059 GO:0007062 GO:0007126 GO:0007154 GO:0007165 GO:0008150 GO:0008156 GO:0008278 GO:0009314 GO:0009628 GO:0009889 GO:0009890 GO:0009892 GO:0009987 GO:0010556 GO:0010558 GO:…	map04110 map04111 map04113 map04114
005011	1.52	2.3	6.49e-06	0.000384939	0.05	3	0.533109	1	CG13606			FBgn0039161
002038	1.48	3.38	7.54e-11	2.86e-08	0.21	3.48	0.539932	1	Putative zinc finger protein 35	GO:0003674 GO:0003676 GO:0005488 GO:0005575 GO:0005622 GO:0005623 GO:0008270 GO:0043167 GO:0043169 GO:0044464 GO:0046872 GO:0046914
012152	1.05	7.76	3.46e-05	0.00144424	-0.19	7.63	0.542589	1	Hypothetical protein
013535	1.97	3.69	2.25e-09	5.39e-07	0.47	3.75	0.549746	1	Decaprenyl-diphosphate synthase subunit 2	GO:0003674 GO:0003824 GO:0005575 GO:0005622 GO:0005623 GO:0005737 GO:0005739 GO:0006461 GO:0006629 GO:0006720 GO:0006732 GO:0006733 GO:0006743 GO:0006744 GO:0008150 GO:0008152 GO:0008299 GO:0008610 GO:0009058 GO:0009108 GO:0009987 GO:0016043 GO:0016740 GO:0022607 GO:0032501 GO:0042180 GO:0042375 GO:0043226 GO:0043227 GO:0043229 GO:0043231 GO:0043933 GO:0044085 GO:0044237 GO:0044238 GO:0044249 GO:…
009417	-1.24	4.92	0.000335816	0.0076777	0.01	4.3	0.558162	1	CG13165			FBgn0261611
004780	1.12	3.95	2.36e-05	0.00105076	-0.18	3.8	0.558457	1
000449	2.04	2.11	0.00345874	0.0423874	0.36	2.83	0.567419	1	Ecdysteroid UDP-glucosyltransferase	GO:0003674 GO:0003824 GO:0008150 GO:0008152 GO:0009987 GO:0016740 GO:0016757 GO:0016758 GO:0016999 GO:0017144 GO:0044237
014081	1.44	8.12	4.64e-07	4.28e-05	-0.52	8.8	0.575285	1	Pupal cuticle protein PCP52
003583	-1.31	4.04	0.000100356	0.00317119	-0.39	3.17	0.577075	1	F-box only protein, putative			FBgn0033486
004751	2.59	2.3	5.98e-11	2.32e-08	0.29	3.28	0.578061	1	CG31344
005136	1.89	1.53	0.00172107	0.0256669	0.99	2.12	0.587135	1
000594	2.51	9.44	2.21e-33	1.84e-29	-0.62	9.79	0.591001	1	NADH dehydrogenase 1 alpha subcomplex subunit 6	GO:0005575 GO:0005622 GO:0005623 GO:0005737 GO:0005739 GO:0005740 GO:0005743 GO:0006091 GO:0006810 GO:0008150 GO:0008152 GO:0009987 GO:0016020 GO:0019866 GO:0022900 GO:0031090 GO:0031966 GO:0031967 GO:0031975 GO:0043226 GO:0043227 GO:0043229 GO:0043231 GO:0044237 GO:0044422 GO:0044424 GO:0044425 GO:0044429 GO:0044444 GO:0044446 GO:0044464 GO:0051179 GO:0051234 GO:0055114 GO:0070469	map00190 map05010 map05012 map05016	FBgn0033570
014457	-1.11	2.33	0.00584623	0.0591975	0.25	1.53	0.605716	1	Or-6	GO:0003008 GO:0003674 GO:0004871 GO:0004872 GO:0004888 GO:0004984 GO:0005488 GO:0005549 GO:0005575 GO:0005623 GO:0007154 GO:0007165 GO:0007600 GO:0007606 GO:0007608 GO:0008150 GO:0009593 GO:0009987 GO:0016020 GO:0023052 GO:0032501 GO:0038023 GO:0042221 GO:0044464 GO:0050789 GO:0050794 GO:0050877 GO:0050896 GO:0050906 GO:0050907 GO:0050911 GO:0051606 GO:0051716 GO:0060089 GO:0065007
014984	-1.31	4.57	0.00010715	0.00329496	0.56	3.86	0.607454	1	MPV17 mitochondrial membrane protein-like 2	GO:0005575 GO:0005622 GO:0005623 GO:0005737 GO:0005739 GO:0008150 GO:0016020 GO:0016021 GO:0031224 GO:0043226 GO:0043227 GO:0043229 GO:0043231 GO:0044424 GO:0044425 GO:0044444 GO:0044464
003610	1.76	2.92	6.49e-08	8.26e-06	0.39	3.72	0.6145	1	Hypothetical protein
008317	1.67	3.31	6.5e-09	1.28e-06	0.2	3.34	0.616522	1	Probable nuclear transport factor 2	GO:0005575 GO:0005622 GO:0005623 GO:0006810 GO:0008150 GO:0044464 GO:0051179 GO:0051234		FBgn0031145
010708	1.25	2.25	0.000160635	0.00456522	0.24	3.34	0.617666	1
007431	1.05	1.53	0.00292235	0.037438	-0.19	2.57	0.618577	1	Cuticular protein RR-1 motif 56	GO:0003674 GO:0005198 GO:0042302		FBgn0034517
010870	2.51	1.95	7.97e-15	7.38e-12	0.75	2.36	0.628639	1	V1g209903
014336	1	9.17	1.89e-10	6.19e-08	-0.11	9.64	0.632083	1	Probable 60S ribosomal protein L12	GO:0003674 GO:0003676 GO:0003723 GO:0003735 GO:0005198 GO:0005488 GO:0005575 GO:0005622 GO:0005623 GO:0005737 GO:0005840 GO:0006412 GO:0008150 GO:0008152 GO:0009058 GO:0009059 GO:0009987 GO:0010467 GO:0019538 GO:0030529 GO:0032991 GO:0034645 GO:0043170 GO:0043226 GO:0043228 GO:0043229 GO:0043232 GO:0044237 GO:0044238 GO:0044249 GO:0044260 GO:0044267 GO:0044424 GO:0044444 GO:0044464	map03010	FBgn0034968
005023	1.41	1.97	8.63e-05	0.00281621	0.35	2.17	0.635245	1	Pancreatic lipase-related protein 2 (Fragment)	GO:0003674 GO:0003824 GO:0004806 GO:0005488 GO:0005509 GO:0005575 GO:0005576 GO:0006629 GO:0008150 GO:0008152 GO:0009056 GO:0016042 GO:0016298 GO:0016787 GO:0016788 GO:0043167 GO:0043169 GO:0044238 GO:0046872 GO:0052689		FBgn0032029
003564	-3.09	4.37	4e-09	8.55e-07	-0.4	2.11	0.635684	1	LOC100124872 protein	GO:0000166 GO:0003674 GO:0003774 GO:0003777 GO:0003824 GO:0005488 GO:0005524 GO:0006928 GO:0007017 GO:0007018 GO:0008150 GO:0008152 GO:0009987 GO:0016462 GO:0016787 GO:0016817 GO:0016818 GO:0017076 GO:0017111 GO:0030554 GO:0032553 GO:0032555 GO:0032559 GO:0035639
003416	1.12	4.41	2.74e-05	0.00120061	-0.33	4.76	0.637729	1	Renilla-luciferin 2-monooxygenase	GO:0003674 GO:0003824 GO:0008150 GO:0008152
009304	1.2	5.17	4.24e-06	0.000268824	0.07	5.33	0.643332	1	Probable dolichol-phosphate mannosyltransferase	GO:0000030 GO:0003674 GO:0003824 GO:0004582 GO:0005575 GO:0005622 GO:0005623 GO:0005737 GO:0005783 GO:0008150 GO:0008152 GO:0016740 GO:0016757 GO:0016758 GO:0043226 GO:0043227 GO:0043229 GO:0043231 GO:0044424 GO:0044444 GO:0044464	map00510	FBgn0032799
012998	1.38	2.79	1.73e-07	1.93e-05	0.15	3.96	0.649375	1	Putative class D atypical G-protein coupled receptor GPRfz5	GO:0003674 GO:0004871 GO:0004872 GO:0004888 GO:0004930 GO:0005575 GO:0005623 GO:0007154 GO:0007165 GO:0007166 GO:0007186 GO:0007275 GO:0008150 GO:0009987 GO:0016020 GO:0016021 GO:0016055 GO:0023052 GO:0031224 GO:0032501 GO:0032502 GO:0038023 GO:0044425 GO:0044464 GO:0050789 GO:0050794 GO:0050896 GO:0051716 GO:0060089 GO:0065007
001748	-2.6	4.32	4.93e-11	2.06e-08	-0.28	1.83	0.65538	1	Upp2	GO:0003674 GO:0003824 GO:0004850 GO:0005575 GO:0005622 GO:0005623 GO:0005737 GO:0005829 GO:0005856 GO:0005882 GO:0006139 GO:0006206 GO:0006213 GO:0006725 GO:0006753 GO:0006807 GO:0008150 GO:0008152 GO:0008655 GO:0009056 GO:0009058 GO:0009112 GO:0009116 GO:0009117 GO:0009119 GO:0009163 GO:0009164 GO:0009166 GO:0009987 GO:0016740 GO:0016757 GO:0016763 GO:0018130 GO:0032991 GO:0034641 GO:0034654 GO:…	map00240 map00983	FBgn0039464
014032	-2.2	3.86	8.36e-07	6.88e-05	-0.04	2.7	0.662192	1	Mps one binder kinase activator-like 2	GO:0003674 GO:0003824 GO:0005488 GO:0005575 GO:0005622 GO:0005623 GO:0005634 GO:0006793 GO:0006796 GO:0007154 GO:0007165 GO:0008150 GO:0008152 GO:0009987 GO:0016301 GO:0016310 GO:0016740 GO:0016772 GO:0023052 GO:0035329 GO:0035556 GO:0043167 GO:0043169 GO:0043226 GO:0043227 GO:0043229 GO:0043231 GO:0044237 GO:0044424 GO:0044464 GO:0046872 GO:0050789 GO:0050794 GO:0050896 GO:0051716 GO:0065007		FBgn0259481
015581	1.02	1.86	0.00547553	0.0568957	-0.49	1.96	0.66313	1	Ankyrin repeat domain-containing protein 17	GO:0005575 GO:0005622 GO:0005623 GO:0007154 GO:0007165 GO:0008150 GO:0009987 GO:0023052 GO:0035556 GO:0044464 GO:0050789 GO:0050794 GO:0050896 GO:0051716 GO:0065007
012221	-1	2.81	0.00905166	0.0791106	0.45	2.7	0.666228	1
008456	1.15	1.82	0.000146724	0.00425295	-0.32	3.22	0.673257	1	Ryanodine receptor (Fragment)	GO:0003008 GO:0003012 GO:0003674 GO:0004872 GO:0005215 GO:0005216 GO:0005217 GO:0005218 GO:0005219 GO:0005261 GO:0005262 GO:0005488 GO:0005509 GO:0005575 GO:0005622 GO:0005623 GO:0005737 GO:0005783 GO:0005789 GO:0005856 GO:0005875 GO:0006810 GO:0006811 GO:0006812 GO:0006816 GO:0006873 GO:0006874 GO:0006875 GO:0006936 GO:0007275 GO:0008150 GO:0008324 GO:0009987 GO:0012505 GO:0015075 GO:0015267 GO:…	map04020
002154	-1.07	5.19	1.27e-05	0.000653074	-0.38	4.57	0.673979	1	Protein CREBRF homolog	GO:0001071 GO:0003674 GO:0003676 GO:0003677 GO:0003700 GO:0005488 GO:0005515 GO:0006139 GO:0006351 GO:0006355 GO:0006807 GO:0008150 GO:0008152 GO:0009058 GO:0009059 GO:0009889 GO:0009987 GO:0010467 GO:0010468 GO:0010556 GO:0016070 GO:0019219 GO:0019222 GO:0031323 GO:0031326 GO:0032774 GO:0034641 GO:0034645 GO:0043170 GO:0043565 GO:0044237 GO:0044238 GO:0044249 GO:0044260 GO:0046983 GO:0050789 GO:…		FBgn0039209
006214	-1.23	2.47	0.000790017	0.0147614	0.45	1.41	0.675458	1	GRLF1 protein	GO:0000166 GO:0001654 GO:0001838 GO:0001841 GO:0001843 GO:0002009 GO:0003008 GO:0003013 GO:0003018 GO:0003674 GO:0003676 GO:0003677 GO:0005096 GO:0005488 GO:0005525 GO:0005575 GO:0005622 GO:0005623 GO:0005634 GO:0005737 GO:0005856 GO:0006139 GO:0006140 GO:0006351 GO:0006355 GO:0006807 GO:0007154 GO:0007165 GO:0007264 GO:0007275 GO:0007399 GO:0007417 GO:0007420 GO:0007423 GO:0008015 GO:0008047 GO:…
004440	1.37	2.97	1.81e-08	2.9e-06	0.18	3.48	0.678394	1
014525	-2.81	3.32	4.76e-08	6.27e-06	0.14	1.33	0.685329	1	Probable Rho GTPase-activating protein CG5521
015572	5.54	2.49	1.09e-18	2.03e-15	0.46	1.78	0.686896	1	Hexamerin 4	GO:0003674 GO:0005215 GO:0005344 GO:0006810 GO:0008150 GO:0015669 GO:0015671 GO:0022892 GO:0051179 GO:0051234
010539	-1.13	2.73	0.00221072	0.0305523	-0.03	2.04	0.701068	1
016119	1.3	3.45	0.000101525	0.00318067	-0.09	3.18	0.704508	1	Hypothetical protein
009951	1.76	4.49	4.01e-05	0.00158908	0	5.44	0.712738	1	Protein phosphatase 1A (formerly 2C), magnesium-dependent, alpha isoform	GO:0000287 GO:0003674 GO:0003824 GO:0004721 GO:0004722 GO:0005488 GO:0005515 GO:0005575 GO:0005622 GO:0005623 GO:0006464 GO:0006470 GO:0006793 GO:0006796 GO:0007154 GO:0007165 GO:0007166 GO:0008150 GO:0008152 GO:0008287 GO:0009987 GO:0016311 GO:0016787 GO:0016788 GO:0016791 GO:0019538 GO:0023052 GO:0030145 GO:0032991 GO:0042578 GO:0043167 GO:0043169 GO:0043170 GO:0043234 GO:0043412 GO:0044237 GO:…		FBgn0035143;FBgn0035425
005646	-1.85	2.24	0.000100497	0.00317119	0.96	1.02	0.7222	1	Guanine nucleotide-binding protein G(Q), subunit alpha, putative (Fragment)	GO:0000166 GO:0003674 GO:0004871 GO:0005488 GO:0005525 GO:0006464 GO:0006471 GO:0007154 GO:0007165 GO:0007166 GO:0007186 GO:0008150 GO:0008152 GO:0009987 GO:0017076 GO:0019001 GO:0019538 GO:0023052 GO:0032553 GO:0032555 GO:0032561 GO:0035639 GO:0043170 GO:0043412 GO:0044237 GO:0044238 GO:0044260 GO:0044267 GO:0050789 GO:0050794 GO:0050896 GO:0051716 GO:0060089 GO:0065007
007574	1.44	5.02	5.95e-09	1.19e-06	-0.32	5.57	0.724373	1	Ubiquitin-like modifier-activating enzyme 5	GO:0000166 GO:0003674 GO:0003824 GO:0005488 GO:0005524 GO:0005575 GO:0005622 GO:0005623 GO:0005634 GO:0005737 GO:0006464 GO:0008150 GO:0008152 GO:0008641 GO:0009987 GO:0016234 GO:0016235 GO:0016491 GO:0016614 GO:0016616 GO:0017076 GO:0019538 GO:0030554 GO:0032446 GO:0032553 GO:0032555 GO:0032559 GO:0035639 GO:0043167 GO:0043169 GO:0043170 GO:0043226 GO:0043227 GO:0043229 GO:0043231 GO:0043412 GO:…		FBgn0030305
005230	1.14	2.95	2.12e-05	0.000957824	0.15	2.78	0.72608	1	D-tyrosyl-tRNA(Tyr) deacylase	GO:0003674 GO:0003824 GO:0005575 GO:0005622 GO:0005623 GO:0005737 GO:0006082 GO:0006520 GO:0006807 GO:0008150 GO:0008152 GO:0009056 GO:0009063 GO:0009308 GO:0009310 GO:0009987 GO:0016054 GO:0016787 GO:0016788 GO:0019478 GO:0019752 GO:0034641 GO:0042180 GO:0043436 GO:0044106 GO:0044237 GO:0044238 GO:0044248 GO:0044281 GO:0044282 GO:0044424 GO:0044464 GO:0046395 GO:0046416
001192	-1.39	3.29	0.00202109	0.0288299	0.04	1.37	0.732119	1	Solute carrier family 25 (mitochondrial carrier; phosphate carrier), member 23	GO:0003674 GO:0005488 GO:0005509 GO:0005575 GO:0005622 GO:0005623 GO:0005737 GO:0005739 GO:0005740 GO:0005743 GO:0006810 GO:0008150 GO:0009987 GO:0016020 GO:0016021 GO:0019866 GO:0031090 GO:0031224 GO:0031966 GO:0031967 GO:0031975 GO:0043167 GO:0043169 GO:0043226 GO:0043227 GO:0043229 GO:0043231 GO:0044422 GO:0044424 GO:0044425 GO:0044429 GO:0044444 GO:0044446 GO:0044464 GO:0046872 GO:0051179 GO:…
012836	-1.33	2.45	0.00138945	0.0220551	-0.48	1.72	0.732256	1	ATP-binding cassette sub-family G member 4	GO:0000166 GO:0003674 GO:0003824 GO:0005488 GO:0005515 GO:0005524 GO:0005575 GO:0005623 GO:0005886 GO:0006082 GO:0006139 GO:0006163 GO:0006195 GO:0006200 GO:0006753 GO:0006807 GO:0006810 GO:0008150 GO:0008152 GO:0009056 GO:0009117 GO:0009141 GO:0009143 GO:0009144 GO:0009146 GO:0009150 GO:0009154 GO:0009166 GO:0009199 GO:0009203 GO:0009205 GO:0009207 GO:0009259 GO:0009261 GO:0009987 GO:0016020 GO:…
003651	1.76	1.81	0.000163015	0.00460379	0.42	2.11	0.740744	1	Hypothetical protein	GO:0003674 GO:0003676 GO:0003677 GO:0005488
002554	-1.57	2.49	0.000357237	0.00804604	0.31	1.41	0.742547	1	Protein phosphatase 1F	GO:0001932 GO:0001933 GO:0001952 GO:0001954 GO:0003674 GO:0003824 GO:0004721 GO:0004722 GO:0004723 GO:0005488 GO:0005575 GO:0005622 GO:0005623 GO:0005737 GO:0005829 GO:0006355 GO:0006464 GO:0006469 GO:0006470 GO:0006793 GO:0006796 GO:0006915 GO:0008150 GO:0008152 GO:0008219 GO:0008287 GO:0009889 GO:0009890 GO:0009892 GO:0009893 GO:0009987 GO:0010468 GO:0010556 GO:0010558 GO:0010563 GO:0010604 GO:…		FBgn0032702
006020	-1.16	3.88	0.0108619	0.0894888	0.2	2.88	0.758357	1
015005	1.92	3.24	4.19e-08	5.72e-06	-0.22	4.19	0.762189	1	Aminoglycoside phosphotransferase domain-containing protein 1	GO:0003674 GO:0003824 GO:0005575 GO:0005622 GO:0005623 GO:0005737 GO:0006793 GO:0006796 GO:0008150 GO:0008152 GO:0009987 GO:0016301 GO:0016310 GO:0016740 GO:0016772 GO:0044237 GO:0044424 GO:0044464		FBgn0086909
008276	-1.24	2.39	0.00144921	0.0227133	-0.44	1.17	0.764169	1	BRAFLDRAFT_213064
000049	-1.03	4.13	0.00671177	0.0648117	0.15	3.03	0.772138	1	Prune
000446	-1.44	2.31	0.0185999	0.128526	-0.44	1.76	0.785259	1	Juvenile hormone binding protein an-0147
006149	2.47	3.32	2.04e-14	1.62e-11	-0.12	4.47	0.787653	1	Pickpocket 28 long form	GO:0003674 GO:0005215 GO:0005216 GO:0005261 GO:0005272 GO:0005575 GO:0005623 GO:0006810 GO:0006811 GO:0006812 GO:0006814 GO:0008150 GO:0008324 GO:0009987 GO:0015075 GO:0015267 GO:0015672 GO:0016020 GO:0022803 GO:0022838 GO:0022857 GO:0022891 GO:0022892 GO:0030001 GO:0034220 GO:0035725 GO:0044464 GO:0051179 GO:0051234 GO:0055085
016648	1.84	2.33	7.44e-07	6.2e-05	0.34	2.52	0.789007	1	Gamma-glutamyltranspeptidase 1 heavy chain	GO:0000003 GO:0000096 GO:0000097 GO:0000322 GO:0000323 GO:0000324 GO:0002237 GO:0002682 GO:0003674 GO:0003824 GO:0003840 GO:0005488 GO:0005515 GO:0005575 GO:0005576 GO:0005615 GO:0005622 GO:0005623 GO:0005737 GO:0005773 GO:0005774 GO:0005783 GO:0005789 GO:0005886 GO:0005887 GO:0006082 GO:0006518 GO:0006520 GO:0006534 GO:0006575 GO:0006629 GO:0006631 GO:0006633 GO:0006636 GO:0006690 GO:0006691 GO:…	map00430 map00460 map00480 map00590
008663	1.4	4.49	0.000388854	0.0086358	-0.11	4.86	0.790919	1	Threonyl-tRNA synthetase, cytoplasmic, putative	GO:0000166 GO:0003674 GO:0003824 GO:0004812 GO:0004829 GO:0005488 GO:0005524 GO:0005575 GO:0005622 GO:0005623 GO:0005737 GO:0006082 GO:0006139 GO:0006399 GO:0006412 GO:0006418 GO:0006435 GO:0006520 GO:0006807 GO:0008150 GO:0008152 GO:0009058 GO:0009059 GO:0009308 GO:0009987 GO:0010467 GO:0016070 GO:0016874 GO:0016875 GO:0016876 GO:0017076 GO:0019538 GO:0019752 GO:0030554 GO:0032553 GO:0032555 GO:…
015567	2.6	1.46	1.14e-08	2.01e-06	0.11	3.84	0.791764	1	Hexamerin 2	GO:0003674 GO:0005215 GO:0005344 GO:0006810 GO:0008150 GO:0015669 GO:0015671 GO:0022892 GO:0051179 GO:0051234
006714	3.34	1.6	1.22e-17	1.84e-14	0.29	1.91	0.795612	1	Agpat6	GO:0000003 GO:0000267 GO:0002064 GO:0002065 GO:0002066 GO:0002067 GO:0002068 GO:0002069 GO:0002070 GO:0002071 GO:0003674 GO:0003824 GO:0004366 GO:0005575 GO:0005622 GO:0005623 GO:0005624 GO:0005626 GO:0005737 GO:0005783 GO:0005789 GO:0006066 GO:0006082 GO:0006576 GO:0006629 GO:0006631 GO:0006637 GO:0006638 GO:0006639 GO:0006641 GO:0006644 GO:0006650 GO:0006656 GO:0006662 GO:0006732 GO:0006807 GO:…	map00561 map00564	FBgn0034971
003625	1.11	2.91	0.00204261	0.0290728	0.32	3.19	0.795626	1	Protein encore
009162	1.34	6.42	6.82e-09	1.32e-06	0.5	7.01	0.805185	1
016047	1.21	3.9	1.98e-07	2.14e-05	0.06	4.16	0.809441	1	CG5147			FBgn0036775
007433	2.09	3.19	1.13e-09	2.88e-07	0.06	4.02	0.812759	1	Alpha-tocopherol transfer protein-like	GO:0003674 GO:0005215 GO:0005575 GO:0005622 GO:0005623 GO:0006810 GO:0008150 GO:0044464 GO:0051179 GO:0051234
002766	-1.16	3.67	0.0201104	0.135098	0.17	2.12	0.814852	1	Putative SV2-like protein 1	GO:0003674 GO:0005215 GO:0005575 GO:0005623 GO:0006810 GO:0008150 GO:0009987 GO:0016020 GO:0016021 GO:0022857 GO:0031224 GO:0044425 GO:0044464 GO:0051179 GO:0051234 GO:0055085
004847	-1.12	3.08	0.00154255	0.0237174	-0.22	1.67	0.817588	1
000497	1.07	2.71	2.35e-06	0.000165452	0.23	2.78	0.828094	1	Pleckstrin homology domain-containing family A member 8	GO:0003674 GO:0005488 GO:0005543 GO:0008289		FBgn0033463
009105	-1.28	6.8	5.91e-05	0.00212849	0.15	5.46	0.82989	1
010738	1.02	2.33	9.06e-05	0.00292103	-0.05	2.53	0.832052	1
009548	-1.28	2.35	0.00202104	0.0288299	-0.07	1.25	0.832945	1	Uncharacterized protein (Fragment)
009097	2.13	2.99	0.000173407	0.00483308	-0.33	4.6	0.839749	1	Acyl-CoA delta-9 desaturase isoform	GO:0003674 GO:0003824 GO:0004768 GO:0005488 GO:0005506 GO:0005575 GO:0005622 GO:0005623 GO:0005737 GO:0005783 GO:0006082 GO:0006629 GO:0006631 GO:0006633 GO:0008150 GO:0008152 GO:0008610 GO:0009058 GO:0009987 GO:0016020 GO:0016021 GO:0016053 GO:0016215 GO:0016491 GO:0016705 GO:0016717 GO:0019752 GO:0031224 GO:0032787 GO:0042180 GO:0043167 GO:0043169 GO:0043226 GO:0043227 GO:0043229 GO:0043231 GO:…
003493	1.17	3.05	1.27e-06	9.77e-05	0.36	3.32	0.840712	1
007843	1.48	2.66	3.65e-09	8.12e-07	-0.24	2.12	0.843996	1	Mismatch repair ATPase Msh2	GO:0000018 GO:0000166 GO:0003674 GO:0003676 GO:0003677 GO:0003690 GO:0005488 GO:0005524 GO:0005575 GO:0005622 GO:0005623 GO:0005634 GO:0006139 GO:0006259 GO:0006281 GO:0006298 GO:0006807 GO:0006950 GO:0006974 GO:0007049 GO:0008150 GO:0008152 GO:0009892 GO:0009987 GO:0010564 GO:0010605 GO:0017076 GO:0019219 GO:0019222 GO:0030554 GO:0030983 GO:0031323 GO:0031324 GO:0032300 GO:0032301 GO:0032302 GO:…	map03430 map05200 map05210	FBgn0015546
008688	1.63	1.79	0.000118615	0.00357495	0.12	2.01	0.847812	1	N-acetylgalactosamine-4-sulfatase	GO:0003674 GO:0003824 GO:0003943 GO:0008150 GO:0008152 GO:0008484 GO:0016787 GO:0016788
006959	-1.12	2.86	0.0155954	0.114506	0.19	1.43	0.854156	1	Alpha-tocopherol transfer protein-like protein (Fragment)	GO:0003674 GO:0005215 GO:0005575 GO:0005622 GO:0005623 GO:0006810 GO:0008150 GO:0044464 GO:0051179 GO:0051234
004932	1.08	4.66	4.5e-10	1.32e-07	0.05	5.89	0.85484	1	Ribophorin ii	GO:0003674 GO:0003824 GO:0004576 GO:0004579 GO:0005575 GO:0005622 GO:0005623 GO:0005737 GO:0005783 GO:0005789 GO:0005975 GO:0006464 GO:0006486 GO:0006487 GO:0008150 GO:0008152 GO:0008250 GO:0009058 GO:0009059 GO:0009100 GO:0009101 GO:0009987 GO:0012505 GO:0016020 GO:0016740 GO:0016757 GO:0016758 GO:0018193 GO:0018196 GO:0018279 GO:0019538 GO:0031090 GO:0032991 GO:0034645 GO:0042175 GO:0043170 GO:…	map00510 map00513 map04141	FBgn0034277
005901	1.34	7	1.63e-08	2.77e-06	0.14	7.69	0.85831	1	Charged multivesicular body protein 4b	GO:0003674 GO:0005575 GO:0005622 GO:0005623 GO:0005737 GO:0005768 GO:0005770 GO:0005829 GO:0006810 GO:0008104 GO:0008150 GO:0010008 GO:0015031 GO:0016020 GO:0031090 GO:0031902 GO:0033036 GO:0043226 GO:0043227 GO:0043229 GO:0043231 GO:0044422 GO:0044424 GO:0044440 GO:0044444 GO:0044446 GO:0044464 GO:0045184 GO:0051179 GO:0051234	map04144	FBgn0086656
006898	2.4	3.26	3.11e-10	9.42e-08	-0.21	5.2	0.861959	1	Major facilitator superfamily sugar transporter-like protein (Fragment)	GO:0003674 GO:0005215 GO:0005355 GO:0005488 GO:0005575 GO:0005622 GO:0005623 GO:0005737 GO:0005886 GO:0006810 GO:0008150 GO:0008643 GO:0008645 GO:0009719 GO:0009725 GO:0009987 GO:0010033 GO:0015144 GO:0015145 GO:0015149 GO:0015749 GO:0015758 GO:0016020 GO:0016021 GO:0022857 GO:0022891 GO:0022892 GO:0031224 GO:0034219 GO:0035428 GO:0042221 GO:0043226 GO:0043227 GO:0043229 GO:0043231 GO:0043434 GO:…
010022	1.25	1.19	0.0204481	0.136542	-0.77	1.47	0.864353	1	Alpha-N-acetylgalactosaminidase, putative	GO:0003674 GO:0003824 GO:0004553 GO:0004557 GO:0005488 GO:0005575 GO:0005622 GO:0005623 GO:0005737 GO:0005975 GO:0006629 GO:0006643 GO:0006664 GO:0006665 GO:0006672 GO:0006677 GO:0008150 GO:0008152 GO:0008456 GO:0009056 GO:0009311 GO:0009987 GO:0015925 GO:0015929 GO:0016042 GO:0016052 GO:0016137 GO:0016139 GO:0016787 GO:0016798 GO:0019377 GO:0030149 GO:0043167 GO:0043169 GO:0044237 GO:0044238 GO:…
000352	4.18	1.91	2.42e-23	1.35e-19	0.72	2.14	0.866932	1
000333	1.68	4.1	6.93e-10	1.89e-07	0.35	4.52	0.867231	1
013715	-1.07	5.72	0.000222537	0.00579309	0.09	4.73	0.868325	1	Aminopeptidase N2	GO:0003674 GO:0003824 GO:0004177 GO:0005488 GO:0006508 GO:0008150 GO:0008152 GO:0008233 GO:0008237 GO:0008238 GO:0008270 GO:0016787 GO:0019538 GO:0043167 GO:0043169 GO:0043170 GO:0044238 GO:0046872 GO:0046914 GO:0070011
011356	1.27	2.78	3.24e-07	3.18e-05	-0.1	3.14	0.871723	1	CG6410	GO:0003674 GO:0005488 GO:0005543 GO:0007154 GO:0008150 GO:0008289 GO:0009987 GO:0035091		FBgn0034265
009070	1.32	3.33	0.000160784	0.00456522	-0.09	3.88	0.872104	1	Dorsal protein	GO:0001071 GO:0003674 GO:0003700 GO:0005575 GO:0005622 GO:0005623 GO:0005634 GO:0006139 GO:0006351 GO:0006355 GO:0006807 GO:0008150 GO:0008152 GO:0009058 GO:0009059 GO:0009889 GO:0009987 GO:0010467 GO:0010468 GO:0010556 GO:0016070 GO:0019219 GO:0019222 GO:0031323 GO:0031326 GO:0032774 GO:0034641 GO:0034645 GO:0043170 GO:0043226 GO:0043227 GO:0043229 GO:0043231 GO:0044237 GO:0044238 GO:0044249 GO:…
010113	-1.23	6.08	0.00838902	0.0755783	-0.36	4.84	0.874213	1	Putative C1A cysteine protease (Precursor)	GO:0003674 GO:0003824 GO:0004175 GO:0004197 GO:0006508 GO:0008150 GO:0008152 GO:0008233 GO:0008234 GO:0016787 GO:0019538 GO:0043170 GO:0044238 GO:0070011
014272	2.47	2.21	4.49e-16	4.99e-13	0.49	3.03	0.874785	1	Uncharacterized protein (Fragment)
014536	-1.03	3.8	4e-05	0.00158771	0.09	2.88	0.882636	1	G-protein coupled receptor	GO:0003674 GO:0004871 GO:0004872 GO:0004888 GO:0004930 GO:0005575 GO:0005623 GO:0007154 GO:0007165 GO:0007166 GO:0007186 GO:0008150 GO:0009987 GO:0016020 GO:0016021 GO:0023052 GO:0031224 GO:0038023 GO:0044425 GO:0044464 GO:0050789 GO:0050794 GO:0050896 GO:0051716 GO:0060089 GO:0065007
010010	6.04	4.76	4.83e-22	1.61e-18	0.09	6.31	0.887948	1	Hexamerin 2	GO:0003674 GO:0005215 GO:0005344 GO:0005575 GO:0005576 GO:0005615 GO:0006810 GO:0008150 GO:0015669 GO:0015671 GO:0022892 GO:0044421 GO:0045735 GO:0051179 GO:0051234
008468	1.62	1.12	0.00167269	0.0252068	-0.1	1.66	0.887962	1	Protein sprint			FBgn0085443
001575	1.14	1.71	0.0023774	0.0322409	0.17	1.16	0.890888	1	Cad74A	GO:0000003 GO:0003006 GO:0003674 GO:0005488 GO:0005509 GO:0005575 GO:0005623 GO:0005886 GO:0005902 GO:0007155 GO:0007156 GO:0007276 GO:0007292 GO:0007304 GO:0007306 GO:0008150 GO:0009653 GO:0009987 GO:0010927 GO:0016020 GO:0016021 GO:0016043 GO:0016324 GO:0016337 GO:0019953 GO:0022412 GO:0022414 GO:0022607 GO:0022610 GO:0030154 GO:0030703 GO:0030707 GO:0031224 GO:0032501 GO:0032502 GO:0032504 GO:…
015503	-1	2.37	0.0194424	0.132377	0.39	1.08	0.895044	1
002254	1.08	7.65	7.27e-12	3.67e-09	0.19	7.66	0.895159	1	Microsomal glutathione transferase	GO:0000267 GO:0003674 GO:0003824 GO:0004364 GO:0005575 GO:0005622 GO:0005623 GO:0005624 GO:0005626 GO:0005737 GO:0005792 GO:0008150 GO:0008152 GO:0016020 GO:0016740 GO:0016765 GO:0031967 GO:0031975 GO:0042598 GO:0043226 GO:0043227 GO:0043229 GO:0043231 GO:0044422 GO:0044424 GO:0044446 GO:0044464	map00480 map00980 map00982
009644	1.11	4.99	4.09e-07	3.83e-05	-0.28	5.05	0.897929	1	Dopamine N-acetyltransferase			FBgn0019643
010238	1.02	3.21	0.00616231	0.0611352	0.07	3.65	0.900288	1	JNK1/MAPK8-associated membrane protein (Fragment)	GO:0003674 GO:0005488 GO:0005515 GO:0005575 GO:0005622 GO:0005623 GO:0005737 GO:0005783 GO:0005789 GO:0006508 GO:0006511 GO:0006950 GO:0006986 GO:0008150 GO:0008152 GO:0009056 GO:0009057 GO:0009987 GO:0010033 GO:0010498 GO:0012505 GO:0016020 GO:0016021 GO:0019538 GO:0019899 GO:0019941 GO:0030163 GO:0030433 GO:0031090 GO:0031224 GO:0031625 GO:0035966 GO:0042175 GO:0042221 GO:0043161 GO:0043170 GO:…		FBgn0039876
006747	1.08	4.16	1.49e-06	0.000112473	-0.13	4.13	0.900367	1	Asrij	GO:0002376 GO:0002520 GO:0003674 GO:0005488 GO:0005515 GO:0005575 GO:0005622 GO:0005623 GO:0005737 GO:0005739 GO:0005768 GO:0007275 GO:0008150 GO:0009790 GO:0030097 GO:0032501 GO:0032502 GO:0035162 GO:0043226 GO:0043227 GO:0043229 GO:0043231 GO:0044424 GO:0044444 GO:0044464 GO:0048513 GO:0048534 GO:0048568 GO:0048731 GO:0048856		FBgn0034793
008319	-1.19	3.69	0.0013719	0.0218599	-0.09	2.56	0.902885	1	Protein F36F2.1, isoform b
011069	1.37	3.18	2.99e-07	3.02e-05	-0.1	3	0.913085	1	Hypothetical protein	GO:0000166 GO:0003674 GO:0005488
007573	-1.22	2.26	0.0479401	0.236956	0.48	1.42	0.914799	1	CG13151			FBgn0033750
007377	1.33	4.27	6.51e-06	0.000384939	0.05	4.27	0.915463	1	Glucose dehydrogenase [acceptor]	GO:0003674 GO:0003824 GO:0005488 GO:0006066 GO:0008150 GO:0008152 GO:0008812 GO:0016491 GO:0016614 GO:0044281 GO:0048037 GO:0050660 GO:0050662 GO:0055114
006960	1.05	5.22	9.03e-05	0.00291569	0.52	5.99	0.920325	1	Asparaginyl-tRNA synthetase, cytoplasmic	GO:0000003 GO:0000166 GO:0002119 GO:0002164 GO:0003674 GO:0003676 GO:0003824 GO:0004812 GO:0004816 GO:0005488 GO:0005524 GO:0005575 GO:0005622 GO:0005623 GO:0005737 GO:0005829 GO:0006082 GO:0006139 GO:0006399 GO:0006412 GO:0006418 GO:0006421 GO:0006520 GO:0006807 GO:0006810 GO:0006897 GO:0006907 GO:0006915 GO:0007275 GO:0008150 GO:0008152 GO:0008219 GO:0009058 GO:0009059 GO:0009308 GO:0009790 GO:…	map00970	FBgn0086443
005031	1	1.3	6.29e-05	0.00222258	-0.05	2.83	0.922212	1	Hypothetical protein
003828	-1.26	3.36	8.3e-06	0.000461083	-0.42	2.15	0.923278	1	ATP-binding cassette sub-family G member 1 (Fragment)	GO:0000166 GO:0003674 GO:0003824 GO:0005488 GO:0005524 GO:0005575 GO:0005623 GO:0006139 GO:0006163 GO:0006195 GO:0006200 GO:0006753 GO:0006807 GO:0006810 GO:0008150 GO:0008152 GO:0009056 GO:0009117 GO:0009141 GO:0009143 GO:0009144 GO:0009146 GO:0009150 GO:0009154 GO:0009166 GO:0009199 GO:0009203 GO:0009205 GO:0009207 GO:0009259 GO:0009261 GO:0009987 GO:0016020 GO:0016021 GO:0016462 GO:0016787 GO:…
003387	-1.53	3.18	5.01e-05	0.00187514	-0.57	3.07	0.925738	1	Hypothetical protein 38
006435	-1.4	2.28	0.010681	0.0881723	-0.41	1.54	0.926646	1
001944	1.52	3.68	8.64e-11	3.15e-08	-0.37	4.61	0.930361	1	Hypothetical protein
012855	1.49	2.88	0.000195498	0.00529542	0.02	3.17	0.931362	1	Gram-negative bacteria binding-protein (Fragment)	GO:0002376 GO:0002682 GO:0003674 GO:0003824 GO:0004553 GO:0005488 GO:0005575 GO:0005576 GO:0005975 GO:0006950 GO:0006952 GO:0006955 GO:0008150 GO:0008152 GO:0016787 GO:0016798 GO:0031347 GO:0043498 GO:0044238 GO:0045087 GO:0045088 GO:0048583 GO:0050776 GO:0050789 GO:0050896 GO:0051635 GO:0065007 GO:0080134
008216	1.07	6.88	7.41e-06	0.000421311	0.16	6.6	0.934543	1	Tetraspanin D76	GO:0005575 GO:0005623 GO:0016020 GO:0016021 GO:0031224 GO:0044425 GO:0044464
006887	-1.01	7.26	2.97e-07	3.02e-05	0.2	6.21	0.939161	1	Death-associated protein	GO:0003674 GO:0005488 GO:0005515 GO:0005575 GO:0006355 GO:0006914 GO:0006915 GO:0006917 GO:0006919 GO:0006950 GO:0007154 GO:0008150 GO:0008152 GO:0008219 GO:0008624 GO:0009056 GO:0009267 GO:0009605 GO:0009889 GO:0009890 GO:0009892 GO:0009894 GO:0009895 GO:0009987 GO:0009991 GO:0010468 GO:0010506 GO:0010507 GO:0010556 GO:0010558 GO:0010605 GO:0010629 GO:0010941 GO:0010942 GO:0010952 GO:0012501 GO:…		FBgn0033624
001215	-1.46	4.07	0.00570575	0.0584498	-0.19	3.47	0.945552	1	Putative farnesoic acid o-methyltransferase-like isoform 1 protein	GO:0003674 GO:0003824 GO:0006730 GO:0008150 GO:0008152 GO:0008168 GO:0009987 GO:0016740 GO:0016741 GO:0032259 GO:0044237 GO:0044281
003028	1.01	1.24	0.00177938	0.0261755	0.04	1.35	0.957433	1	Prostatic acid phosphatase	GO:0003674 GO:0003824 GO:0003993 GO:0006793 GO:0006796 GO:0008150 GO:0008152 GO:0009987 GO:0016311 GO:0016787 GO:0016788 GO:0016791 GO:0042578 GO:0044237
006293	1.71	3.98	0.0057956	0.0590042	-0.87	5.98	0.978115	1	Odorant receptor 31	GO:0003008 GO:0003674 GO:0004871 GO:0004872 GO:0004888 GO:0004984 GO:0005488 GO:0005549 GO:0005575 GO:0005623 GO:0007154 GO:0007165 GO:0007600 GO:0007606 GO:0007608 GO:0008150 GO:0009593 GO:0009987 GO:0016020 GO:0023052 GO:0032501 GO:0038023 GO:0042221 GO:0044464 GO:0050789 GO:0050794 GO:0050877 GO:0050896 GO:0050906 GO:0050907 GO:0050911 GO:0051606 GO:0051716 GO:0060089 GO:0065007		FBgn0026389
006146	-1.31	5.03	0.000451817	0.00965449	0.08	4.09	0.996368	1	Beta 1,3-galactosyltransferase-like	GO:0003674 GO:0003824 GO:0005575 GO:0005622 GO:0005623 GO:0005737 GO:0005783 GO:0005789 GO:0005975 GO:0005996 GO:0006004 GO:0006066 GO:0008150 GO:0008152 GO:0009987 GO:0012505 GO:0016020 GO:0016021 GO:0016740 GO:0016757 GO:0019318 GO:0031090 GO:0031224 GO:0042175 GO:0043226 GO:0043227 GO:0043229 GO:0043231 GO:0044237 GO:0044238 GO:0044262 GO:0044281 GO:0044422 GO:0044424 GO:0044425 GO:0044432 GO:…	map00514	FBgn0031765
000217	1.15	2.41	0.000916818	0.0164308	-0.55	3.39	1	1	Cuticular protein RR-2 motif 63	GO:0003674 GO:0005198 GO:0042302
001310	-1.65	3.3	0.000259673	0.00640231	-0.34	1.2	1	1
005499	1.7	3.24	1.89e-10	6.19e-08	-0.3	3.52	1	1	GDP-mannose 4,6-dehydratase	GO:0000166 GO:0003674 GO:0003824 GO:0005488 GO:0005575 GO:0005622 GO:0005623 GO:0005975 GO:0005996 GO:0006013 GO:0006066 GO:0006139 GO:0006807 GO:0008150 GO:0008152 GO:0008446 GO:0009225 GO:0009987 GO:0016829 GO:0016835 GO:0016836 GO:0019318 GO:0019673 GO:0034641 GO:0044237 GO:0044238 GO:0044262 GO:0044281 GO:0044464 GO:0048037 GO:0050662	map00051 map00520	FBgn0031661
006446	-2	1.78	0.00010137	0.00318067	-0.11	1.28	1	1	Dedicator of cytokinesis protein 3
007831	-1.09	2.35	0.0381193	0.203047	-1.19	1.53	1	1	Cuticular protein CPFL4A
008066	1.61	4.5	1.16e-11	5.7e-09	0.28	4.85	1	1	L(1)G0431	GO:0000166 GO:0003674 GO:0003824 GO:0005488 GO:0005525 GO:0005575 GO:0005622 GO:0005623 GO:0005634 GO:0005654 GO:0005737 GO:0005783 GO:0006810 GO:0006913 GO:0007275 GO:0008104 GO:0008150 GO:0008152 GO:0009966 GO:0009987 GO:0015030 GO:0015031 GO:0016604 GO:0016787 GO:0017076 GO:0019001 GO:0023051 GO:0031974 GO:0031981 GO:0032501 GO:0032502 GO:0032553 GO:0032555 GO:0032561 GO:0033036 GO:0035639 GO:…
008322	-1.07	2.05	0.0160577	0.116769	0.62	1.65	1	1	Cyp6g1	GO:0000267 GO:0003674 GO:0003824 GO:0004497 GO:0005488 GO:0005506 GO:0005575 GO:0005622 GO:0005623 GO:0005624 GO:0005626 GO:0005737 GO:0005783 GO:0005789 GO:0005792 GO:0006805 GO:0008150 GO:0008152 GO:0009055 GO:0009056 GO:0009404 GO:0009407 GO:0009410 GO:0009636 GO:0009987 GO:0012505 GO:0016020 GO:0016491 GO:0016705 GO:0017085 GO:0017143 GO:0019748 GO:0020037 GO:0031090 GO:0042175 GO:0042178 GO:…
010835	-1.38	3.66	0.000256163	0.00634034	0.06	1.74	1	1	Rod cGMP-specific 3',5'-cyclic phosphodiesterase subunit beta isoform 3	GO:0001654 GO:0003008 GO:0003674 GO:0003824 GO:0004112 GO:0004114 GO:0005488 GO:0005575 GO:0005622 GO:0005623 GO:0005737 GO:0005829 GO:0005886 GO:0006139 GO:0006163 GO:0006753 GO:0006807 GO:0006873 GO:0006874 GO:0006875 GO:0007154 GO:0007165 GO:0007275 GO:0007423 GO:0007600 GO:0007601 GO:0008081 GO:0008150 GO:0008152 GO:0009117 GO:0009123 GO:0009126 GO:0009150 GO:0009161 GO:0009167 GO:0009187 GO:…	map00230 map05032
012027	-1.29	1.93	0.0507721	0.245352	0.31	1.42	1	1	Carbonic anhydrase, putative	GO:0001655 GO:0001822 GO:0002009 GO:0002682 GO:0002761 GO:0002763 GO:0003674 GO:0003824 GO:0004089 GO:0005488 GO:0005575 GO:0005576 GO:0005615 GO:0005622 GO:0005623 GO:0005737 GO:0005794 GO:0005829 GO:0005886 GO:0005902 GO:0006730 GO:0006810 GO:0006950 GO:0007275 GO:0008150 GO:0008152 GO:0008270 GO:0009268 GO:0009628 GO:0009653 GO:0009719 GO:0009725 GO:0009887 GO:0009888 GO:0009987 GO:0010033 GO:…	map00910	FBgn0039486
