# Supplementary material for: Transcriptome Analysis Reveals Signature of Adaptation to Landscape Fragmentation
Source: PLoS One. 2014 Jul 2;9(7):e101467. doi: 10.1371/journal.pone.0101467 (PMC4079591; doi:10.1371/journal.pone.0101467)
Supplement: Table S7 — The 70 SNPs in 60 genes that showed significant genotype-expression association. (XLSX) [file pone.0101467.s011.xlsx]

## Sheet: Sheet1
Table S7. The 70 SNPs in 60 genes that showed significant genotype-expression association.
FDR<0.05 in at least one population and sign of association must be same in others
								Read counts per haplotype												Genotype vs expression correlation
								Åland			Uppland			Saaremaa			Öland			Åland						Uppland						Saaremaa						Öland						Fragmented vs Continuous
GeneID: MCINX_	scaffold	position	major allele	minor allele	NONSYN	AA1	AA2	homozygote major	heterozygote	homozygote minor	homozygote major	heterozygote	homozygote minor	homozygote major	heterozygote	homozygote minor	homozygote major	heterozygote	homozygote minor	additive	FDR	dominance	FDR	recessive	FDR	additive	FDR	dominance	FDR	recessive	FDR	additive	FDR	dominance	FDR	recessive	FDR	additive	FDR	dominance	FDR	recessive	FDR	edgeR FDR	Description	GO term	KEGG entry	Dmel Flybase ID
007807	scaffold2702_156019	44870	C	T	SYN	Arg/R	Arg/R	30	4	2	17	2	0	33	15	6	18	9	8	0.732492	0.0547667	1.2716	0.0142856	0.613689	0.69886	NA	NA	NA	NA	NA	NA	0.467183	0.0789559	0.796464	0.0303233	0.327079	0.712464	0.916839	0.00369624	1.61988	0.000876085	1.08835	0.223701	0.00669908	Putative hypoxia-inducible factor 1 alpha	GO:0001071 GO:0003674 GO:0003700 GO:0004871 GO:0005575 GO:0005622 GO:0005623 GO:0005634 GO:0005654 GO:0005667 GO:0005737 GO:0006139 GO:0006351 GO:0006355 GO:0006807 GO:0007154 GO:0007165 GO:0008150 GO:0008152 GO:0009058 GO:0009059 GO:0009889 GO:0009987 GO:0010467 GO:0010468 GO:0010556 GO:0016070 GO:0019219 GO:0019222 GO:0023052 GO:0031323 GO:0031326 GO:0031974 GO:0031981 GO:0032774 GO:0032991 GO:…
013215	scaffold563_253408	245228	G	T	-	-	-	27	4	5	15	3	0	27	14	17	8	14	10	-0.431051	0.0314354	-0.613679	0.109432	-0.887141	0.0400077	NA	NA	NA	NA	NA	NA	-0.538919	6.04973e-06	-0.976939	2.16191e-06	-0.712526	0.00625978	-0.893702	0.000154298	-1.20458	0.0203221	-1.33531	0.00323477	0.000198349	Nicastrin (Fragment)	GO:0000902 GO:0000904 GO:0001654 GO:0001745 GO:0001751 GO:0001754 GO:0005575 GO:0005623 GO:0006508 GO:0006509 GO:0006996 GO:0007010 GO:0007154 GO:0007165 GO:0007166 GO:0007219 GO:0007220 GO:0007267 GO:0007275 GO:0007399 GO:0007423 GO:0008150 GO:0008152 GO:0008594 GO:0009653 GO:0009887 GO:0009987 GO:0010467 GO:0016020 GO:0016021 GO:0016043 GO:0016485 GO:0019538 GO:0022008 GO:0022603 GO:0023052 GO:…	map04330 map05010	FBgn0039234
011439	scaffold4481_29966	12583	G	A	SYN	Lys/K	Lys/K	6	1	3	7	0	4	29	0	0	17	0	2	-0.603748	0.38522	-0.73189	0.576105	-1.15328	0.422107	-0.917921	0.341019	-0.938663	0.519433	-1.2264	0.628419	NA	NA	NA	NA	NA	NA	-1.73375	0.00120512	-2.72857	0.00183339	-2.60974	0.0559429	0.0032848	Patched domain-containing protein 3	GO:0003674 GO:0004871 GO:0004872 GO:0004888 GO:0005575 GO:0005623 GO:0007154 GO:0007165 GO:0008150 GO:0008158 GO:0009987 GO:0016020 GO:0016021 GO:0023052 GO:0031224 GO:0038023 GO:0044425 GO:0044464 GO:0050789 GO:0050794 GO:0050896 GO:0051716 GO:0060089 GO:0065007
000453	scaffold1124_104489	71522	G	A	SYN	Pro/P	Pro/P	20	9	15	16	2	0	19	15	20	3	9	19	-0.442175	0.0147995	-0.631876	0.0998095	-0.842941	0.0168495	NA	NA	NA	NA	NA	NA	-0.195277	0.256091	-0.3234	0.315701	-0.271993	0.423155	-0.328411	0.26256	-0.297638	0.776922	-0.468902	0.226385	0.002251	XPA-binding protein 1	GO:0000166 GO:0003674 GO:0003824 GO:0005488 GO:0005524 GO:0005525 GO:0005575 GO:0005622 GO:0005623 GO:0005737 GO:0005856 GO:0005874 GO:0007154 GO:0007165 GO:0007264 GO:0007275 GO:0008150 GO:0008152 GO:0009790 GO:0009987 GO:0015630 GO:0016462 GO:0016787 GO:0016817 GO:0016818 GO:0017076 GO:0017111 GO:0019001 GO:0023052 GO:0030554 GO:0032501 GO:0032502 GO:0032553 GO:0032555 GO:0032559 GO:0032561 GO:…		FBgn0040346
000453	scaffold1124_104489	71239	A	G	SYN	Val/V	Val/V	10	24	14	0	5	14	28	25	10	21	16	3	0.505197	0.0198877	0.722654	0.101476	0.626923	0.114812	NA	NA	NA	NA	NA	NA	0.0125979	0.970939	0.155786	0.68968	-0.236978	0.645213	0.353136	0.249535	0.496097	0.1867	0.173609	0.88981	1.18419e-05	XPA-binding protein 1	GO:0000166 GO:0003674 GO:0003824 GO:0005488 GO:0005524 GO:0005525 GO:0005575 GO:0005622 GO:0005623 GO:0005737 GO:0005856 GO:0005874 GO:0007154 GO:0007165 GO:0007264 GO:0007275 GO:0008150 GO:0008152 GO:0009790 GO:0009987 GO:0015630 GO:0016462 GO:0016787 GO:0016817 GO:0016818 GO:0017076 GO:0017111 GO:0019001 GO:0023052 GO:0030554 GO:0032501 GO:0032502 GO:0032553 GO:0032555 GO:0032559 GO:0032561 GO:…		FBgn0040346
000791	scaffold1202_169547	144896	A	T	-	-	-	7	2	9	9	3	2	19	1	0	18	1	1	-0.463041	0.0282401	-0.871941	0.0219627	-0.697263	0.162694	-0.505288	0.0606448	-0.668751	0.307932	-0.875468	0.0725028	NA	NA	NA	NA	NA	NA	-0.195828	0.762508	-0.430498	0.632161	-0.0350406	0.984526	0.000389302	Hypothetical protein
000791	scaffold1202_169547	144998	T	C	-	-	-	18	6	12	6	5	6	28	0	0	23	5	4	-0.628335	0.00284613	-0.9423	0.00462995	-0.835512	0.127108	-0.429343	0.220227	-0.514037	0.521538	-0.678736	0.253277	-0.726772	0.0378817	-1.00987	0.136948	-1.36182	0.0526667	-0.273811	0.568018	-0.32068	0.709716	-0.626167	0.546615	0.000164086	Hypothetical protein
001291	scaffold1309_75310	42614	C	T	SYN	Ser/S	Ser/S	21	16	10	6	8	5	15	18	22	4	13	21	-0.699198	0.00020246	-0.843211	0.0206957	-1.29904	0.00081561	-0.503952	0.277022	-0.167449	0.895538	-1.34144	0.0445395	-0.238505	0.4572	0.00868163	0.994198	-0.628194	0.164662	-0.680116	0.0225739	-1.12403	0.159083	-0.81461	0.0854752	0.0117844	Tan protein	GO:0006082 GO:0006790 GO:0006807 GO:0008150 GO:0008152 GO:0009058 GO:0009308 GO:0009987 GO:0016053 GO:0016999 GO:0017000 GO:0017144 GO:0018130 GO:0019752 GO:0030653 GO:0030654 GO:0034641 GO:0042180 GO:0042316 GO:0042318 GO:0043436 GO:0043603 GO:0043604 GO:0044106 GO:0044237 GO:0044249 GO:0044271 GO:0044272 GO:0044281 GO:0044283 GO:0046394 GO:0046483 GO:0072338 GO:0072339
001291	scaffold1309_75310	42379	A	G	-	-	-	27	1	8	9	4	4	10	7	30	7	5	16	NA	NA	NA	NA	NA	NA	-0.702729	0.0611963	-0.800547	0.373443	-1.5196	0.0222897	-0.565949	0.018931	-1.05761	0.0413148	-0.848855	0.0595256	-0.533869	0.059087	-0.763142	0.30408	-0.963468	0.0425198	1.18031e-05	Tan protein	GO:0006082 GO:0006790 GO:0006807 GO:0008150 GO:0008152 GO:0009058 GO:0009308 GO:0009987 GO:0016053 GO:0016999 GO:0017000 GO:0017144 GO:0018130 GO:0019752 GO:0030653 GO:0030654 GO:0034641 GO:0042180 GO:0042316 GO:0042318 GO:0043436 GO:0043603 GO:0043604 GO:0044106 GO:0044237 GO:0044249 GO:0044271 GO:0044272 GO:0044281 GO:0044283 GO:0046394 GO:0046483 GO:0072338 GO:0072339
001766	scaffold1414_170866	138970	T	A	-	-	-	6	1	5	5	2	4	10	0	1	20	3	0	-0.411609	0.0147217	-0.3603	0.385369	-0.679403	0.0105648	NA	NA	NA	NA	NA	NA	-0.385889	0.0217157	-0.937965	0.0227222	-0.381397	0.147868	-0.463776	0.0137038	-0.62384	0.0874346	-0.502328	0.178828	0.00199617	Hepatocyte growth factor-regulated tyrosine kinase substrate	GO:0003674 GO:0003824 GO:0005488 GO:0005515 GO:0005575 GO:0005622 GO:0005623 GO:0005737 GO:0005768 GO:0005769 GO:0005770 GO:0005771 GO:0005829 GO:0006793 GO:0006796 GO:0006810 GO:0006886 GO:0007034 GO:0007041 GO:0008104 GO:0008150 GO:0008152 GO:0008333 GO:0009966 GO:0009968 GO:0009987 GO:0010008 GO:0010627 GO:0010646 GO:0010648 GO:0010741 GO:0015031 GO:0016020 GO:0016023 GO:0016192 GO:0016197 GO:…	map03018 map03040	FBgn0035675
001802	scaffold141_98905	15504	G	T	-	-	-	35	8	3	12	6	1	23	15	16	19	11	9	-0.36585	0.231023	-0.467035	0.315937	-0.664588	0.430922	NA	NA	NA	NA	NA	NA	-0.522807	1.12656e-05	-0.694662	0.00555505	-0.923404	1.60241e-05	-0.42143	0.0210155	-0.509271	0.170757	-0.77095	0.0346234	0.0022253	CG11377	GO:0003674 GO:0005488 GO:0005509 GO:0043167 GO:0043169 GO:0046872
001925	scaffold1445_105114	82462	T	G	-	-	-	4	2	13	2	2	4	17	4	6	12	0	1	0.140252	0.852372	0.575235	0.631275	-0.00859366	0.996772	0.474942	0.213335	0.861914	0.312598	0.62521	0.462599	0.768895	0.00300203	1.25046	0.0103745	1.36511	0.0176682	NA	NA	NA	NA	NA	NA	0.000520603	Calcium channel alpha-1 subunit	GO:0003674 GO:0005215 GO:0005216 GO:0005244 GO:0005245 GO:0005261 GO:0005262 GO:0005575 GO:0005623 GO:0005886 GO:0005891 GO:0006810 GO:0006811 GO:0006812 GO:0006816 GO:0008150 GO:0008324 GO:0009987 GO:0010959 GO:0015075 GO:0015267 GO:0016020 GO:0016021 GO:0022803 GO:0022832 GO:0022836 GO:0022838 GO:0022843 GO:0022857 GO:0022891 GO:0022892 GO:0022898 GO:0030001 GO:0031224 GO:0032409 GO:0032412 GO:…
002018	scaffold1465_88292	41592	C	T	-	-	-	30	12	3	7	10	2	44	7	2	27	6	1	-0.781218	0.00216115	-0.820892	0.0327874	-1.72008	0.0121201	-0.722831	0.156371	-0.40772	0.693404	-1.91401	0.0225515	-0.483192	0.00894391	-0.504358	0.0583629	-1.23031	0.0178385	NA	NA	NA	NA	NA	NA	0.016368	Hypothetical protein
002056	scaffold1475_226958	61044	T	C	SYN	Ser/S	Ser/S	18	6	8	2	5	6	6	0	16	5	3	10	0.601114	0.0112253	0.986961	0.0199609	0.974263	0.0938533	0.279448	0.646374	0.687794	0.558333	0.23995	0.831227	NA	NA	NA	NA	NA	NA	0.259142	0.462082	0.720015	0.229703	0.21269	0.797789	0.0169982	Phosphopantothenoylcysteine decarboxylase, putative	GO:0000166 GO:0003674 GO:0003824 GO:0004632 GO:0004633 GO:0005488 GO:0006082 GO:0006139 GO:0006520 GO:0006575 GO:0006732 GO:0006753 GO:0006766 GO:0006767 GO:0006807 GO:0008150 GO:0008152 GO:0009056 GO:0009058 GO:0009063 GO:0009108 GO:0009109 GO:0009111 GO:0009116 GO:0009117 GO:0009119 GO:0009308 GO:0009310 GO:0009987 GO:0010181 GO:0015936 GO:0015937 GO:0015939 GO:0015941 GO:0016054 GO:0016829 GO:…	map00770	FBgn0050290
002391	scaffold1541_244256	112857	A	G	-	-	-	13	3	3	8	1	3	40	0	0	17	0	4	-0.129908	0.852009	-0.143922	0.914135	-0.328624	0.813128	NA	NA	NA	NA	NA	NA	-0.295983	0.125401	-0.664457	0.0306296	-0.264355	0.62588	-0.214259	0.750963	-0.2705	0.863405	-0.498945	0.684651	0.00433712	Checkpoint protein HUS1	GO:0000075 GO:0000077 GO:0000724 GO:0000725 GO:0001932 GO:0003674 GO:0003824 GO:0004672 GO:0004674 GO:0005488 GO:0005515 GO:0005575 GO:0005622 GO:0005623 GO:0005634 GO:0005654 GO:0005730 GO:0005737 GO:0005794 GO:0006139 GO:0006259 GO:0006260 GO:0006275 GO:0006281 GO:0006302 GO:0006310 GO:0006464 GO:0006468 GO:0006793 GO:0006796 GO:0006807 GO:0006950 GO:0006974 GO:0007093 GO:0007275 GO:0007346 GO:…		FBgn0026417
002623	scaffold157_55973	5830	A	T	-	-	-	17	6	8	4	2	6	12	0	1	28	4	2	-0.794695	0.0428055	-1.14075	0.138432	-1.44703	0.0779306	-0.295953	0.643178	-0.424194	0.761763	-0.559009	0.658479	NA	NA	NA	NA	NA	NA	-0.186559	0.810467	-0.210358	0.870494	-0.419323	0.810085	0.00339428	CG11160	GO:0003674 GO:0005488 GO:0005515 GO:0005575 GO:0005622 GO:0005623 GO:0005634 GO:0005737 GO:0008150 GO:0009892 GO:0010468 GO:0010605 GO:0010629 GO:0019222 GO:0019899 GO:0042826 GO:0043226 GO:0043227 GO:0043229 GO:0043231 GO:0044424 GO:0044464 GO:0048519 GO:0050789 GO:0060255 GO:0065007
002814	scaffold1612_223093	133254	T	C	-	-	-	23	8	8	11	5	3	7	5	28	13	7	14	-0.462349	0.0637448	-0.645039	0.153272	-0.853586	0.124944	-0.830829	0.0871772	-1.23768	0.157177	-1.21056	0.341345	-0.811391	0.0237806	-1.26676	0.133673	-1.41885	0.0225264	-1.09387	1.05374e-05	-1.54479	0.0108759	-2.03641	1.3606e-06	0.000208472	Glutamyl-tRNA(Gln) amidotransferase subunit A, putative	GO:0000166 GO:0003674 GO:0003824 GO:0005488 GO:0005524 GO:0006412 GO:0008150 GO:0008152 GO:0009058 GO:0009059 GO:0009987 GO:0010467 GO:0016740 GO:0016787 GO:0016874 GO:0016879 GO:0016884 GO:0017076 GO:0019538 GO:0030554 GO:0032553 GO:0032555 GO:0032559 GO:0034645 GO:0035639 GO:0043170 GO:0044237 GO:0044238 GO:0044249 GO:0044260 GO:0044267 GO:0050567		FBgn0260779
003152	scaffold1670_413290	404509	T	C	-	-	-	10	2	12	5	0	8	21	9	6	16	5	7	-0.863736	0.00407023	-1.56503	0.0164524	-1.58532	0.00735803	NA	NA	NA	NA	NA	NA	-0.672846	0.00161664	-0.759663	0.0650566	-1.4278	0.000666053	-0.760817	0.0621004	-1.01903	0.252764	-1.61087	0.0424927	0.00613841
003152	scaffold1670_413290	404517	T	C	-	-	-	10	2	14	5	0	8	25	10	4	14	5	7	-0.923873	0.000992278	-1.69351	0.00525525	-1.70008	0.00238568	NA	NA	NA	NA	NA	NA	-0.613584	0.0127509	-0.730044	0.0626759	-1.1997	0.0460445	-0.480529	0.395746	-0.681101	0.542254	-0.919221	0.425798	0.000424676
003152	scaffold1670_413290	401765	A	G	-	-	-	9	8	21	3	3	11	28	18	11	17	9	9	-0.768768	0.0531191	-1.20719	0.189513	-1.25685	0.0757283	-0.906309	0.0534071	-1.71364	0.142724	-1.26948	0.150538	-0.755303	0.000169402	-1.02152	0.00225114	-1.21782	0.00759412	-1.13045	0.000276716	-1.2404	0.0899621	-2.42673	1.38952e-06	0.000272245
003744	scaffold1785_220567	129904	C	G	-	-	-	25	2	2	14	2	2	21	14	12	14	7	5	-0.0951831	0.902194	-0.315942	0.754416	0.161107	0.930883	NA	NA	NA	NA	NA	NA	-0.319147	0.0490199	-0.326947	0.340886	-0.637099	0.025696	-0.230548	0.529173	-0.0334766	0.975182	-0.877553	0.11054	0.00228979	Bzd	GO:0003674 GO:0003676 GO:0003723 GO:0003743 GO:0005488 GO:0005575 GO:0006412 GO:0006413 GO:0008135 GO:0008150 GO:0008152 GO:0008270 GO:0009058 GO:0009059 GO:0009987 GO:0010467 GO:0019538 GO:0034645 GO:0043167 GO:0043169 GO:0043170 GO:0044237 GO:0044238 GO:0044249 GO:0044260 GO:0044267 GO:0046872 GO:0046914
004069	scaffold1841_175377	164247	A	T	SYN	Val/V	Val/V	21	8	12	15	3	0	9	4	16	7	9	10	-0.507145	0.0343326	-0.662722	0.192836	-1.06811	0.0189339	NA	NA	NA	NA	NA	NA	-0.242636	0.336361	-0.252114	0.698849	-0.570333	0.178272	-0.881266	0.0213942	-0.863294	0.429979	-1.57952	0.0075927	0.00573564	Heat shock protein hsp21.4	GO:0006950 GO:0008150 GO:0050896
004285	scaffold1873_53231	36152	G	A	-	-	-	12	11	16	2	5	9	43	10	9	17	6	7	0.0188838	0.966806	0.16688	0.797917	-0.106132	0.885479	NA	NA	NA	NA	NA	NA	0.320603	0.0320955	0.324199	0.248533	0.799571	0.00775728	0.0506566	0.913909	0.0650952	0.930926	0.102675	0.90604	8.02762e-05	DnaJ-like protein 11	GO:0003674 GO:0005488 GO:0005515 GO:0006457 GO:0008150 GO:0008152 GO:0009987 GO:0019538 GO:0031072 GO:0043170 GO:0044237 GO:0044238 GO:0044260 GO:0044267 GO:0051082		FBgn0037544
004487	scaffold1898_203644	54324	A	G	SYN	Asn/N	Asn/N	38	6	0	11	5	3	27	18	10	13	20	3	NA	NA	NA	NA	NA	NA	-0.597979	0.0303087	-0.834694	0.0926539	-1.00467	0.150414	-0.3681	0.0276487	-0.369141	0.23857	-0.834919	0.0109162	-0.631802	0.00810887	-0.750674	0.0214218	-0.729216	0.384338	0.000721225	2,3-bisphosphoglycerate-dependent phosphoglycerate mutase 1	GO:0003674 GO:0003824 GO:0004619 GO:0005975 GO:0005996 GO:0006006 GO:0006007 GO:0006066 GO:0006091 GO:0006096 GO:0008150 GO:0008152 GO:0009056 GO:0009987 GO:0016052 GO:0016853 GO:0016866 GO:0016868 GO:0019318 GO:0019320 GO:0044237 GO:0044238 GO:0044262 GO:0044275 GO:0044281 GO:0044282 GO:0046164 GO:0046365 GO:0046538	map00010 map00260 map00680	FBgn0011270;FBgn0014869
004639	scaffold1926_247347	55893	C	T	-	-	-	23	6	9	15	2	0	16	3	24	8	10	13	-0.0640466	0.885117	0.0458973	0.958171	-0.315249	0.645041	NA	NA	NA	NA	NA	NA	-0.381501	0.00386212	-0.744033	0.00598253	-0.679104	0.011815	-0.305443	0.184814	-0.42742	0.40446	-0.489519	0.25451	0.000370209	Hypothetical protein	GO:0003674 GO:0003676 GO:0005488 GO:0005575 GO:0005622 GO:0005623 GO:0005634 GO:0008270 GO:0043167 GO:0043169 GO:0043226 GO:0043227 GO:0043229 GO:0043231 GO:0044424 GO:0044464 GO:0046872 GO:0046914
004715	scaffold1939_70532	46790	T	A	-	-	-	18	17	8	2	10	4	40	8	7	22	6	3	-0.153588	0.68272	0.023249	0.980612	-0.564661	0.285726	-0.0522028	0.964526	0.201079	0.875999	-0.35287	0.786553	-0.285923	0.245986	-0.179432	0.700559	-0.981585	0.0464292	-0.242368	0.63715	-0.359639	0.65422	-0.403617	0.765056	0.00014567	LOC100127800 protein
005427	scaffold2057_338624	109878	A	G	-	-	-	17	0	1	15	0	0	32	9	0	20	3	0	-0.337271	0.198862	-0.41421	0.534515	-0.655733	0.14015	-0.674108	0.0215688	-1.17986	0.0929865	-1.17097	0.0312989	-0.224531	0.237349	-0.247926	0.509333	-0.544352	0.147276	-0.374085	0.0752451	-0.688774	0.0906385	-0.667589	0.161272	0.0150343	Phospholipase A-2-activating protein	GO:0003674
005427	scaffold2057_338624	109651	T	A	-	-	-	5	2	11	6	1	8	33	6	8	18	3	6	-0.442636	0.217054	-0.945759	0.162635	-0.64214	0.421757	NA	NA	NA	NA	NA	NA	-0.281897	0.0875174	-0.350312	0.282585	-0.648033	0.0493812	-0.137944	0.706383	-0.274016	0.665553	-0.186579	0.829274	0.00197386	Phospholipase A-2-activating protein	GO:0003674
005450	scaffold2059_174046	45175	A	C	SYN	Pro/P	Pro/P	32	8	3	15	2	2	24	30	8	9	17	11	-0.351155	0.380822	-0.352387	0.604697	-0.920472	0.323912	-0.671169	0.241246	-0.952772	0.386903	-1.33366	0.312231	-0.392729	0.00432683	-0.468253	0.0307345	-0.585806	0.0634874	-0.388827	0.0599685	-0.47157	0.303763	-0.609696	0.100028	9.10819e-06	LYR motif-containing protein 7 (Fragment)	GO:0003674 GO:0005575 GO:0005622 GO:0005623 GO:0005737 GO:0005739 GO:0008150 GO:0043226 GO:0043227 GO:0043229 GO:0043231 GO:0044424 GO:0044444 GO:0044464		FBgn0083986
005762	scaffold2126_101354	68766	G	C	-	-	-	28	2	4	7	5	4	50	2	2	34	0	0	-0.205861	0.63817	-0.299018	0.733536	-0.451222	0.630313	-0.756589	0.0534071	-0.825712	0.379788	-1.47497	0.0333293	-0.82787	0.00679278	-1.20926	0.0201577	-1.63538	0.0263211	NA	NA	NA	NA	NA	NA	0.000964997	Putative mannose-6-phosphate isomerase	GO:0003674 GO:0003824 GO:0004476 GO:0005488 GO:0005575 GO:0005622 GO:0005623 GO:0005737 GO:0005975 GO:0008150 GO:0008152 GO:0008270 GO:0009058 GO:0009987 GO:0016853 GO:0016860 GO:0016861 GO:0043167 GO:0043169 GO:0044237 GO:0044238 GO:0044249 GO:0044281 GO:0044283 GO:0044424 GO:0044464 GO:0046872 GO:0046914	map00051 map00520	FBgn0037744
005833	scaffold214_71857	66845	A	T	SYN	Ile/I	Ile/I	18	1	6	9	4	2	35	1	0	22	4	2	-0.355112	0.435175	-0.596449	0.49793	-0.6505	0.504283	NA	NA	NA	NA	NA	NA	-0.539089	0.0238647	-0.865547	0.133453	-0.994878	0.0159225	-0.139003	0.908696	0.248347	0.870429	-1.64363	0.332672	0.0277288	Ubiquitin carboxyl-terminal hydrolase isozyme L3	GO:0003674 GO:0003824 GO:0004221 GO:0005488 GO:0005515 GO:0005575 GO:0005622 GO:0005623 GO:0005737 GO:0006508 GO:0006511 GO:0008150 GO:0008152 GO:0008233 GO:0008234 GO:0009056 GO:0009057 GO:0009987 GO:0016787 GO:0016788 GO:0016790 GO:0019538 GO:0019941 GO:0030163 GO:0032182 GO:0043130 GO:0043170 GO:0043632 GO:0044237 GO:0044238 GO:0044248 GO:0044257 GO:0044260 GO:0044265 GO:0044267 GO:0044424 GO:…
005836	scaffold2151_94026	90002	T	C	-	-	-	21	7	13	6	4	5	37	3	4	17	6	6	-0.371561	0.0472859	-0.600346	0.105634	-0.662232	0.0965164	-0.128046	0.837808	-0.218715	0.833067	-0.190325	0.882197	-0.00613721	0.989775	0.126826	0.863517	-0.243245	0.779219	-0.0776576	0.834828	-0.0374907	0.965677	-0.257988	0.702579	0.0284316	Putative synaptic vesicle protein	GO:0003674 GO:0005215 GO:0005575 GO:0005623 GO:0006810 GO:0008150 GO:0009987 GO:0016020 GO:0016021 GO:0022857 GO:0031224 GO:0044425 GO:0044464 GO:0051179 GO:0051234 GO:0055085
005920	scaffold2168_67716	55034	A	T	-	-	-	16	4	3	9	4	3	5	3	25	0	0	16	-0.933159	0.0471875	-1.19684	0.146351	-2.01441	0.0845573	-0.352707	0.409145	-0.338746	0.693404	-0.823878	0.31829	-0.413205	0.216386	-0.407264	0.660871	-0.901336	0.0880538	NA	NA	NA	NA	NA	NA	6.43723e-09
005920	scaffold2168_67716	55151	C	A	-	-	-	9	4	14	6	3	7	41	2	5	19	0	1	0.663831	0.0348462	1.30871	0.0390201	1.0228	0.126602	0.279242	0.419825	0.520734	0.436428	0.401116	0.63132	0.582297	0.0644378	1.1197	0.0495703	0.962411	0.191067	NA	NA	NA	NA	NA	NA	2.63489e-07
006833	scaffold2445_12507	1680	C	T	SYN	Tyr/Y	Tyr/Y	28	15	4	15	4	0	17	17	24	18	12	8	-0.0923087	0.79921	-0.0118072	0.988771	-0.473088	0.466386	NA	NA	NA	NA	NA	NA	-0.141879	0.345018	-0.270764	0.317901	-0.158924	0.60431	-0.505023	0.00236439	-0.630396	0.0522595	-0.903276	0.0090126	0.000164136	50S ribosomal protein L20	GO:0000027 GO:0003674 GO:0003676 GO:0003723 GO:0003735 GO:0005198 GO:0005488 GO:0005575 GO:0005622 GO:0005623 GO:0005737 GO:0005840 GO:0006412 GO:0006996 GO:0008150 GO:0008152 GO:0009058 GO:0009059 GO:0009987 GO:0010467 GO:0016043 GO:0019538 GO:0019843 GO:0022607 GO:0022613 GO:0022618 GO:0030529 GO:0032991 GO:0034621 GO:0034622 GO:0034645 GO:0042254 GO:0042255 GO:0042273 GO:0043170 GO:0043226 GO:…		FBgn0036335
006898	scaffold2461_39533	36083	C	T	-	-	-	22	3	5	7	3	3	6	0	15	4	4	11	-1.84193	0.000829634	-2.66361	0.0200558	-3.85104	0.000723801	-1.23495	0.253261	-1.46872	0.523874	-2.51301	0.211011	NA	NA	NA	NA	NA	NA	-1.23914	0.04269	-1.86673	0.313473	-1.95264	0.0428043	0.000244069	Major facilitator superfamily sugar transporter-like protein (Fragment)	GO:0003674 GO:0005215 GO:0005355 GO:0005488 GO:0005575 GO:0005622 GO:0005623 GO:0005737 GO:0005886 GO:0006810 GO:0008150 GO:0008643 GO:0008645 GO:0009719 GO:0009725 GO:0009987 GO:0010033 GO:0015144 GO:0015145 GO:0015149 GO:0015749 GO:0015758 GO:0016020 GO:0016021 GO:0022857 GO:0022891 GO:0022892 GO:0031224 GO:0034219 GO:0035428 GO:0042221 GO:0043226 GO:0043227 GO:0043229 GO:0043231 GO:0043434 GO:…
007059	scaffold2519_129268	62073	C	T	-	-	-	17	6	9	3	1	4	35	1	2	12	4	3	-0.17863	0.544855	-0.150312	0.843404	-0.439064	0.36361	-0.316454	0.364488	-0.51183	0.528706	-0.571591	0.383592	-0.252849	0.0545716	-0.326262	0.219192	-0.511521	0.041793	-0.175729	0.644812	-0.0794589	0.946124	-0.412205	0.469418	0.0077105
007596	scaffold265_420135	72789	G	A	-	-	-	28	3	4	12	4	2	16	4	17	6	4	13	0.50851	0.0845948	1.00299	0.0218868	0.56205	0.567194	NA	NA	NA	NA	NA	NA	0.478369	0.0384369	0.883355	0.0544444	0.815942	0.0879326	0.160245	0.670328	0.200124	0.806472	0.32326	0.627568	0.000113193	Thymidine kinase 2, mitochondrial precursor	GO:0000166 GO:0003674 GO:0003824 GO:0005488 GO:0005524 GO:0005575 GO:0005622 GO:0005623 GO:0005737 GO:0005739 GO:0006139 GO:0006259 GO:0006260 GO:0006753 GO:0006793 GO:0006796 GO:0006807 GO:0008150 GO:0008152 GO:0009058 GO:0009059 GO:0009117 GO:0009262 GO:0009987 GO:0016301 GO:0016310 GO:0016740 GO:0016772 GO:0016773 GO:0017076 GO:0030554 GO:0032553 GO:0032555 GO:0032559 GO:0034641 GO:0034645 GO:…
007711	scaffold2678_241442	205553	G	A	-	-	-	9	3	10	4	5	8	37	4	0	15	4	2	0.228806	0.801259	0.547971	0.736098	0.245005	0.907972	0.860738	0.0145919	1.47574	0.0791614	1.17776	0.0725965	NA	NA	NA	NA	NA	NA	0.389347	0.671914	0.896846	0.430054	-0.233921	0.936025	5.60401e-07	Cellular retinaldehyde-binding protein	GO:0003674 GO:0005215 GO:0005575 GO:0005622 GO:0005623 GO:0006810 GO:0008150 GO:0032501 GO:0044464 GO:0050896 GO:0051179 GO:0051234		FBgn0032785
007838	scaffold2706_195357	168430	A	T	-	-	-	11	6	8	8	1	5	34	1	0	21	0	2	-0.42585	0.0117397	-0.665631	0.103455	-0.739887	0.0121201	-0.293202	0.35334	-0.545007	0.447826	-0.400835	0.499158	-0.245858	0.396725	-0.251088	0.540961	-0.6693	0.424533	NA	NA	NA	NA	NA	NA	4.93849e-06	Secreted serine protease, putative	GO:0003674 GO:0003824 GO:0004175 GO:0004252 GO:0006508 GO:0008150 GO:0008152 GO:0008233 GO:0008236 GO:0016787 GO:0017171 GO:0019538 GO:0043170 GO:0044238 GO:0070011
008167	scaffold27_475041	458473	G	C	NON	Pro/P	Ala/A	17	4	2	14	2	0	49	0	0	32	2	2	-0.228999	0.470414	-0.438346	0.499837	-0.343793	0.582223	NA	NA	NA	NA	NA	NA	-0.338034	0.0695289	-0.302983	0.378387	-0.919446	0.0153956	-0.289161	0.185336	-0.361875	0.503337	-0.589506	0.12023	0.0319838	Fizzy-related 2	GO:0005575 GO:0005623 GO:0016020 GO:0044464		FBgn0034936
008590	scaffold2960_62868	31123	G	A	-	-	-	4	5	20	8	6	3	30	3	9	21	1	5	0.30425	0.220475	0.736474	0.0433136	0.125821	0.858634	NA	NA	NA	NA	NA	NA	0.603907	0.000154669	0.720023	0.00561566	1.01814	0.00472115	0.223121	0.459023	0.349264	0.402405	0.168604	0.860462	1.44391e-05	40S ribosomal protein S7	GO:0003674 GO:0003735 GO:0005198 GO:0005575 GO:0005618 GO:0005622 GO:0005623 GO:0005634 GO:0005730 GO:0005737 GO:0005829 GO:0005840 GO:0005886 GO:0006139 GO:0006364 GO:0006396 GO:0006412 GO:0006807 GO:0008150 GO:0008152 GO:0009058 GO:0009059 GO:0009507 GO:0009536 GO:0009987 GO:0010467 GO:0015935 GO:0016020 GO:0016070 GO:0016072 GO:0019538 GO:0022613 GO:0022626 GO:0022627 GO:0030312 GO:0030529 GO:…	map03010	FBgn0039757
009045	scaffold315_93067	71673	C	A	-	-	-	19	16	9	4	13	1	15	11	25	11	10	9	0.0665574	0.829242	0.0451403	0.944321	0.144935	0.780979	NA	NA	NA	NA	NA	NA	0.291155	0.0222066	0.496037	0.0319695	0.410646	0.130578	0.0563576	0.922379	0.143006	0.839403	-0.0549115	0.962987	0.00729844	Transmembrane protein 216	GO:0000902 GO:0003674 GO:0003735 GO:0005198 GO:0005575 GO:0005622 GO:0005623 GO:0005737 GO:0005739 GO:0005815 GO:0005840 GO:0005856 GO:0005929 GO:0005932 GO:0006412 GO:0008150 GO:0008152 GO:0009058 GO:0009059 GO:0009653 GO:0009987 GO:0010467 GO:0015630 GO:0016020 GO:0016021 GO:0016043 GO:0019538 GO:0030030 GO:0030529 GO:0031224 GO:0031513 GO:0032502 GO:0032989 GO:0032990 GO:0032991 GO:0034645 GO:…
009277	scaffold3244_500584	500172	C	T	NON	Leu/L	Phe/F	25	9	15	15	2	2	46	12	4	35	3	2	-0.409649	0.00826264	-0.679552	0.0218868	-0.692589	0.0381928	-0.0185983	0.98862	-0.225289	0.828271	0.296428	0.843365	NA	NA	NA	NA	NA	NA	-0.164912	0.750095	-0.194567	0.811777	-0.400672	0.753704	0.00488841
009595	scaffold336_72244	44482	C	T	-	-	-	18	4	12	3	2	8	32	13	6	18	2	6	-0.309658	0.0780153	-0.421936	0.315515	-0.683901	0.0289772	NA	NA	NA	NA	NA	NA	-0.0810306	0.811731	0.0666567	0.905557	-0.556698	0.314326	-0.193154	0.443758	-0.306309	0.554734	-0.404719	0.442366	0.0157484
009928	scaffold3564_122899	6042	T	A	-	-	-	13	8	6	12	3	4	33	12	2	32	2	1	-0.0368903	0.962646	-0.177337	0.873709	0.136151	0.928118	-0.646339	0.088125	-1.10277	0.1205	-1.00882	0.283039	-0.54854	0.0396066	-0.556033	0.118107	-1.45361	0.106858	NA	NA	NA	NA	NA	NA	0.0071868	S-adenosylmethionine mitochondrial carrier protein	GO:0000095 GO:0003333 GO:0003674 GO:0005215 GO:0005275 GO:0005337 GO:0005342 GO:0005488 GO:0005575 GO:0005622 GO:0005623 GO:0005737 GO:0005739 GO:0005740 GO:0005743 GO:0006810 GO:0006865 GO:0008150 GO:0009987 GO:0015171 GO:0015805 GO:0015837 GO:0015849 GO:0015858 GO:0015860 GO:0015931 GO:0015932 GO:0016020 GO:0016021 GO:0019866 GO:0022804 GO:0022857 GO:0022891 GO:0022892 GO:0031090 GO:0031224 GO:…		FBgn0039357
010984	scaffold4177_6831	2249	G	A	SYN	Cys/C	Cys/C	29	12	4	12	7	0	14	4	10	12	7	16	-0.916247	0.0301467	-0.813393	0.303972	-2.41209	0.00639537	NA	NA	NA	NA	NA	NA	-0.328343	0.562622	-0.394315	0.757176	-0.764286	0.458613	-0.148904	0.677265	-0.106253	0.905161	-0.374059	0.529252	9.85273e-05	Aldose reductase, putative	GO:0003674 GO:0003824 GO:0004032 GO:0004033 GO:0005575 GO:0005622 GO:0005623 GO:0005737 GO:0008106 GO:0008150 GO:0008152 GO:0016491 GO:0016614 GO:0016616 GO:0044424 GO:0044464 GO:0055114
011069	scaffold4211_9845	4588	A	G	-	-	-	14	4	3	12	4	2	2	0	10	9	3	11	-0.268509	0.497165	-0.452849	0.460009	-0.351929	0.746743	-0.370517	0.394461	-0.415807	0.58121	-0.82758	0.42249	NA	NA	NA	NA	NA	NA	-0.652268	0.00148778	-1.01236	0.0521143	-1.20039	0.000556329	0.000501843	Hypothetical protein	GO:0000166 GO:0003674 GO:0005488
011069	scaffold4211_9845	4762	C	A	-	-	-	5	4	18	3	3	9	23	0	0	16	2	9	0.36222	0.45822	0.88811	0.346194	0.411131	0.677241	0.356812	0.430975	0.615798	0.526285	0.534232	0.572223	NA	NA	NA	NA	NA	NA	0.509821	0.00336233	0.938207	0.00364399	0.899737	0.0293957	6.0391e-07	Hypothetical protein	GO:0000166 GO:0003674 GO:0005488
011624	scaffold457_229528	64464	A	T	-	-	-	16	6	10	8	4	2	2	1	22	4	2	16	-1.0676	0.00600311	-1.53535	0.06552	-2.04421	0.00670126	-0.505458	0.575356	-0.311525	0.859766	-1.39056	0.372155	NA	NA	NA	NA	NA	NA	-1.27767	0.00840041	-1.93097	0.129189	-2.39842	0.0037614	4.71553e-06	Aurora kinase C	GO:0000003 GO:0000087 GO:0000166 GO:0000226 GO:0000228 GO:0000278 GO:0000279 GO:0000280 GO:0000775 GO:0000776 GO:0000777 GO:0000779 GO:0000780 GO:0000793 GO:0000794 GO:0000910 GO:0000922 GO:0001709 GO:0003006 GO:0003674 GO:0003824 GO:0004672 GO:0004674 GO:0005488 GO:0005515 GO:0005524 GO:0005575 GO:0005622 GO:0005623 GO:0005634 GO:0005694 GO:0005737 GO:0005813 GO:0005815 GO:0005819 GO:0005856 GO:…		FBgn0000147;FBgn0024227
011979	scaffold4720_10150	1329	G	A	-	-	-	15	15	15	0	14	5	28	15	11	21	9	9	0.0758817	0.763097	0.173768	0.665502	0.0512184	0.929977	NA	NA	NA	NA	NA	NA	0.696163	8.04516e-05	1.06312	0.000304952	1.04137	0.0108001	0.288598	0.237562	0.332522	0.477787	0.622482	0.226568	0.00388614	Mitosis protein dim1	GO:0000087 GO:0000278 GO:0000279 GO:0000280 GO:0005575 GO:0005622 GO:0005623 GO:0005634 GO:0005681 GO:0006996 GO:0007049 GO:0007067 GO:0008150 GO:0009987 GO:0016043 GO:0022402 GO:0022403 GO:0030529 GO:0032991 GO:0043226 GO:0043227 GO:0043229 GO:0043231 GO:0044422 GO:0044424 GO:0044428 GO:0044446 GO:0044464 GO:0048285 GO:0071840 GO:0071841 GO:0071842	map03040	FBgn0031601
013066	scaffold547_92961	69964	C	T	-	-	-	10	10	14	3	8	7	8	0	2	16	3	13	0.252352	0.384719	0.541271	0.276822	0.244648	0.716208	0.81376	0.027383	1.36051	0.105014	0.93859	0.164805	NA	NA	NA	NA	NA	NA	0.186578	0.430716	0.36797	0.434963	0.304523	0.560615	0.00344346	CpipJ_CPIJ003189	GO:0000166 GO:0003674 GO:0003824 GO:0005488 GO:0005524 GO:0006793 GO:0006796 GO:0008150 GO:0008152 GO:0009987 GO:0016301 GO:0016310 GO:0016740 GO:0016772 GO:0016773 GO:0017076 GO:0030554 GO:0032553 GO:0032555 GO:0032559 GO:0035639 GO:0044237	map03015	FBgn0263968
013095	scaffold551_98580	71294	G	A	-	-	-	25	5	11	8	7	3	47	0	0	32	4	2	-0.651109	0.00997686	-0.980092	0.0634271	-1.36043	0.00702072	-0.981026	0.109154	-1.16391	0.33205	-1.75096	0.1939	NA	NA	NA	NA	NA	NA	-0.53083	0.447611	-0.715434	0.496489	-0.928428	0.649195	7.68231e-06	1,2-dihydroxy-3-keto-5-methylthiopentene dioxygenase	GO:0000096 GO:0000097 GO:0003674 GO:0003824 GO:0005488 GO:0005575 GO:0005622 GO:0005623 GO:0005634 GO:0005737 GO:0005886 GO:0006082 GO:0006520 GO:0006555 GO:0006790 GO:0006807 GO:0008150 GO:0008152 GO:0008652 GO:0009058 GO:0009066 GO:0009067 GO:0009086 GO:0009308 GO:0009309 GO:0009987 GO:0010309 GO:0016020 GO:0016053 GO:0016491 GO:0016701 GO:0016702 GO:0019509 GO:0019752 GO:0034641 GO:0042180 GO:…	map00270	FBgn0052068
013119	scaffold5559_19128	5390	G	A	-	-	-	5	3	10	4	2	2	21	7	3	17	3	3	1.26844	0.0488089	2.31077	0.0907352	2.01493	0.141533	1.44067	0.527084	3.38998	0.222718	0.409915	0.9541	1.92349	0.00098185	3.30069	2.66129e-06	1.42108	0.553843	1.24206	0.0723338	1.99678	0.0827304	1.9414	0.293845	0.00620122
013602	scaffold605_54827	42864	C	T	-	-	-	26	13	6	7	10	2	61	1	0	31	7	2	0.412536	0.0467556	0.573719	0.0795406	0.602964	0.292137	0.420758	0.419825	0.69445	0.316728	0.116059	0.947849	NA	NA	NA	NA	NA	NA	0.288191	0.35919	0.357813	0.398083	0.465306	0.681936	1.45431e-06	Solute carrier family 25 member 38	GO:0002376 GO:0002520 GO:0003674 GO:0005488 GO:0005575 GO:0005622 GO:0005623 GO:0005737 GO:0005739 GO:0005740 GO:0005743 GO:0006810 GO:0007275 GO:0008150 GO:0009987 GO:0016020 GO:0016021 GO:0019866 GO:0030097 GO:0030099 GO:0030154 GO:0030218 GO:0031090 GO:0031224 GO:0031966 GO:0031967 GO:0031975 GO:0032501 GO:0032502 GO:0034101 GO:0042592 GO:0043226 GO:0043227 GO:0043229 GO:0043231 GO:0044422 GO:…
014057	scaffold659_189674	186317	G	A	-	-	-	16	4	11	10	6	2	5	14	39	6	6	14	-0.337749	0.292135	-0.438106	0.552356	-0.749501	0.200241	-0.144268	0.800016	0.0973839	0.916641	-0.876573	0.273022	-0.502768	0.0137531	-0.572833	0.386695	-0.71004	0.00990128	-0.365646	0.412198	-0.270469	0.836567	-0.783104	0.233442	2.05546e-05	Peptide-N(4)-(N-acetyl-beta-glucosaminyl)asparagine amidase	GO:0000224 GO:0003674 GO:0003676 GO:0003677 GO:0003684 GO:0003824 GO:0005488 GO:0005575 GO:0005622 GO:0005623 GO:0005634 GO:0005737 GO:0006139 GO:0006259 GO:0006281 GO:0006289 GO:0006516 GO:0006807 GO:0006950 GO:0006974 GO:0008150 GO:0008152 GO:0009056 GO:0009057 GO:0009100 GO:0009987 GO:0016787 GO:0016810 GO:0016811 GO:0033554 GO:0034641 GO:0043167 GO:0043169 GO:0043170 GO:0043226 GO:0043227 GO:…
014057	scaffold659_189674	186085	A	G	-	-	-	14	4	10	10	5	2	9	10	19	8	6	11	-0.488826	0.0933614	-0.665228	0.318737	-1.05082	0.0467843	-0.499111	0.086766	-0.601059	0.260309	-0.939293	0.190851	-0.336181	0.184059	-0.53192	0.354541	-0.493449	0.251695	-0.272502	0.449646	-0.153703	0.894718	-0.610394	0.244611	0.0494146	Peptide-N(4)-(N-acetyl-beta-glucosaminyl)asparagine amidase	GO:0000224 GO:0003674 GO:0003676 GO:0003677 GO:0003684 GO:0003824 GO:0005488 GO:0005575 GO:0005622 GO:0005623 GO:0005634 GO:0005737 GO:0006139 GO:0006259 GO:0006281 GO:0006289 GO:0006516 GO:0006807 GO:0006950 GO:0006974 GO:0008150 GO:0008152 GO:0009056 GO:0009057 GO:0009100 GO:0009987 GO:0016787 GO:0016810 GO:0016811 GO:0033554 GO:0034641 GO:0043167 GO:0043169 GO:0043170 GO:0043226 GO:0043227 GO:…
014345	scaffold696_190229	72215	C	T	-	-	-	23	7	7	7	8	1	59	0	0	32	2	0	0.291694	0.565959	0.410143	0.527296	0.208742	0.912042	NA	NA	NA	NA	NA	NA	0.356265	0.124188	0.650532	0.231274	0.450851	0.233085	0.730923	0.0186524	1.10797	0.0138444	0.80132	0.407667	1.13451e-08	Chymotrypsin/elastase isoinhibitor 1
014403	scaffold701_413833	250106	T	C	-	-	-	23	3	3	15	0	0	11	3	8	14	5	4	-0.0913966	0.885117	-0.157013	0.8859	-0.132784	0.928137	NA	NA	NA	NA	NA	NA	-0.386837	0.0240521	-0.742067	0.0240212	-0.594629	0.115965	-0.0713602	0.902554	0.151385	0.851935	-0.613109	0.429034	0.0188995	TBC1 domain family member 25	GO:0003674 GO:0005083 GO:0005096 GO:0005097 GO:0005099 GO:0005575 GO:0005622 GO:0005623 GO:0006140 GO:0008047 GO:0008150 GO:0009894 GO:0009966 GO:0019219 GO:0019222 GO:0023051 GO:0030234 GO:0030695 GO:0030811 GO:0031323 GO:0031329 GO:0032313 GO:0032318 GO:0032320 GO:0032483 GO:0032851 GO:0033121 GO:0033124 GO:0043085 GO:0043087 GO:0043547 GO:0044093 GO:0044464 GO:0046578 GO:0048583 GO:0050789 GO:…		FBgn0034009
014668	scaffold733_52394	16357	T	C	-	-	-	15	14	12	7	4	6	2	2	18	7	5	17	-0.806833	0.0107338	-1.28613	0.0138658	-1.04756	0.198379	-1.03877	0.0376577	-1.24156	0.214458	-1.67508	0.114952	-0.973656	6.21096e-06	-1.32352	0.00149587	-1.58825	0.000116567	-0.539225	0.28968	-0.487924	0.615322	-1.28018	0.203455	0.00214261	Rae1	GO:0000226 GO:0003674 GO:0003676 GO:0003723 GO:0005488 GO:0005515 GO:0005575 GO:0005622 GO:0005623 GO:0005634 GO:0005635 GO:0005643 GO:0005737 GO:0006403 GO:0006405 GO:0006406 GO:0006810 GO:0006913 GO:0006996 GO:0007010 GO:0007017 GO:0007346 GO:0008017 GO:0008092 GO:0008104 GO:0008150 GO:0009987 GO:0010033 GO:0010564 GO:0012505 GO:0014070 GO:0015031 GO:0015631 GO:0015931 GO:0016020 GO:0016021 GO:…	map03013 map05164	FBgn0034646
014669	scaffold733_52394	16357	T	C	-	-	-	15	14	12	7	4	6	2	2	18	7	5	17	-0.621034	0.159611	-1.00696	0.23583	-1.20867	0.217224	-0.739272	0.384997	-0.924193	0.526491	-1.3228	0.532878	-1.03411	0.00103235	-1.72382	0.00803796	-1.79748	0.00555159	NA	NA	NA	NA	NA	NA	0.00214261	MRNA export protein	GO:0005575 GO:0005622 GO:0005623 GO:0005634 GO:0005737 GO:0008150 GO:0009987 GO:0043226 GO:0043227 GO:0043229 GO:0043231 GO:0044424 GO:0044464
014916	scaffold7580_67757	59306	C	T	-	-	-	20	12	12	10	7	1	11	15	25	7	14	16	0.18001	0.765122	0.708252	0.306698	-0.269073	0.833094	NA	NA	NA	NA	NA	NA	0.623804	0.00577993	1.23406	0.00491502	0.715825	0.101379	0.192031	0.681863	0.129638	0.916183	0.361893	0.602971	0.00239681	Chemosensory protein 5
015005	scaffold767_83905	61080	T	A	-	-	-	7	21	16	2	5	12	3	0	9	6	3	15	-0.57736	0.00490392	-0.543583	0.364711	-0.901442	0.00238568	-0.665251	0.0468244	-0.606775	0.631578	-0.992534	0.0183091	NA	NA	NA	NA	NA	NA	-0.0125536	0.981598	0.0138418	0.988618	-0.0485941	0.951794	0.00514303	Aminoglycoside phosphotransferase domain-containing protein 1	GO:0003674 GO:0003824 GO:0005575 GO:0005622 GO:0005623 GO:0005737 GO:0006793 GO:0006796 GO:0008150 GO:0008152 GO:0009987 GO:0016301 GO:0016310 GO:0016740 GO:0016772 GO:0044237 GO:0044424 GO:0044464		FBgn0086909
015096	scaffold7774_42493	35601	T	G	-	-	-	15	7	7	6	5	4	31	0	0	21	5	3	0.540128	0.0743389	0.985806	0.0387331	0.652289	0.441994	0.413697	0.194254	0.838229	0.0741274	0.274172	0.801506	NA	NA	NA	NA	NA	NA	0.493049	0.0609752	0.606889	0.127559	0.970825	0.216828	0.000449878
015456	scaffold813_290036	42753	C	T	NON	Gly/G	Glu/E	22	10	13	4	7	6	31	0	1	21	4	5	-0.409174	0.0324706	-0.580908	0.137864	-0.788769	0.0374847	-0.211485	0.727796	-0.00539736	0.997347	-0.50828	0.577148	NA	NA	NA	NA	NA	NA	-0.368116	0.487822	-0.717447	0.421452	-0.426598	0.754103	6.52124e-05	Hypothetical protein
015521	scaffold8214_10104	538	C	A	-	-	-	25	8	8	7	6	4	38	11	2	25	4	1	-0.271568	0.39354	-0.370734	0.531578	-0.532621	0.440283	-0.515088	0.0377475	-0.655443	0.191972	-0.846431	0.121474	-0.0993148	0.799418	-0.238831	0.555168	0.495591	0.618113	NA	NA	NA	NA	NA	NA	0.00896054	CG5127	GO:0006810 GO:0006887 GO:0006904 GO:0008150 GO:0009987 GO:0016192 GO:0022406 GO:0032940 GO:0046903 GO:0048278 GO:0051179 GO:0051234 GO:0051641 GO:0051649		FBgn0039335
015619	scaffold834_48703	28782	T	A	-	-	-	19	2	5	14	1	1	6	4	18	2	3	13	-0.623178	0.0224196	-0.974137	0.0953535	-1.3042	0.0169631	NA	NA	NA	NA	NA	NA	-0.344165	0.180639	-0.370356	0.581951	-0.743187	0.0773548	-0.097457	0.89014	0.218341	0.884977	-0.332867	0.68616	2.46506e-07	Propionate--CoA ligase	GO:0003674 GO:0003824 GO:0008150 GO:0008152 GO:0016874 GO:0016877 GO:0016878 GO:0050218	map00640	FBgn0039184
015619	scaffold834_48703	28555	C	T	-	-	-	16	12	4	6	9	3	26	6	2	20	11	0	0.772548	0.0425327	1.1434	0.0218868	0.661172	0.677241	0.466696	0.401225	0.909076	0.222758	0.0845146	0.961215	0.280957	0.49615	0.560812	0.256256	-0.162212	0.912958	NA	NA	NA	NA	NA	NA	0.0191031	Propionate--CoA ligase	GO:0003674 GO:0003824 GO:0008150 GO:0008152 GO:0016874 GO:0016877 GO:0016878 GO:0050218	map00640	FBgn0039184
015660	scaffold844_193513	104946	C	T	SYN	Arg/R	Arg/R	9	3	9	7	7	4	20	2	1	16	2	7	0.553961	0.0633419	1.1524	0.0327305	0.790952	0.271275	0.348959	0.389867	0.726641	0.21794	0.140959	0.916018	NA	NA	NA	NA	NA	NA	0.17298	0.706298	0.282967	0.742498	0.343017	0.729115	0.0186866	L(3)82Fd	GO:0008150 GO:0008152 GO:0009056 GO:0016998 GO:0043170 GO:0044036 GO:0071554 GO:0071840
015855	scaffold867_278295	173375	C	T	-	-	-	23	12	9	13	2	2	8	5	24	15	5	13	-0.693224	0.0326654	-0.881643	0.149801	-1.31442	0.0513214	-0.652283	0.433098	-0.483037	0.801384	-2.02307	0.174687	-0.466444	0.0139393	-0.769647	0.0721233	-0.805352	0.0173545	-0.548713	0.267852	-0.959799	0.373274	-0.915488	0.352086	0.000874749	DPH3 homolog isoform 2	GO:0003674 GO:0005488 GO:0005515 GO:0005575 GO:0005622 GO:0005623 GO:0005634 GO:0005737 GO:0006464 GO:0008150 GO:0008152 GO:0009058 GO:0009987 GO:0017182 GO:0017183 GO:0018193 GO:0018202 GO:0019538 GO:0032879 GO:0032880 GO:0043167 GO:0043169 GO:0043170 GO:0043226 GO:0043227 GO:0043229 GO:0043231 GO:0043412 GO:0044093 GO:0044237 GO:0044238 GO:0044249 GO:0044260 GO:0044267 GO:0044424 GO:0044464 GO:…		FBgn0037883
