# Supplementary material for: Transcriptome Analysis Reveals Signature of Adaptation to Landscape Fragmentation
Source: PLoS One. 2014 Jul 2;9(7):e101467. doi: 10.1371/journal.pone.0101467 (PMC4079591; doi:10.1371/journal.pone.0101467)
Supplement: Table S8 — The 39 genes in Fig. 6 . (XLSX) [file pone.0101467.s012.xlsx]

## Sheet: Sheet1
Table S8. The 39 genes in Fig. 6.
39 genes with significant (FDR<0.05) flight effect (20 hour after flight treatment - no flight control) in both male and female Åland butterflies.
Note: positive correlation between landscape effect (fragmented - continuous landscapes) and flight effect.
Immune response genes in bold. Antimicrobial peptide (AMP) genes marked with red.
	Flight treatment				Fragmented – Continuous landscapes
GeneID: MCINX_	Female log2 FC	Female FDR	Male log2 FC	Male FDR	Female log2 FC	Female FDR	Male log2 FC	Male FDR	Description	Main functions
014016	3.36	0.0006	4.71	2.74E-005	2.37	1.62E-006	2.06	0.0005	Defencin-1 (Def1)	Immune response/ antimicrobial peptide
000474	3.20	4.25E-005	6.16	3.62E-005	3.47	2.64E-007	2.97	2.09E-014	Defensin-5 (Def5)	Immune response/ antimicrobial peptide
011164	2.75	0.0171	7.15	2.92E-006	4.29	1.26E-007	3.47	3.32E-010	Lebocin4 (Leb 4)	Immune response/ antimicrobial peptide
009396	3.53	0.0002	7.01	4.44E-007	5.10	2.27E-011	2.61	4.78E-008	Gloverin 1	Immune response/ antimicrobial peptide
012359	1.66	0.0449	5.19	2.57E-005	2.98	7.36E-006	2.83	2.19E-011	Cecropin 3	Immune response/ antimicrobial peptide
012360	3.69	3.15E-005	6.24	4.44E-007	4.82	2.91E-011	3.27	8.56E-012	Cecropin 4 and 5 merged gene	Immune response/ antimicrobial peptide
002387	5.87	0.0017	7.10	0.0029	3.92	4.24E-005	3.90	1.31E-011	Gloverin 1 or 3(Glov1 or Glov 3)	Immune response/ antimicrobial peptide
014649	6.18	0.0011	9.36	0.0062	4.24	2.51E-005	2.20	0.0037	Moricin 2	Immune response/ antimicrobial peptide
005403	0.90	0.0491	1.47	0.0208	-0.03	0.5149	-0.10	0.4662	Disulfide-isomerase (Pdi)	Immune response/ shaperone
001061	3.53	0.0021	6.03	0.0017	4.62	2.94E-009	1.95	0.0016	Protease inhibitor 6/ serpine	Immune response
007562	1.41	0.0005	2.10	0.0013	0.34	0.0815	0.40	0.0041	Translocon-associated protein subunit beta (SsRbeta)	Immune response
013513	9.00	0.0005	5.97	0.0336	1.20	0.0418	1.09	0.2021	Chitinase-3-like protein 1	Wing disc development/ Immune response/ wound healing
005469	2.42	4.45E-008	2.39	0.0001	0.63	0.0266	-0.16	0.5466	Tenectin	Wing disc development/ trachea related
001574	1.94	0.0001	2.17	0.004	0.52	0.1753	1.98	3.77E-008	Alpha esterase 10	Detoxication of metabolities and odorants/ Wing disc development
003958	1.96	0.0032	3.01	1.02E-006	1.16	1.27E-005	0.75	0.0012	Cuticular protein RR-1 motif 1	Cuticul formation
002763	1.51	0.0464	1.88	0.0098	0.32	0.1313	0.12	0.2618	Molt-inhibitin hormone/ ion-transport peptide precursor	Hormonal regulation of vitallogenesis and molting
014318	1.27	0.017	1.41	0.0246	0.28	0.1213	0.30	0.0638	Staphylococcal nuclease and tudor domain containing 1	Stress response/ stress granular component
016461	1.07	0.0337	1.65	0.0182	0.63	0.0013	1.10	2.09E-014	Heat shock cognate 70 (Hsc70)	Stress response/ protein folding control
016298	1.73	0.0025	2.45	0.0017	0.00	0.8634	0.11	1	T-complex chaperonin 5	Stress response/ protein assembly and folding
002283	1.59	0.0075	2.77	1.28E-005	0.54	0.0169	0.00	0.77	suppressor of cytokine signaling 2 (Socks2)	Signaling/ development
008564	-1.16	0.0201	-2.64	9.39E-005	0.18	0.3234	-0.11	1	cGMP-dependent protein kinase (Pkg), Foraging	Signaling
012236	-2.2204	0.0034	-1.9117	0.0106	0.1612	0.2168	-0.1062	1	Similar to FBgn0033741	Signaling/ ATP binding/adenylate kinase activity
012608	1.07	0.0441	1.34	0.0381	-0.07	0.6309	0.56	1.17E-005	Zink finger protein	Potential transcription factor
011562	1.05	0.0248	1.67	0.0016	0.45	0.0304	0.64	1.19E-007	Transport protein Sec61 beta subunit	Transport
006587	2.12	2.88E-005	1.91	0.0126	1.12	0.0067	0.97	0.0008	Organic cation transporter	Transport
001458	-1.1858	0.0261943	-1.59531	0.0216937	0.140332341	0.704	-0.03774226	0.9855	WHiTe (Drosophila) related ABC transporte family member	transport/eye pigment biosynthetic process
009508	1.67	4.15E-005	1.44	0.0217	0.20	0.281	0.52	2.15E-005	Translocon-associated protein subunit alpha	Transport/ translocation
008356	1.76	0.0072	2.15	0.0441	1.02	0.0033	0.79	0.0012	Nop58 protein (Nop58)	rRNA processing
001048	1.10	0.0163	1.59	0.0151	0.07	1	0.36	0.0198	Ribosomal RNA small subunit methyltransferase Nep1	rRNA rocessing
003920	2.97	4.12E-005	3.15	0.0002	2.58	1.52E-008	3.34	1.18E-013	Similar to uncharacterized FBgn0053290
011169	1.19	0.0082	1.69	0.0126	-0.13	0.7271	-0.35	0.0556	Similar to FBgn0033741
007155	1.50	0.0259	2.72	5.38E-007	-0.15	0.2291	-0.30	0.1071	Similar to FBgn0031251
000947	3.18	0.0003	3.14	0.0021	0.93	0.0038	1.02	0.0003	Hypothetical protein
007227	-1.50	0.0204	-1.97	0.0179	0.48	0.0238	0.40	0.4652	Hypothetical protein
008013	1.58	0.0002	1.36	0.0282	0.11	0.6049	-0.17	0.4504	Hypothetical protein
015280	1.91	0.0265	3.83	0.0024	-0.49	0.0821	0.35	0.7478	Hypothetical protein
004615	2.37	0.0056	3.24	9.02E-005	1.53	1.50E-006	0.41	0.0904	Hypothetical protein
003918	2.07	6.21E-005	2.40	0.0009	2.29	9.60E-010	1.51	1.66E-006	Hypothetical protein
014618	1.14292	0.0480782	-1.59128	0.0126642	-0.5975362	0.0671	1.56655665	0.00000526	27 kDa hemolymph protein
